# Supplementary material for: Amplicon sequencing for the quantification of spoilage microbiota in complex foods including bacterial spores
Source: Microbiome. 2015 Jul 27;3:30. doi: 10.1186/s40168-015-0096-3 (PMC4515881; doi:10.1186/s40168-015-0096-3)
Supplement: Additional file 1: — Processing of sequences and OTUs obtained in this study. A. Overview of the number of samples and sequences for both food matrices. B. Overview of the sequence processing of the canned food samples. C. Overview of the sequence processing for the RTE rice meal samples. The number of unique sequences of the RTE rice meal samples has been normalized to 10,000 (arbitrarily chosen). (XLSX 12 kb) [file 40168_2015_96_MOESM1_ESM.xlsx]

## Sheet: Sheet1
	A
	Overview of read-processing for canned food + RTE rice meal samples
	Total samples	180
	Total sequences	889922
	Samples with less than 1000 reads	15
	Average number of sequences/sample before processing in pipeline	6171
	Standard deviation of average nr. of sequences/sample before processing in pipeline	3367
	B
	Processing of reads for canned food samples
	Total sequences	494444
	Sequences removed in pipeline	20804
	Unique sequences	3319
	Unique sequences removed in pipeline	1282
	Average number of sequences/sample after processing in pipeline	6203
	Standard deviation of average nr. of sequences/sample after processing in pipeline	2980
	C
	Processing of reads for RTE rice meal samples
	Total sequences	395478
	Sequences removed in pipeline	40330
	Unique sequences	18508
	Unique sequences removed in pipeline	11042
	Minimum assigned unique sequences/sample	1451
	Maximum assigned unique sequences/sample	7950
	Average assigned unique sequences/sample	4091
	Standard deviation of average nr. of assigned unique sequences/sample	1364
