# Supplementary material for: Amplicon sequencing for the quantification of spoilage microbiota in complex foods including bacterial spores
Source: Microbiome. 2015 Jul 27;3:30. doi: 10.1186/s40168-015-0096-3 (PMC4515881; doi:10.1186/s40168-015-0096-3)
Supplement: Additional file 2: — Normalized data of mass sequence-based microbial typing and semi-quantitative detection on a spore spoilage model for a canned food. The file is an Excel file containing the normalized (and raw-total) frequencies of all OTUs for all samples in Fig. 3. (XLSX 421 kb) [file 40168_2015_96_MOESM2_ESM.xlsx]

## Sheet: Sheet1
>Seq.Id	Seq	OTU nr	454.Id	s001.nosoup.spore10e6.1	s002.nosoup.spore10e6.2	s003.nosoup.spore10e6.3	s004.soup.spore10e6.1	s005.soup.spore10e6.2	s006.soup.spore10e6.3	s007.soup.spore10e5.1	s008.soup.spore10e5.2	s009.soup.spore10e4.1	s010.soup.spore10e4.2	s011.soup.spore10e3.1	s012.soup.spore10e3.2	s013.soup.spore10e3.3	s014.soup.spore10e2.1	s015.soup.spore10e2.2	s016.soup.spore10e2.3	s017.soup.spore10e1.1	s018.soup.spore10e1.2	s019.soup.nospore.1	s020.soup.nospore.2	s021.soup.nospore.3	s022.soup.spore10e6.ON37.1	s023.soup.spore10e6.ON37.2	s024.soup.spore10e6.ON37.3	s025.soup.spore10e6.ON55.1	s026.soup.spore10e6.ON55.2	s027.soup.spore10e6.ON55.3
			frq/sample:	5262	6694	5478	11073	4613	6101	6018	5931	8286	2506	10576	3365	3086	1911	4071	3301	7952	6944	2630	8515	7786	8819	11664	9061	1546	2747	3496
			norm.frq/sample:	10000	10000	10000	10000	10000	10000	10000	10000	10000	10000	10000	10000	10000	10000	10000	10000	10000	10000	10000	10000	10000	10000	10000	10000	10000	10000	10000
			(no)soup:	no			soup			soup		soup		soup			soup			soup		soup			soup			soup
			1:1:1:1:1 spore-mix:	yes			yes			yes		yes		yes			yes			yes		no			yes			yes
			spores/strain/sample:	_10e6			_10e6			_10e5		_10e4		_10e3			_10e2			_10e1		0			_10e6			_10e6
			spore incubation:	no			no			no		no		no			no			no		no			ON, 37 °C			ON, 55 °C
>H4KJ0JL01BVJ1L_6	CACGCCGTAAACGATGAGTGCTAAGTGTTAGAGGGGTCACACCCTTTAGTGCTGCAGCTAACGCGATAAGCACTCCGCCTGGGGAGTACGGCCGCAAGGCTGAAACTCAAAGGAATTGACGGGGGCCCGCACAAGCGGTGGAGCATGTGGTTTAATTCGAAGCAACGCGAAGAACCTTACCAGGTCTTGACATCCCCTGACAACCCAAGAGATTGGGCGTTCCCCCTTCGGGGGGACAGGGTGACAGGTGGTGCATGGTTGTCGTCAGCTCGTGTCGTGAGATGTTGGGTTAAGTCCCGCAACGAGCGCAACCCTCGCCTCTAGTTGCCAGCATTCGGTTGGGCACTCTAGAGGGACTGCCGGCG	6	x	298.366	230.057	235.487	164.364	283.98	511.392	616.484	514.247	49.4811	379.09	19.8563	20.8024	35.6448	26.1643	9.8256	3.02939	1e-09	1e-09	1e-09	1e-09	1e-09	1e-09	1.71468	1e-09	6739.97	6712.78	6441.65
>H4KJ0JL01BBSV1_3	CACGCCGTAAACGATGAGTGCTAAGTGTTAGAGGGGTTATTCCCTTTAGTGCTGTAGCTAACGCGTTAAGCACTCCGCCTGGGGAGTACGGCCGCAAGGCTGAAACTCAAAGGAATTGACGGGGGCCCGCACAAGCGGTGGAGCATGTGGTTTAATTCGAAGCAACGCGAAGAACCTTACCAGGTCTTGACATCCCCTGACAACCCTGGAGACAGGGCGTTCCTCCCTTGCGGGAGGACAGGGTGACAGGTGGTGCATGGTTGTCGTCAGCTCGTGTCGTGAGATGTTGGGTTAAGTCCCGCAACGAGCGCAACCCTCGCCCCTAGTTGCCAGCATTCAGTTGGGCACTCTAGGGGGACTGCCGGCT	3	x	2647.28	2926.5	3192.77	852.524	1732.06	2961.81	2382.85	2063.73	189.476	1013.57	29.3116	160.475	204.148	94.1915	7.3692	1e-09	2.51509	1e-09	1e-09	1e-09	1e-09	6.80349	4.28669	1.10363	1306.6	1703.68	1802.06
>H4KJ0JL01DRHII_5	CACGCCGTAAACGATGAGTGCTAAGTGTTAGAGGGGTTAACCCTTTAGTGCTGTAGCTAACGCGTTAAGCACTCCGCCTGGGGAGTACGGCCGCAAGGCTGAAACTCAAAGGAATTGACGGGGGCCCGCACAAGCGGTGGAGCATGTGGTTTAATTCGAAGCAACGCGAAGAACCTTACCAGGTCTTGACATCCCCTGACAACCCTGGAGACAGGGCGTTCCTCCCTTGCGGGAGGACAGGGTGACAGGTGGTGCATGGTTGTCGTCAGCTCGTGTCGTGAGATGTTGGGTTAAGTCCCGCAACGAGCGCAACCCTCGCCCCTAGTTGCCAGCATTCAGTTGGGCACTCTAGGGGGACTGCCGGCT	5	x	1598.25	1827.01	2022.64	549.083	1194.45	1934.11	1259.55	1181.93	98.9621	550.678	15.1286	59.4354	1e-09	104.657	7.3692	1e-09	1e-09	1e-09	1e-09	1e-09	1e-09	1e-09	2.57202	1e-09	866.753	1062.98	1321.51
>H4KJ0JL01CWU37_4	CACGCCGTAAACGATGAGTGCTAAGTGTTAGAGGGTTTCCGCCCTTTAGTGCTGCAGCTAACGCATTAAGCACTCCGCCTGGGGAGTACGGCCGCAAGGCTGAAACTCAAAGGAATTGACGGGGGCCCGCACAAGCGGTGGAGCATGTGGTTTAATTCGAAGCAACGCGAAGAACCTTACCAGGTCTTGACATCCTCTTGACCTCCCTAGAGATAGGGATTTCCCTTCGGGGACAAGAGTGACAGGTGGTGCATGGTTGTCGTCAGCTCGTGTCGTGAGATGTTGGGTTAAGTCCCGCAACGAGCGCAACCCTTGACCTTAGTTGCCAGCATTCAGTTGGGCACTCTAAGGTGACTGCCGGTG	4	x	3690.61	3600.24	2884.26	746.862	1866.46	2106.21	586.574	598.55	68.7907	211.492	1e-09	1e-09	55.0875	1e-09	1e-09	1e-09	1e-09	1e-09	1e-09	1e-09	1e-09	1e-09	0.857339	1e-09	1e-09	21.842	25.7437
>H4KJ0JL01CWMBB_2	CACGCCGTAAACGATGAGTGCTAAGTGTTAGAGGGTTTCCGCCCTTTAGTGCTGAAGTTAACGCATTAAGCACTCCGCCTGGGGAGTACGGCCGCAAGGCTGAAACTCAAAGGAATTGACGGGGGCCCGCACAAGCGGTGGAGCATGTGGTTTAATTCGAAGCAACGCGAAGAACCTTACCAGGTCTTGACATCCTCTGACAACCCTAGAGATAGGGCTTCTCCTTCGGGAGCAGAGTGACAGGTGGTGCATGGTTGTCGTCAGCTCGTGTCGTGAGATGTTGGGTTAAGTCCCGCAACGAGCGCAACCCTTGATCTTAGTTGCCATCATTAAGTTGGGCACTCTAAGGTGACTGCCGGTG	2	x	117.826	76.1876	89.4487	131.852	156.081	140.96	83.0841	118.024	37.4125	23.9425	1e-09	1e-09	1e-09	1e-09	1e-09	1e-09	1e-09	1e-09	1e-09	1e-09	1e-09	9825.38	9732.51	9690.98	19.4049	50.9647	37.1854
>H4KJ0JL01DRNWJ_7	CACGCCGTAAACGATGAGTGCTAAGTGTTAGGGGGTTTCCGCCCCTTAGTGCTGCAGCTAACGCATTAAGCACTCCGCCTGGGGAGTACGGTCGCAAGACTGAAACTCAAAGGAATTGACGGGGGCCCGCACAAGCGGTGGAGCATGTGGTTTAATTCGAAGCAACGCGAAGAACCTTACCAGGTCTTGACATCCTCTGACACCCCTAGAGATAGGGCTTCCCCTTCGGGGGCAGAGTGACAGGTGGTGCATGGTTGTCGTCAGCTCGTGTCGTGAGATGTTGGGTTAAGTCCCGCAACGAGCGCAACCCTTGATCTTAGTTGCCAGCATTCAGTTGGGCACTCTAAGGTGACTGCCGGTG	7	x	452.3	355.542	423.512	402.782	734.88	437.633	299.103	320.351	26.5508	155.626	5.67322	1e-09	1e-09	1e-09	1e-09	1e-09	1.25755	1e-09	1e-09	1e-09	1e-09	117.927	227.195	284.737	1e-09	1e-09	1e-09
>H4KJ0JL01C7SAA_1	CACGCCGTAAACGATGAGTGCTAAGTGTTAGGGGGTTTCCGCCCCTTAGTGCTGCAGCTAACGCATTAAGCACTCCGCCTGGGGAGTACGGTCGCAAGACTGAAACTCAAAGGAATTGACGGGGGCCCGCACAAGCGGTGGAGCATGTGGTTTAATTCGAAGCAACGCGAAGAACCTTACCAGGTCTTGACATCCTCTGACAATCCTAGAGATAGGACGTCCCCTTCGGGGGCAGAGTGACAGGTGGTGCATGGTTGTCGTCAGCTCGTGTCGTGAGATGTTGGGTTAAGTCCCGCAACGAGCGCAACCCTTGATCTTAGTTGCCAGCATTCAGTTGGGCACTCTAAGGTGACTGCCGGTG	1	x	1066.13	797.729	936.473	6519.46	3518.32	1519.42	4082.75	4618.11	7805.94	5702.31	8383.13	6805.35	7430.33	7619.05	8523.7	8670.1	9324.7	9200.75	8855.51	9238.99	9357.82	2.26783	2.57202	1e-09	51.7464	58.2454	100.114
>H4KJ0JL01DIPUG_8	CACGCCGTAAACGATGTCGATTTGGAGGCTGTGTCCTTGAGACGTGGCTTCCGGAGCTAACGCGTTAAATCGACCGCCTGGGGAGTACGGCCGCAAGGTTAAAACTCAAATGAATTGACGGGGGCCCGCACAAGCGGTGGAGCATGTGGTTTAATTCGATGCAACGCGAAGAACCTTACCTGGCCTTGACATGTCTGGAATCCTGTAGAGATACGGGAGTGCCTTCGGGAATCAGAACACAGGTGCTGCATGGCTGTCGTCAGCTCGTGTCGTGAGATGTTGGGTTAAGTCCCGCAACGAGCGCAACCCCTGTCCTTTGTTGCCAGCACGTAATGGTGGGAACTCAAGGGAGACTGCCGGTG	8	x	1e-09	1e-09	1e-09	176.104	56.3625	24.5861	214.357	166.92	512.913	590.583	489.788	855.869	774.465	575.615	582.167	402.908	299.296	311.06	494.297	307.692	218.341	1e-09	1e-09	1e-09	1e-09	1e-09	1e-09
>H4KJ0JL01CRBYR_9	CACGCTGTAAACGATGTCGACTTGGAGGTTGTGCCCTTGAGGCGTGGCTTCCGGAGCTAACGCGTTAAGTCGACCGCCTGGGGAGTACGGCCGCAAGGTTAAAACTCAAATGAATTGACGGGGGCCCGCACAAGCGGTGGAGCATGTGGTTTAATTCGATGCAACGCGAAGAACCTTACCTACTCTTGACATCCAGAGAACTTAGCAGAGATGCTTTGGTGCCTTCGGGAACTCTGAGACAGGTGCTGCATGGCTGTCGTCAGCTCGTGTTGTGAAATGTTGGGTTAAGTCCCGCAACGAGCGCAACCCTTATCCTTTGTTGCCAGCGCGTGATGGCGGGAACTCAAAGGAGACTGCCGGTG	9	x	1e-09	1e-09	1e-09	114.693	47.6913	22.9471	199.402	111.28	498.431	454.908	372.542	606.241	320.804	418.629	250.553	218.116	143.36	174.251	243.346	155.021	100.18	1e-09	1e-09	1e-09	1e-09	1e-09	1e-09
>H4KJ0JL01AKS4F_29	CACGCCGTAAACGATGAGTGCTAAGTGTTAGAGGGGTCACACCCTTTAGTGCTGCAGCTAACGCGATAAGCACTCCGCCTGGGGAGTACGGCCGCAAGGCTGAAACTCAAAGGAATTGACGGGGGCCCGCACAAGCGGTGGAGCATGTGGTTTAATTCGAAGCAACGCGAAGAACCTTACCAGGTCTTGACATCCCCTGACAACCCTGGAGACAGGGCGTTCCTCCCTTGCGGGAGGACAGGGTGACAGGTGGTGCATGGTTGTCGTCAGCTCGTGTCGTGAGATGTTGGGTTAAGTCCCGCAACGAGCGCAACCCTCGCCTCTAGTTGCCAGCATTCGGTTGGGCACTCTAGAGGGACTGCCGGCG	29	x	1e-09	1e-09	1e-09	1e-09	1e-09	1e-09	1e-09	1e-09	1e-09	1e-09	1e-09	1e-09	1e-09	1e-09	1e-09	1e-09	1e-09	1e-09	1e-09	1e-09	1e-09	1e-09	1e-09	1e-09	174.644	40.0437	20.0229
>H4KJ0JL01AJ0QB_22	CACGCCGTAAACGATGAGTGCTAAGTGTTAGAGGGTTTCCGCCCTTTAGTGCTGCAGCTAACGCATTAAGCACTCCGCCTGGGGAGTACGGCCGCAAGGCTGAAACTCAAAGGAATTGACGGGGGCCCGCACAAGCGGTGGAGCATGTGGTTTAATTCGAAGCAACGCGAAGAACCTTACCAGGTCTTGACATCCTCTGACACCCCTAGAGATAGGGCTTCCCCTTCGGGGGCAGAGTGACAGGTGGTGCATGGTTGTCGTCAGCTCGTGTCGTGAGATGTTGGGTTAAGTCCCGCAACGAGCGCAACCCTTGATCTTAGTTGCCAGCATTCAGTTGGGCACTCTAAGGTGACTGCCGGTG	22	x	1e-09	13.4449	14.6039	7.22478	15.1745	1e-09	1e-09	1e-09	1e-09	1e-09	1e-09	1e-09	1e-09	1e-09	1e-09	1e-09	1e-09	1e-09	1e-09	1e-09	1e-09	1e-09	1e-09	1e-09	1e-09	1e-09	1e-09
>H4KJ0JL01EGWJ1_23	CACGCCGTAAACGATGAGTGCTAAGTGTTAGGGGGTTTCCGCCCCTTAGTGCTGCAGCTAACGCATTAAGCACTCCGCCTGGGGAGTACGGTCGCAAGACTGAAACTCAAAGGAATTGACGGGGGCCCGCACAAGCGGTGGAGCATGTGGTTTAATTCGAAGCAACGCGAAGAACCTTACCAGGTCTTGACATCCTCTGACAATCCTAGAGATAGGACGTCCCCTTCGGGGGCAGAGTGACAGGTGGTGCATGGTTGTCGTCAGCTCGTGTCGTGAGATGTTGGGTTAAGTCCCGCAACGAGCGCAACCCTTGATCTTAGTTGCCAGCATTCAGTTGGGCACTCTAGGGGGACTGCCGGCT	23	x	5.70125	10.4571	5.47645	20.7712	36.8524	22.9471	3.32336	10.1163	1e-09	1e-09	1e-09	1e-09	1e-09	1e-09	1e-09	1e-09	1e-09	1e-09	1e-09	1e-09	1e-09	1e-09	1e-09	1e-09	1e-09	1e-09	2.86041
>H4KJ0JL01CQ4JG_15	CACGCCGTAAACGATGAGTGCTAAGTGTTAGAGGGGTCACACCCTTTAGTGCTGCAGCTAACGCGATAAGCACTCCGCCTGGGGAGTACGGCCGCAAGGCTGAAACTCAAAGGAATTGACGGGGGCCCGCACAAGCGGTGGAGCATGTGGTTTAATTCGAAGCAACGCGAAGAACCTTACCAGGTCTTGACATCCCCTGACAACCCAAGAGATTGGGCGTTCCCCCTTCGGGGGGACAGGGTGACAGGTGGTGCATGGTTGTCGTCAGCTCGTGTCGTGAGATGTTGGGTTAAGTCCCGCAACGAGCGCAACCCTCGCCCCTAGTTGCCAGCATTCAGTTGGGCACTCTAGGGGGACTGCCGGCT	15	x	3.80084	7.46938	3.65097	9.03098	15.1745	13.1126	1.66168	3.37211	1e-09	1e-09	1e-09	1e-09	1e-09	1e-09	1e-09	1e-09	1e-09	1e-09	1e-09	1e-09	1e-09	1e-09	1e-09	1e-09	187.581	80.0874	65.7895
>H4KJ0JL01DJE81_19	CACGCCGTAAACGATGAGTGCTAAGTGTTAGAGGGGTTAACCCTTTAGTGCTGTAGCTAACGCGTTAAGCACTCCGCCTGGGGAGTACGGCCGCAAGGCTGAAACTCAAAGGAATTGACGGGGGCCCGCACAAGCGGTGGAGCATGTGGTTTAATTCGAAGCAACGCGAAGAACCTTACCAGGTCTTGACATCCCCTGACAACCCTGGAGACAGGGCGTTCCTCCCTTGCGGGAGGACAGGGTGACAGGTGGTGCATGGTTGTCGTCAGCTCGTGTCGTGAGATGTTGGGTTAAGTCCCGCAACGAGCGCAACCCTCGCCTCTAGTTGCCAGCATTCGGTTGGGCACTCTAGAGGGACTGCCGGCG	19	x	1e-09	1e-09	10.9529	4.51549	19.5101	16.3908	1e-09	1.68606	1e-09	1e-09	1e-09	1e-09	1e-09	1e-09	1e-09	1e-09	1e-09	1e-09	1e-09	1e-09	1e-09	1e-09	1e-09	1e-09	206.986	65.526	40.0458
>H4KJ0JL01D435M_13	CACGCCGTAAACGATGAGTGCTAAGTGTTAGAGGGGTTATTCCCTTTAGTGCTGTAGCTAACGCGTTAAGCACTCCGCCTGGGGAGTACGGCCGCAAGGCTGAAACTCAAAGGAATTGACGGGGGCCCGCACAAGCGGTGGAGCATGTGGTTTAATTCGAAGCAACGCGAAGAACCTTACCAGGTCTTGACATCCCCTGACAACCCTGGAGACAGGGCGTTCCTCCCTTGCGGGAGGACAGGGTGACAGGTGGTGCATGGTTGTCGTCAGCTCGTGTCGTGAGATGTTGGGTTAAGTCCCGCAACGAGCGCAACCCTCGCCTCTAGTTGCCAGCATTCGGTTGGGCACTCTAGAGGGACTGCCGGCG	13	x	5.70125	10.4571	9.12742	17.1589	13.0067	29.5034	4.98504	6.74423	1e-09	1e-09	1e-09	1e-09	1e-09	1e-09	1e-09	1e-09	1e-09	1e-09	1e-09	1e-09	1e-09	1e-09	1e-09	1e-09	226.391	152.894	77.2311
>H4KJ0JL01B9UR5_27	CACGCCGTAAACGATGAGTGCTAAGTGTTAGAGGGGTTATTCCCTTTAGTGCTGTAGCTAACGCGTTAAGCACTCCGCCTGGGGAGTACGGCCGCAAGGCTGAAACTCAAAGGAATTGACGGGGGCCCGCACAAGCGGTGGAGCATGTGGTTTAATTCGAAGCAACGCGAAGAACCTTACCAGGTCTTGACATCCCCTGACAACCCTGGAGACAGGGCGTTCCTCCCTTGCGGGAGGACAGGGTGACAGGTGGTGCATGGTTGTCGTCAGCTCGTGTCGTGAGATGTTGGGTTAAGTCCCGCAACGAGCGCAACCCTCGCCCCTAGTTGCCAGCATTCAGTTGGGCACTCTAAGGTGACTGCCGGTG	27	x	3.80084	1e-09	31.0332	9.93407	26.0134	1e-09	3.32336	1e-09	1e-09	1e-09	1e-09	1e-09	1e-09	1e-09	1e-09	1e-09	1e-09	1e-09	1e-09	1e-09	1e-09	1e-09	1e-09	1e-09	1e-09	1e-09	1e-09
>H4KJ0JL01EXDQI_25	CACGCCGTAAACGATGAGTGCTAAGTGTTAGAGGGTTTCCGCCCTTTAGTGCTGCAGCTAACGCATTAAGCACTCCGCCTGGGGAGTACGGCCGCAAGGCTGAAACTCAAAGGAATTGACGGGGGCCCGCACAAGCGGTGGAGCATGTGGTTTAATTCGAAGCAACGCGAAGAACCTTACCAGGTCTTGACATCCTCTTGACCTCCCTAGAGATAGGGATTTCCCTTCGGGGACAAGAGTGACAGGTGGTGCATGGTTGTCGTCAGCTCGTGTCGTGAGATGTTGGGTTAAGTCCCGCAACGAGCGCAACCCTTGATCTTAGTTGCCAGCATTCAGTTGGGCACTCTAAGGTGACTGCCGGTG	25	x	1e-09	11.951	1e-09	1e-09	1e-09	1e-09	1e-09	3.37211	1e-09	1e-09	1e-09	1e-09	1e-09	1e-09	1e-09	1e-09	1e-09	1e-09	1e-09	1e-09	1e-09	1e-09	1e-09	1e-09	1e-09	1e-09	1e-09
>H4KJ0JL01CIG0T_11	CACGCCGTAAACGATGTCGACTTGGAGGTTGTGCCCTTGAGGCGTGGCTTCCGGAGCTAACGCGTTAAGTCGACCGCCTGGGGAGTACGGCCGCAAGGTTAAAACTCAAATGAATTGACGGGGGGCCCGCACAAGCGGTGGAGCATGTGGTTTAATTCGATGCAACGCGAAGAACCTTACCTACTCTTGACATCCAGAGAACTTAGCAGAGATGCTTTGGTGCCTTCGGGAACTCTGAGACAGGTGCTGCATGGCTGTCGTCAGCTCGTGTTGTGAAATGTTGGGTTAAGTCCCGCAACGAGCGCAACCCTTATCCTTTGTTGCCAGCGGTTAGGCCGGGAACTCAAAGGAGACTGCCAGTG	11	x	1e-09	1e-09	1e-09	19.8681	8.67115	8.19538	21.6019	1e-09	96.5484	71.8276	85.0983	77.266	158.782	47.0958	54.0408	1e-09	35.2113	73.4447	91.2548	68.1151	51.3743	1e-09	1e-09	1e-09	1e-09	1e-09	2.86041
>H4KJ0JL01BVV8W_12	CACGCCGTAAACGATGTCGACTTGGAGGTTGTGCCCTTGAGGCGTGGCTTCCGGAGCTAACGCGTTAAGTCGACCGCCTGGGGAGTACGGCCGCAAGGTTAAAACTCAAATGAATTGACGGGGGGCCCGCACAAGCGGTGGAGCATGTGGTTTAATTCGATGCAACGCGAAGAACCTTACCTGGTCTTGACATCCACGGAAGTTTTCAGAGATGAGAATGTGCCTTCGGGAACCGTGAGACAGGTGCTGCATGGCTGTCGTCAGCTCGTGTTGTGAAATGTTGGGTTAAGTCCCGCAACGAGCGCAACCCTTATCCTTTGTTGCCAGCGGTCCGGCCGGGAACTCAAAGGAGACTGCCAGTG	12	x	1e-09	1e-09	1e-09	21.6743	15.1745	3.27815	29.9103	8.43028	74.825	71.8276	60.5144	62.4071	77.7706	57.5615	44.2152	1e-09	23.8934	43.2028	38.0228	49.3247	34.6776	1e-09	1e-09	1e-09	1e-09	1e-09	2.86041
>H4KJ0JL01C1YDL_14	CACGCCGTAAACGATGTCGATTTGGAGGCTGTGTCCTTGAGACGTGGCTTCCGGAGCTAACGCGTTAAATCGACCGCCTGGGGAGTACGGCCGCAAGGTTAAAACTCAAATGAATTGACGGGGGGCCCGCACAAGCGGTGGAGCATGTGGTTTAATTCGATGCAACGCGAAGAACCTTACCTGGCCTTGACATGTCTGGAATCCTGCAGAGATGCGGGAGTGCCTTCGGGAATCAGAACACAGGTGCTGCATGGCTGTCGTCAGCTCGTGTCGTGAGATGTTGGGTTAAGTCCCGCAACGAGCGCAACCCCTGTCCTTTGTTGCCAGCACGTAATGGTGGGAACTCAAGGGAGACTGCCGGTG	14	x	1e-09	1e-09	1e-09	18.9651	4.33557	3.27815	18.2785	20.2327	56.7222	87.7893	60.5144	95.0966	100.454	57.5615	41.7588	69.6759	41.499	50.4032	57.0342	21.1392	34.6776	1e-09	1e-09	1e-09	1e-09	1e-09	1e-09
>H4KJ0JL01A9F87_18	CACGCTGTAAACGATGTCGACTTGGAGGTTGTGCCCTTGAGGCGTGGCTTCCGGAGCTAACGCGTTAAGTCGACCGCCTGGGGAGTACGGCCGCAAGGTTAAAACTCAAATGAATTGACGGGGGGCCCGCACAAGCGGTGGAGCATGTGGTTTAATTCGATGCAACGCGAAGAACCTTACCTACTCTTGACATCCAGAGAACTTAGCAGAGATGCTTTGGTGCCTTCGGGAACTCTGAGACAGGTGCTGCATGGCTGTCGTCAGCTCGTGTTGTGAAATGTTGGGTTAAGTCCCGCAACGAGCGCAACCCTTATCCTTTGTTGCCAGCGAGTAATGTCGGGAACTCAAAGGAGACTGCCGGTG	18	x	1e-09	1e-09	1e-09	25.2867	4.33557	1e-09	14.9551	11.8024	74.825	67.8372	32.1483	101.04	19.4426	41.8629	49.128	24.2351	13.833	20.1613	34.2205	17.616	11.5592	1e-09	1e-09	1e-09	1e-09	1e-09	1e-09
>H4KJ0JL01AISL5_20	CATGCCGTAAACGATGAATGCTAGGTGTTGGAGGGTTTCCGCCCTTCAGTGCCGCAGCTAACGCATTAAGCATTCCGCCTGGGGAGTACGACCGCAAGGTTGAAACTCAAAGGAATTGACGGGGGCCCGCACAAGCGGTGGAGCATGTGGTTTAATTCGAAGCAACGCGAAGAACCTTACCAGGTCTTGACATCTTTTGATCACCTGAGAGATCAGGTTTCCCCTTCGGGGGCAAAATGACAGGTGGTGCATGGTTGTCGTCAGCTCGTGTCGTGAGATGTTGGGTTAAGTCCCGCAACGAGCGCAACCCTTATGACTAGTTGCCAGCATTGAGTTGGGCACTCTAGTAAGACTGCCGGTG	20	x	1.90042	1e-09	3.65097	1.8062	1e-09	1.63908	9.97009	8.43028	13.2754	31.9234	1e-09	261.516	139.339	141.287	56.4972	24.2351	1e-09	1e-09	1e-09	1.1744	1e-09	1e-09	1e-09	1e-09	1e-09	1e-09	2.86041
>H4KJ0JL02I90ST_16	CACGCCCTAAACGATGTCTACTAGTTGTCGGGACTTAATTGTCTTGGTAACGCAGCTAACGCGTGAAGTAGACCGCCTGGGGAGTACGGTCGCAAGATTAAAACTCAAAGGAATTGACGGGGGACCCGCACAAGCGGTGGATGATGTGGATTAATTCGATGCAACGCGAAAAACCTTACCTACCCTTGACATGGCAGGAATCCCGAAGAGATTTGGGAGTGCTCGCAAGAGAACCTGCACACAGGTGCTGCATGGCTGTCGTCAGCTCGTGTCGTGAGATGTTGGGTTAAGTCCCGCAACGAGCGCAACCCTTGTCATTAGTTGCTACGAAAGGGCACTCTAATGAGACTGCCGGTG	16	x	1e-09	1e-09	1e-09	10.8372	1e-09	3.27815	1.66168	26.9769	8.44798	99.7606	1e-09	11.8871	64.8088	26.1643	1e-09	1e-09	3.77264	24.4816	34.2205	19.9648	7.70614	1e-09	1e-09	7.72542	1e-09	1e-09	1e-09
>H4KJ0JL01A7K17_10	CACGCCGTAAACGATGAGTGCTAAGTGTTAGAGGGTTTCCGCCCTTTAGTGCTGCAGCTAACGCATTAAGCACTCCGCCTGGGGAGTACGGCCGCAAGGCTGAAACTCAAAGGAATTGACGGGGGCCCGCACAAGCGGTGGAGCATGTGGTTTAATTCGAAGCAACGCGAAGAACCTTACCAGGTCTTGACATCCTCTTGCCCTCCCTAGAGATAGGGATTTCCCTTCGGGGACAAGAGTGACAGGTGGTGCATGGTTGTCGTCAGCTCGTGTCGTGAGATGTTGGGTTAAGTCCCGCAACGAGCGCAACCCTTGACCTTAGTTGCCAGCATTCAGTTGGGCACTCTAAGGTGACTGCCGGTG	10	x	1e-09	1e-09	1e-09	1e-09	1e-09	1e-09	1e-09	1e-09	1e-09	1e-09	6.61876	8.9153	1e-09	41.8629	1e-09	1e-09	1e-09	4.32028	1e-09	1e-09	1e-09	1e-09	1e-09	1e-09	25.8732	1e-09	1e-09
>H4KJ0JL01B9I0H_17	CACGCCGTAAACGATGTCAACTAGCCGTTGGGAGCCTTGAGCTCTTAGTGGCGCAGCTAACGCATTAAGTTGACCGCCTGGGGAGTACGGCCGCAAGGTTAAAACTCAAATGAATTGACGGGGGCCCGCACAAGCGGTGGAGCATGTGGTTTAATTCGAAGCAACGCGAAGAACCTTACCAGGCCTTGACATCCAATGAACTTTCTAGAGATAGATTGGTGCCTTCGGGAACATTGAGACAGGTGCTGCATGGCTGTCGTCAGCTCGTGTCGTGAGATGTTGGGTTAAGTCCCGTAACGAGCGCAACCCTTGTCCTTAGTTACCAGCACGTAATGGTGGGCACTCTAAGGAGACTGCCGGTG	17	x	1e-09	1e-09	1.82548	1e-09	1e-09	1e-09	1e-09	1e-09	1e-09	1e-09	1e-09	1e-09	1e-09	1e-09	1e-09	1e-09	1e-09	1e-09	1e-09	1e-09	1e-09	1e-09	1e-09	1e-09	1e-09	1e-09	1e-09
>H4KJ0JL01B7I6N_93	CACGCCGTAAACGATGAGTGCTAGGTGTTAGACCCTTTCCGGGGTTTAGTGCCGCAGCTAACGCATTAAGCACTCCGCCTGGGGAGTACGACCGCAAGGTTGAAACTCAAAGGAATTGACGGGGGCCCGCACAAGCGGTGGAGCATGTGGTTTAATTCGAAGCAACGCGAAGAACCTTACCAGGTCTTGACATCCCTCTGACCGCTCTAGAGATAGAGCTTTCCTTCGGGACAGAGGTGACAGGTGGTGCATGGTTGTCGTCAGCTCGTGTCGTGAGATGTTGGGTTAAGTCCCGCAACGAGCGCAACCCCTATTGTTAGTTGCCATCATTCAGTTGGGCACTCTAGCGAGACTGCCGGTA	93	x	1e-09	1.49388	1e-09	1e-09	1e-09	1e-09	1e-09	1e-09	1e-09	1e-09	1e-09	1e-09	1e-09	1e-09	1e-09	1e-09	1e-09	1e-09	1e-09	1e-09	1e-09	1e-09	1e-09	1e-09	1e-09	1e-09	1e-09
>H4KJ0JL02HKGOW_139	CACGCCGTAAACGATGAGTGCTAAGTGTTAGAGGGTTTCCGCCCTTTAGTGCTGAAGTTAACGCATTAAGCACTCCGCCTGGGGAGTACGGCCGCAAGGCTGAAACTCAAAGGAATTGACTGGGGCCCGCACAAGCGGTGGAGCATGTGGTTTAATTCGAAGCAACGCGAAGAACCTTACCAGGTCTTGACATCCTCTGACAACCCTAGAGATAGGGCTTCTCCTTCGGGAGCAGAGTGACAGGTGGTGCATGGTTGTCGTCAGCTCGTGTCGTGAGATGTTGGGTTAAGTCCCGCAACGAGCGCAACCCTTGATCTTAGTTGCCATCATTAAGTTGGGCACTCTAAGGTGACTGCCGGTG	139	x	1e-09	1e-09	1e-09	1e-09	1e-09	1e-09	1e-09	1e-09	1e-09	1e-09	1e-09	1e-09	1e-09	1e-09	1e-09	1e-09	1e-09	1e-09	1e-09	1e-09	1e-09	1e-09	1e-09	1e-09	1e-09	1e-09	1e-09
>H4KJ0JL02IVDBW_24	CACGCCGTAAACGATGATAACTAGCTGTCAGGGCTCTTAGAGTTTTGGTGGCGCAGCTAACGCGTTAAGTTATCCGCCTGGGGAGTACGGCCGCAAGGTTAAAACTCAAAGAAATTGACGGGGGCCTGCACAAGCGGTGGAGCATGTGGTTTAATTCGAAGCAACGCGCAGAACCTTACCAGCGTTTGACATGGTAGGACGGTTTCTGGAGACAGATTCCTTCCCTTACGGGACCTACACACAGGTGCTGCATGGCTGTCGTCAGCTCGTGTCGTGAGATGTTGGGTTAAGTCCCGCAACGAGCGCAACCCTCGTCTTTAGTTGCCACCATTCAGTTGGGCACTCTAAAGAAACTGCCGGTG	24	x	1e-09	1e-09	1e-09	1e-09	1e-09	1e-09	1e-09	1e-09	1e-09	1e-09	1e-09	1e-09	1e-09	1e-09	1e-09	1e-09	1e-09	1e-09	1e-09	1e-09	1e-09	1e-09	1e-09	1e-09	1e-09	1e-09	1e-09
>H4KJ0JL02HVC27_38	CACGCCGTAAACGATGAATACTAGGTGTGGGGGTTTCAACACCTCCGTGCCGCCGCTAACGCATTAAGTATTCCGCCTGGGGAGTACGGTCGCAAGATTAAAACTCAAAGGAATTGACGGGGACCCCGCACAAGTAGCGGAGCATGTGGTTTAATTCGAAGCAACGCGAAGAACCTTACCTACACTTGACATCCCTTGCATTACTCTTAATCGAGGAAATCCCTTCGGGGACAAGGTGACAGGTGGTGCATGGTTGTCGTCAGCTCGTGTCGTGAGATGTTGGGTTAAGTCCCGCAACGAGCGCAACCCTTGTCGTTAGTTACTACCATTAAGTTGAGGACTCTAGCGAGACTGCCTGGG	38	x	1e-09	1e-09	1e-09	1e-09	1e-09	1e-09	1e-09	1e-09	1e-09	1e-09	1e-09	1e-09	119.896	1e-09	1e-09	72.7052	1e-09	1e-09	1e-09	1e-09	1e-09	1e-09	1e-09	1e-09	1e-09	1e-09	1e-09
>H4KJ0JL01B8N7F_33	CACGCCGTAAACGGTGGATGCTGGATGTGGGGCCCGTTCCACGGGTTCCGTGTCGGAGCTAACGCGTTAAGCATCCCGCCTGGGGAGTACGGCCGCAAGGCTAAAACTCAAAGAAATTGACGGGGGGCCCGCACAAGCGGCGGAGCATGCGGATTAATTCGATGCAACGCGAAGAACCTTACCTGGGCTTGACATGTTCCCGACAGCCGTAGAGATATGGCCTCCCTTCGGGGCGGGTTCACAGGTGGTGCATGGTCGTCGTCAGCTCGTGTCGTGAGATGTTGGGTTAAGTCCCGCAACGAGCGCAACCCTCGCCCTGTGTTGCCAGCACGTCATGGTGGGAACTCACGGGGGACCGCCGGGG	33	x	1e-09	1e-09	1e-09	1e-09	1e-09	1e-09	1e-09	3.37211	10.8617	7.98085	6.61876	53.4918	45.3662	26.1643	12.282	1e-09	1e-09	1e-09	1e-09	3.52319	2.56871	1e-09	1e-09	1e-09	1e-09	1e-09	1e-09
>H4KJ0JL01ED75W_48	CACGCCGTAAACGATGTCGACTTGGAGGTTGTGCCCTTGAGGCGTGGCTTCCGGAGCTAACGCGTTAAGTCGACCGCCTGGGGAGTACGGCCGCAAGGTTAAAACTCAAATGAATTGACGGGGGCCCCGCACAAGCGGTGGAGCATGTGGTTTAATTCGATGCAACGCGAAGAACCTTACCTACTCTTGACATCCAGAGAACTTAGCAGAGATGCTTTGGTGCCTTCGGGAACTCTGAGACAGGTGCTGCATGGCTGTCGTCAGCTCGTGTTGTGAAATGTTGGGTTAAGTCCCGCAACGAGCGCAACCCTTATCCTTTGTTGCCAGCGGTTAGGCCGGGAACTCAAAGGAGACTGCCAGTG	48	x	1e-09	1e-09	1e-09	1e-09	1e-09	1e-09	1e-09	1.68606	1e-09	1e-09	1e-09	1e-09	1e-09	1e-09	1e-09	99.9697	1e-09	1e-09	1e-09	1e-09	1e-09	1e-09	1e-09	1e-09	1e-09	1e-09	1e-09
>H4KJ0JL01CJ70T_42	CTAGCCGTAAACGATGGATACTAGGCGCTGCGCGTATCGACCCGTGCAGTGCTGTAGCTAACGCGTTAAGTATCCCGCCTGGGGAGTACGTTCGCAAGAATGAAACTCAAAGGAATTGACGGGGGCCCGCACAAGCGGTGGAGCATGTGGTTTAATTCGATGCAAAGCGAAGAACCTTACCAGGGCTTGACATGCCGCGAATCCTCTTGAAAGAGAGGGGTGCCTTCGGGAACGCGGACACAGGTGGTGCATGGCTGTCGTCAGCTCGTGCCGTAAGGTGTTGGGTTAAGTCTCGCAACGAGCGCAACCCTCGTGTTTAGTTGCCACCATTGAGTGTGGAACCCTGAACAGACTGCCGGTG	42	x	1e-09	1e-09	1.82548	1e-09	1e-09	1e-09	1e-09	1e-09	1e-09	1e-09	1e-09	1e-09	1e-09	1e-09	1e-09	1e-09	1e-09	1e-09	1e-09	1.1744	1e-09	1e-09	1e-09	1e-09	1e-09	1e-09	1e-09
>H4KJ0JL02G3RVM_57	CACGCTGTAAACGATGTCGACTTGGAGGTTGTGCCCTTGAGGCGTGGCTTCCGGAGCTAACGCGTTAAGTCGACCGCCTGGGGAGTACGGCCGCAAGGTTAAAACTCAAATGAATTGACGGGGGCCCGCACAAGCGGTGGAGCATGTGGTTTAATTCGATGCAACGCGAAGAACCTTACCTACTCTTGACATCCACGGAATTCGCCAGAGATGGCTTAGTGCCTTCGGGAACCGTGAGACAGGTGCTGCATGGCTGTCGTCAGCTCGTGTTGTGAAATGTTGGGTTAAGTCCCGCAACGAGCGCAACCCTTATCCTTTGTTGCCAGCACGTAATGGTGGGAACTCAAAGGAGACTGCCGGTG	57	x	1e-09	1e-09	1e-09	1e-09	1e-09	1e-09	1e-09	1e-09	1e-09	1e-09	1e-09	1e-09	1e-09	1e-09	1e-09	1e-09	1e-09	1e-09	1e-09	1e-09	1e-09	1e-09	1e-09	1e-09	1e-09	1e-09	1e-09
>H4KJ0JL01CM849_32	CACGCCGTAAACGATGAGTGCTAAGTGTTAGAGGGTTTCCGCCCTTTAGTGCTGAAGTTAACGCATTAAGCACTCCGCCTGGGGAGTACGGCCGCAAGGCTGAAACTCAAAGGAATTGACGGGGGCCCGCACAAGCGGTGGAGCATGTGGTTTAATTCGAAGCAACGCGAAGAACCTTACCAGGTCTTGACATCCTCTGACACCCCTAGAGATAGGGCTTCCCCTTCGGGGGCAGAGTGACAGGTGGTGCATGGTTGTCGTCAGCTCGTGTCGTGAGATGTTGGGTTAAGTCCCGCAACGAGCGCAACCCTTGATCTTAGTTGCCAGCATTCAGTTGGGCACTCTAAGGTGACTGCCGGTG	32	x	1e-09	1e-09	1e-09	1e-09	1e-09	4.91723	1e-09	1e-09	1e-09	1e-09	1e-09	1e-09	1e-09	1e-09	1e-09	1e-09	1e-09	1e-09	1e-09	1e-09	1e-09	31.7496	21.4335	3.31089	1e-09	1e-09	1e-09
>H4KJ0JL01EE6YP_31	CACGCCGTAAACGATGAGTGCTAAGTGTTAGGGGGTTTCCGCCCCTTAGTGCTGCAGCTAACGCATTAAGCACTCCGCCTGGGGAGTACGGCCGCAAGGCTGAAACTCAAAGGAATTGACGGGGGCCCGCACAAGCGGTGGAGCATGTGGTTTAATTCGAAGCAACGCGAAGAACCTTACCAGGTCTTGACATCCTCTGACAACCCTAGAGATAGGGCTTCTCCTTCGGGAGCAGAGTGACAGGTGGTGCATGGTTGTCGTCAGCTCGTGTCGTGAGATGTTGGGTTAAGTCCCGCAACGAGCGCAACCCTTGATCTTAGTTGCCATCATTAAGTTGGGCACTCTAAGGTGACTGCCGGTG	31	x	1e-09	1e-09	1e-09	1e-09	1e-09	3.27815	1e-09	1e-09	1e-09	1e-09	1e-09	1e-09	1e-09	1e-09	1e-09	1e-09	1e-09	1e-09	1e-09	1e-09	1e-09	4.53566	1e-09	1e-09	1e-09	1e-09	1e-09
>H4KJ0JL01A8RG7_43	CACGCCGTAAACGATGAGTGCTAAGTGTTAGAGGGTTTCCGCCCTTTAGTGCTGAAGTTAACGCATTAAGCACTCCGCCTGGGGAGTACGGCCGCAAGGCTGAAACTCAAAGGAATTGACGGGGGCCCGCACAAGCGGTGGAGCATGTGGTTTAATTCGAAGCAACGCGAAGAACCTTACCAGGTCTTGACATCCTCTGACATCCCTAGAGATAGGGCTTCCCCTTCGGGGGCAGAGTGACAGGTGGTGCATGGTTGTCGTCAGCTCGTGTCGTGAGATGTTGGGTTAAGTCCCGCAACGAGCGCAACCCTTGATCTTAGTTGCCAGCATTCAGTTGGGCACTCTAAGGTGACTGCCGGTG	43	x	1e-09	1e-09	1e-09	1e-09	1e-09	1e-09	1e-09	1e-09	1e-09	1e-09	1e-09	1e-09	1e-09	1e-09	1e-09	1e-09	1e-09	1e-09	1e-09	1e-09	1e-09	1e-09	1e-09	1e-09	1e-09	1e-09	1e-09
>H4KJ0JL02FU5V1_46	CACGCCGTAAACGATGAGTGCTAAGTGTTAGAGGGGTTAACCCTTTAGTGCTGTAGCTAACGCGTTAAGCACTCCGCCTGGGGAGTACGGCCGCAAGGCTGAAACTCAAAGGAATTGACGGGGGGCCCGCACAAGCGGTGGAGCATGTGGTTTAATTCGAAGCAACGCGAAGAACCTTACCAGGTCTTGACATCCCCTGACAACCCTGGAGACAGGGCGTTCCTCCCTTGCGGGAGGACAGGGTGACAGGTGGTGCATGGTTGTCGTCAGCTCGTGTCGTGAGATGTTGGGTTAAGTCCCGCAACGAGCGCAACCCTCGCCTCTAGTTGCCAGCATTCGGTTGGGCACTCTAGAGGGACTGCCGGCG	46	x	1e-09	10.4571	1e-09	1e-09	1e-09	1e-09	1e-09	1e-09	1e-09	1e-09	1e-09	1e-09	1e-09	1e-09	1e-09	1e-09	1e-09	1e-09	1e-09	1e-09	1e-09	1e-09	1e-09	1e-09	1e-09	1e-09	1e-09
>H4KJ0JL01DWUZC_44	CACGCCGTAAACGATGAGTGCTAAGTGTTAGGGGGTTTCCGCCCCTTAGTGCTGCAGCTAACGCATTAAGCACTCCGCCTGGGGAGTACGACCGCAAGGTTGAAACTCAAAGGAATTGACGGGGACCCGCACAAGCGGTGGAGCATGTGGTTTAATTCGAAGCAACGCGAAGAACCTTACCAAATCTTGACATCCTTTGACCCTTCTAGAGATAGAAGTTTCCCCTTCGGGGGACAAAGTGACAGGTGGTGCATGGTTGTCGTCAGCTCGTGTCGTGAGATGTTGGGTTAAGTCCCGCAACGAGCGCAACCCTTAAGCTTAGTTGCCATCATTAAGTTGGGCACTCTAAGTTGACTGCCGGTG	44	x	1e-09	1e-09	1e-09	1e-09	1e-09	1e-09	1e-09	1e-09	6.03427	1e-09	1e-09	1e-09	1e-09	1e-09	1e-09	1e-09	1e-09	1e-09	7.60456	1e-09	80.9145	1e-09	1e-09	1e-09	1e-09	1e-09	1e-09
>H4KJ0JL01EF2WJ_75	CACGCCCTAAACGATGTCAACTGGTTGTTGGGTCTTCACTGACTCAGTAACGAAGCTAACGCGTGAAGTTGACCGCCTGGGGAGTACGGCCGCAAGGTTGAAACTCAAAGGAATTGACGGGGACCCGCACAAGCGGTGGATGATGTGGTTTAATTCGATGCAACGCGAAAAACCTTACCCACCTTTGACATGTACGGAATCCTTTAGAGATAGAGGAGTGCTCGAAAGAGAGCCGTAACACAGGTGCTGCATGGCTGTCGTCAGCTCGTGTCGTGAGATGTTGGGTTAAGTCCCGCAACGAGCGCAACCCTTGCCATTAGTTGCTACGAAAGGGCACTCTAATGGGACTGCCGGTG	75	x	1e-09	1e-09	1e-09	1e-09	1e-09	1e-09	1e-09	1e-09	1e-09	47.8851	1e-09	20.8024	9.72132	57.5615	1e-09	6.05877	1e-09	1e-09	1e-09	1e-09	1e-09	1e-09	1e-09	1e-09	1e-09	1e-09	1e-09
>H4KJ0JL01BNXNS_113	CACGCTGTAAACGATGTCGATTTAGAGGTTGTGGTCTTGAACCGTGGCTTCTGGAGCTAACGCGTTAAATCGACCGCCTGGGGAGTACGGCCGCAAGGTTAAAACTCAAATGAATTGACGGGGGGCCCGCACAAGCGGTGGAGCATGTGGTTTAATTCGATGCAACGCGAAGAACCTTACCTACTCTTGACATCCAGCGAATCCTTTAGAGATAGAGGAGTGCCTTCGGGAACGCTGAGACAGGTGCTGCATGGCTGTCGTCAGCTCGTGTTGTGAAATGTTGGGTTAAGTCCCGCAACGAGCGCAACCCTTATCCTTTGTTGCCAGCGCGTAATGGCGGGAACTCAAAGGAGACTGCCGGTG	113	x	1e-09	1e-09	1e-09	1e-09	1e-09	1e-09	1e-09	1e-09	1e-09	1e-09	1e-09	17.8306	1e-09	78.4929	1e-09	1e-09	1e-09	1e-09	1e-09	1e-09	1e-09	1e-09	1e-09	1e-09	1e-09	1e-09	1e-09
>H4KJ0JL01AW7G8_60	CACGCCGTAAACGATGAGTGCTAAGTGTTAGGGGGTTTCCGCCCCTTAGTGCTGCAGCTAACGCATTAAGCACTCCGCCTGGGGAGTACGACCGCAAGGTTGAAACTCAAAGGAATTGACGGGGACCCGCACAAGCGGTGGAGCATGTGGTTTAATTCGAAGCAACGCGAAGAACCTTACCAAATCTTGACATCCTCTGACCCCTCTAGAGATAGAGTTTTCCCCTTCGGGGGACAGAGTGACAGGTGGTGCATGGTTGTCGTCAGCTCGTGTCGTGAGATGTTGGGTTAAGTCCCGCAACGAGCGCAACCCTTAAGCTTAGTTGCCATCATTAAGTTGGGCACTCTAAGTTGACTGCCGGTG	60	x	1e-09	1e-09	1e-09	1e-09	1e-09	1e-09	1e-09	1e-09	1e-09	1e-09	3.78215	11.8871	1e-09	26.1643	2.4564	3.02939	1e-09	1e-09	1e-09	1e-09	24.4028	1e-09	1e-09	1e-09	1e-09	1e-09	1e-09
>H4KJ0JL01BXZI7_71	CACGCCGTAAACGATGTCTACTAGCCGTTGGGGTCCTTGAGACTTTAGTGGCGCAGTTAACGCGATAAGTAGACCGCCTGGGGAGTACGGCCGCAAGGTTAAAACTCAAATGAATTGACGGGGGGCCCGCACAAGCGGTGGAGCATGTGGTTTAATTCGATGCAACGCGAAGAACCTTACCTGGTCTTGACATAGTGAGAATCCTGCAGAGATGCGGGAGTGCCTTCGGGAATTCACATACAGGTGCTGCATGGCTGTCGTCAGCTCGTGTCGTGAGATGTTGGGTTAAGTCCCGCAACGAGCGCAACCCTTTTCCTTATTTGCCAGCGGGTTAAGCCGGGAACTTTAAGGATACTGCCAGTG	71	x	1e-09	1e-09	1e-09	1e-09	1e-09	3.27815	1e-09	1e-09	1e-09	3.99042	1e-09	1e-09	1e-09	52.3286	1e-09	1e-09	1e-09	1e-09	3.80228	1e-09	1e-09	1e-09	1e-09	1e-09	1e-09	1e-09	1e-09
>H4KJ0JL02JXMMX_143	CACGCCCTAAACGATGTCAACTGGTTGTTGGGAAGGTTCCTTCTCAGTAACGTAGCTAACGCGTGAAGTTGACCGCCTGGGGAGTACGGCCGCAAGGTTGAAACTCAAAGGAATTGACGGGGACCCGCACAAGCGGTGGATGATGTGGTTTAATTCGATGCAACGCGAAAAACCTTACCTACCCTTGACATGCCTGGAATCTTGCAGAGATGTGAGAGTGCTTGAAAGAGAACCGGGACACAGGTGCTGCATGGCCGTCGTCAGCTCGTGTCGTGAGATGTTGGGTTAAGTCCCGCAACGAGCGCAACCCTTGTCATTAGTTGCTACGAAAGGGCACTCTAATGAGACTGCCGGTG	143	x	1e-09	1e-09	1e-09	1e-09	1e-09	1e-09	1e-09	1e-09	1e-09	1e-09	1e-09	1e-09	1e-09	57.5615	1e-09	1e-09	1e-09	1e-09	1e-09	1e-09	1e-09	1e-09	1e-09	1e-09	1e-09	1e-09	1e-09
>H4KJ0JL02F4ZNI_208	CACGCCCTAAACGATGTCTACTAGTTGTCGGGTTTTAATTAACTTGGTAACGCAGCTAACGCGTGAAGTAGACCGCCTGGGGAGTACGGTCGCAAGATTAAAACTCAAAGGAATTGACGGGGACCCGCACAAGCGGTGGATGATGTGGATTAATTCGATGCAACGCGAAAAACCTTACCTACCCTTGACATGTCAGGAAGTCTGGAGAGATCTGGATGTGCCCGAAAGGGAACCTGAACACAGGTGCTGCATGGCTGTCGTCAGCTCGTGTCGTGAGATGTTGGGTTAAGTCCCGCAACGAGCGCAACCCTTGTCATTAGTTGCTACGCAAGAGCACTCTAATGAGACTGCCGGTG	208	x	1e-09	1e-09	1e-09	1e-09	1e-09	1e-09	1e-09	1e-09	1e-09	1e-09	1e-09	1e-09	1e-09	47.0958	1e-09	1e-09	1e-09	1e-09	1e-09	1e-09	1e-09	1e-09	1e-09	1e-09	1e-09	1e-09	1e-09
>H4KJ0JL02I08FF_233	CATGCCGTAAACGATGAGTGCTAAGTGTTGGGAGGTTTCCGCCTCTCAGTGCTGCAGCTAACGCATTAAGCACTCCGCCTGGGGAGTACGACCGCAAGGTTGAAACTCAAAGGAATTGACGGGGGCCCGCACAAGCGGTGGAGCATGTGGTTTAATTCGAAGCAACGCGAAGAACCTTACCAGGTCTTGACATCCTTTGACCACCTAAGAGATTAGGTTTTCCCTTCGGGGACAAAGAGACAGGTGGTGCATGGCTGTCGTCAGCTCGTGTCGTGAGATGTTGGGTTAAGTCCCGCAACGAGCGCAACCCTTGTTAATAGTTGCCAGCATTAAGTTGGGCACTCTATTGAGACTGCCGGTG	233	x	1e-09	1e-09	1e-09	1e-09	1e-09	1e-09	1e-09	1e-09	1e-09	1e-09	1e-09	1e-09	1e-09	31.3972	1e-09	1e-09	1e-09	1e-09	1e-09	1e-09	1e-09	1e-09	1e-09	1e-09	1e-09	1e-09	1e-09
>H4KJ0JL01B9JRK_167	CACGCCCTAAACGATGTCAACTGGTTGTTGGACGGCTTGCTGTTCAGTAACGAAGCTAACGCGTGAAGTTGACCGCCTGGGGAGTACGGCCGCAAGGTTGAAACTCAAAGGAATTGACGGGGACCCGCACAAGCGGTGGATGATGTGGTTTAATTCGATGCAACGCGAAAAACCTTACCTACCCTTGACATGCTAGGAATCTTGCAGAGATGTGAGAGTGCTCGAAAGAGAACCTAGACACAGGTGCTGCATGGCCGTCGTCAGCTCGTGTCGTGAGATGTTGGGTTAAGTCCCGCAACGAGCGCAACCCTTGTCATTAGTTGCTACGAAAGGGCACTCTAATGAGACTGCCGGTG	167	x	1e-09	1e-09	1e-09	1e-09	1e-09	1e-09	1e-09	1e-09	1e-09	1e-09	1e-09	1e-09	1e-09	36.63	1e-09	1e-09	1e-09	4.32028	1e-09	1e-09	1e-09	1e-09	1e-09	1e-09	1e-09	1e-09	1e-09
>H4KJ0JL02ID34J_255	CACGCTGTAAACGATGATTACTAGGTGTTGGGGGTCGAACCTCAGCGCCCAAGCTAACGCGATAAGTAATCCGCCTGGGGAGTACGTACGCAAGTATGAAACTCAAAGGAATTGACGGGGACCCGCACAAGCGGTGGAGCATGTGGTTTAATTCGACGCAACGCGAGGAACCTTACCAGCGTTTGACATCTTAGGAATGACGTAGAGATATGTCAGTGTCCCTTCGGGGAAACCTAAAGACAGGTGGTGCATGGCTGTCGTCAGCTCGTGTCGTGAGATGTTGGGTTAAGTCCCGCAACGAGCGCAACCCCTTTCGTATGTTACCATCATTAAGTTGGGGACTCATGCGATACTGCCTGCG	255	x	1e-09	1e-09	1e-09	1e-09	1e-09	1e-09	1e-09	1e-09	1e-09	1e-09	1e-09	1e-09	1e-09	36.63	1e-09	1e-09	1e-09	1e-09	1e-09	1e-09	1e-09	1e-09	1e-09	1e-09	1e-09	1e-09	1e-09
>H4KJ0JL01C9OSI_30	CATGCTGTAAACGGTGGGCGCTAGGTGTGGGGACTTTCCATGGTTTCCGTGTCGTAGCTAACGCGTTAAGCGCCCCGCCTGGGGAGTACGGCCGCAAGGCTAAAACTCAAAGGAATTGACGGGGGGCCCGCACAAGCGGCGGAGCATGTGGATTAATTCGATGCAACGCGAAGAACCTTACCTGGGTTTGACATGCACTAGATTAGGCGAGAGATCGTCTGTCCCTTTGTGGCTGGTGTGCAGGTGGTGCATGGTTGTCGTCAGCTCGTGTCGTGAGATGTTGGGTTAAGTCCCGCAACGAGCGTAACCCTTGTCTTATGTTGCCAGCACGTTGTGGTGGGGACTCGTGAGAGACTGCCGGGG	30	x	1e-09	1e-09	1e-09	0.903098	1e-09	4.91723	11.6318	1e-09	15.6891	43.8947	10.4009	20.8024	1e-09	5.23286	7.3692	1e-09	1e-09	1e-09	11.4068	1e-09	1e-09	1e-09	1e-09	1e-09	6.46831	1e-09	1e-09
>H4KJ0JL01B04RR_28	CATGCCGTAAACGATGTCTACTAGCCGTTGGGGTCTTTGAGACTTTAGTGGCGCAGCTAACGCGATAAGTAGACCGCCTGGGGAGTACGGTCGCAAGACTAAAACTCAAATGAATTGACGGGGGCCCGCACAAGCGGTGGAGCATGTGGTTTAATTCGATGCAACGCGAAGAACCTTACCTGGTCTTGACATAGTAAGAACTTTCCAGAGATGGATTGGTGCCTTCGGGAACTTACATACAGGTGCTGCATGGCTGTCGTCAGCTCGTGTCGTGAGATGTTGGGTTAAGTCCCGCAACGAGCGCAACCCTTTTCCTTACTTGCCAGCATTTCGGATGGGAACTTTAAGGATACTGCCAGTG	28	x	1e-09	1e-09	1e-09	12.6434	4.33557	1e-09	14.9551	10.1163	20.5165	11.9713	14.1831	32.6895	6.48088	10.4657	14.7384	33.3232	5.03018	2.88018	3.80228	5.87199	7.70614	1e-09	1e-09	1e-09	1e-09	1e-09	1e-09
>H4KJ0JL02IZ9GN_35	CACACCGTAAACGATGGGTGCTAGGTGTGGGGATCAGTTCACGATCTCCGTGTCGAAGCTAACGCGTTAAGCACCCCGCCTGGGGACTACGGCCGCAAGGCTAAAACTCAAAGGAATTGACGGGGGCCCGCACAAGCGGCGGAGCATGTGGCTTAATTCGAAGCAACGCGAAGAACCTTACCTGGGCTTGACATACCACTTACATCCCTAGAGATAGGGTGGGTTCGTCCGTGTGGTACAGGTGGTGCATGGCTGTCGTCAGCTCGTGTCGTGAGATGTTGGGTTAAGTCCCGCAACGAGCGCAACCCCTGTCCTATGTTGCCAGCGAGTAATGTCGGGGACTCATAGGAGACCGCCGGTG	35	x	1.90042	1e-09	1e-09	1e-09	1e-09	1e-09	4.98504	1e-09	28.9645	1e-09	30.2572	32.6895	1e-09	1e-09	39.3024	12.1175	1e-09	1e-09	1e-09	1e-09	1e-09	1e-09	1e-09	1e-09	1e-09	1e-09	1e-09
>H4KJ0JL01CLC9M_36	CACGCTGTAAACGGTGGGTACTAGGTGTGGGGTCCATTCCACGGGTTCCGTGCCGTAGCTAACGCTTTAAGTACCCCGCCTGGGGAGTACGGCCGCAAGGCTAAAACTCAAAGGAATTGACGGGGCCCCGCACAAGCGGCGGAGCATGCGGATTAATTCGATGCAACGCGTAGAACCTTACCTGGGTTTGACATGGATCGGGAGTGCTCAGAGATGGGTGTGCCTCTTTTGGGGTCGGTTCACAGGTGGTGCATGGCTGTCGTCAGCTCGTGTCGTGAGATGTTGGGTTAAGTCCCGCAACGAGCGCAACCCTTGTTCACTGTTGCCAGCACGTTATGGTGGGGACTCAGTGGAGACCGCCGGGG	36	x	1.90042	1e-09	1e-09	1.8062	1e-09	1e-09	6.64673	1.68606	8.44798	27.933	16.0741	50.5201	1e-09	31.3972	27.0204	6.05877	1e-09	17.2811	3.80228	1e-09	1.28436	1e-09	1e-09	1e-09	1e-09	3.64033	1e-09
>H4KJ0JL02GV9WI_40	CACGCCGTAAACGATGAATACTAGGTGTGGGGGTTTCAACACCTCCGTGCCGCCGCTAACGCATTAAGTATTCCGCCTGGGGAGTACGGTCGCAAGATTAAAACTCAAAGGAATTGACGGGGACCCGCACAAGTAGCGGAGCATGTGGTTTAATTCGAAGCAACGCGAAGAACCTTACCTACACTTGACATCCCTTGCATTACTCTTAATCGAGGAAATCCCTTCGGGGACAAGGTGACAGGTGGTGCATGGTTGTCGTCAGCTCGTGTCGTGAGATGTTGGGTTAAGTCCCGCAACGAGCGCAACCCTTGTCGTTAGTTACTACCATTAAGTTGAGGACTCTAGCGAGACTGCCTGGG	40	x	1e-09	1e-09	1e-09	0.903098	1e-09	4.91723	1.66168	18.5466	39.8262	1e-09	20.8018	56.4636	1e-09	47.0958	17.1948	1e-09	1.25755	1e-09	1e-09	1.1744	1e-09	1e-09	1e-09	1e-09	1e-09	1e-09	1e-09
>H4KJ0JL01DDN3C_34	CACGCCGTAAACGATGAATGCCAGACGTCGGGCAGCATGCTGTTCGGTGTCACACCTAACGGATTAAGCATTCCGCCTGGGGAGTACGGTCGCAAGATTAAAACTCAAAGGAATTGACGGGGGCCCGCACAAGCGGTGGAGCATGTGGTTTAATTCGAAGCAACGCGCAGAACCTTACCAACCCTTGACATTGCAGGACATCCCGAGAGATCGGGCTTTCACTTCGGTGACCTGCGGACAGGTGCTGCATGGCTGTCGTCAGCTCGTGTCGTGAGATGTTCGGTTAAGTCCGGCAACGAGCGCAACCCACGTCCCCAGTTGCCAGCATTCAGTTGGGCACTCTGTGGAAACTGCCGATG	34	x	1e-09	1e-09	1e-09	3.61239	1e-09	1e-09	1e-09	1e-09	18.1028	35.9138	12.292	38.633	1e-09	1e-09	14.7384	1e-09	3.77264	1e-09	1e-09	1e-09	1e-09	1e-09	1e-09	1e-09	1e-09	1e-09	1e-09
>H4KJ0JL02IFKT1_230	CACGCCGTAAACGATGTATGCTAGACGTGAGGGGACTTCGTCCTTTCGTGTCGCCGCTAACGCATTAAGCATACCGCCTGGGGAGTACGGCCGCAAGGTTGAAACTCAAAGGAATTGACGGGGGCCCGCACAAGCGGTGGAGTATGTGGTTTAATTCGACGCAACGCGCAGAACCTTACCAGGCCTTGACATGGGAAGTGTGGGCTCCAGAAATGGAGTCCTTCATTTAGTTGGCTTCCACACAGGTGCTGCATGGCTGTCGTCAGCTCGTGTCGTGAGATGTTGGGTTAAGTCCCGCAACGAGCGCAACCCCCATCTTCAGTTGCTACCAGGTTATGCTGGGCACTCTGAAGAAACCGCCGGTG	230	x	1e-09	1e-09	1e-09	1e-09	1e-09	1e-09	1e-09	1e-09	1e-09	1e-09	1e-09	1e-09	1e-09	1e-09	1e-09	1e-09	1e-09	1e-09	1e-09	1e-09	1e-09	1e-09	1e-09	1e-09	1e-09	1e-09	1e-09
>H4KJ0JL02G3VFX_249	CACGCCGTAAACTATGCACACAAGATGTAGTGGGGTTTTACTCCTGCTGTGTCGAAGCTAACGCAATTAGTGTGCCGCCTGGGGAGTACGGTCGCAAGACTAAAACTCAAAGGAATTGACGGGGGCCCGCACAAGCGGTGGATTATGTGGTTTAATTCGAAGCAACGCGCAGAACCTTACCTAGGCTTGACATCCCTTGACATCCGTAGAAATACGGCTTTGTAGCAATACACAAGGAGACAGGTGCTGCATGGCTGTCGTCAGCTCGTGTTGTGAAATGTTGGGTTAAGTCCCGCAACGAGCGCAACCCCTGGATTTAGTTGCCAGCATTAAGTTGGGCACTCTAAATTAACTGCCAGCG	249	x	1e-09	1e-09	1e-09	1e-09	1e-09	1e-09	1e-09	1e-09	1e-09	1e-09	1e-09	1e-09	1e-09	1e-09	1e-09	1e-09	1e-09	1e-09	1e-09	1e-09	1e-09	1e-09	1e-09	1e-09	1e-09	1e-09	1e-09
>H4KJ0JL02IDONE_250	CATGCCGTAAACGATGAATGCTAGGTGTTGGAGGGTTTCCGCCCTTCAGTGCCGCAGCTAACGCATTAAGCATTCCGCCTGGGGAGTACGACCGCAAGGTTGAAACTCAAAGGAATTGACGTGGGCCCGCACAAGCGGTGGAGCATGTGGTTTAATTCGAAGCAACGCGAAGAACCTTACCAGGTCTTGACATCTTTTGATCACCTGAGAGATCAGGTTTCCCCTTCTGTGGCAAAATGACAGGTGGTGCATGGTTGTCGTCAGCTCGTGTCGTGAGATGTTGGGTTAAGTCCCGCAACGAGCGCAACCCTTATGACTAGTTGCCAGCATTGAGTTTGGCACTCTAGTAAGACTGCCGGTG	250	x	1e-09	1e-09	1e-09	1e-09	1e-09	1e-09	1e-09	1e-09	1e-09	1e-09	1e-09	1e-09	1e-09	1e-09	1e-09	1e-09	1e-09	1e-09	1e-09	1e-09	1e-09	1e-09	1e-09	1e-09	1e-09	1e-09	1e-09
>H4KJ0JL02FNP8V_104	CACGCCCTAAACGATGTCAACTGGTTGTTGGGTCTTCACTGACTCAGTAACGAAGCTAACGCGTGAAGTTGACCGCCTGGGGAGTACGGCCGCAAGGTTGAAACTCAAAGGAATTGACGGGGACCCGCACAAGCGGTGGATGATGTGGTTTAATTCGATGCAACGCGAAAAACCTTACCCACCTTTGACATGTACGGAAGTTACCAGAGATGGTTTCGTGCTCGAAAGAGAACCGTAACACAGGTGCTGCATGGCTGTCGTCAGCTCGTGTCGTGAGATGTTGGGTTAAGTCCCGCAACGAGCGCAACCCTTGTCATTAGTTGCTACGAAAGGGCACTCTAATGAGACTGCCGGTG	104	x	1e-09	1e-09	1e-09	1e-09	2.16779	1e-09	1e-09	1e-09	1e-09	1e-09	1e-09	1e-09	1e-09	1e-09	1e-09	1e-09	1e-09	1e-09	15.2091	1e-09	1e-09	1e-09	1e-09	1e-09	1e-09	1e-09	1e-09
>H4KJ0JL02IX3R2_354	CACGCCGTAAACGATGAGTGCTAGGTGTTAGACCCTTTCCGGGGTTTAGTGCCGTAGCTAACGCATTAAGCACTCCGCCTGGGGAGTACGACCGCAAGGTTGAAACTCAAAGGAATTGACGGGGGGCCCGCACAAGCGGTGGAGCATGTGGTTTAATTCGAAGCAACGCGAAGAACCTTACCAGGTCTTGACATCCCTCTGACCACTCTAGAGATAGAGTTTTCCTTCGGGACAGAGGTGACAGGTGGTGCATGGTTGTCGTCAGCTCGTGTCGTGAGATGTTGGGTTAAGTCCCGCAACGAGCGCAACCCCTATTGTTAGTTGCCATCATTTAGTTGGGCACTCTAGCGAGACTGCCGGTA	354	x	1e-09	1e-09	1e-09	1e-09	1e-09	1e-09	1e-09	1e-09	1e-09	1e-09	1e-09	1e-09	1e-09	1e-09	1e-09	1e-09	1e-09	1e-09	1e-09	1e-09	1e-09	1e-09	1e-09	1e-09	1e-09	1e-09	1e-09
>H4KJ0JL02IABHF_360	CATGCCGTAAACGTTGGGCACTAGGTGTGGGGGACATTCCACGTTTTCCGCGCCGTAGCTAACGCATTAAGTGCCCCGCCTGGGGAGTACGGCCGCAAGGCTAAAACTCAAAGAAATTGACGGGGGGCCCGCACAAGCGGCGGAGCATGCGGATTAATTCGATGCAACGCGAAGAACCTTACCAAGGCTTGACATGAACCGGAAAGGCGTAGAAATACGTCCCCCACTTGTGGTCGGTTTACAGGTGGTGCATGGTTGTCGTCAGCTCGTGTCGTGAGATGTTGGGTTAAGTCCCGCAACGAGCGCAACCCTCGTTCTATGTTGCCAGCACGTGATGGTGGGGACTCATAGGAGACTGCCGGGG	360	x	1e-09	1e-09	1e-09	1e-09	1e-09	1e-09	1e-09	1e-09	1e-09	1e-09	1e-09	1e-09	1e-09	1e-09	1e-09	1e-09	1e-09	1e-09	1e-09	1e-09	1e-09	1e-09	1e-09	1e-09	1e-09	1e-09	1e-09
>H4KJ0JL01CHQ9A_114	CACGCCCTAAACGATGTCAACTGGTTGTTGGGAGGGTTTCTTCTCAGTAACGTAGCTAACGCGTGAAGTTGACCGCCTGGGGAGTACGGCCGCAAGGTTGAAACTCAAAGGAATTGACGGGGACCCCGCACAAGCGGTGGATGATGTGGTTTAATTCGATGCAACGCGAAAAACCTTACCTACCCTTGACATGCCAGGAATCCTGAAGAGATTTGGGAGTGCTCGAAAGAGAACCTGGACACAGGTGCTGCATGGCCGTCGTCAGCTCGTGTCGTGAGATGTTGGGTTAAGTCCCGCAACGAGCGCAACCCTTGTCATTAGTTGCTACGAAAGGGCACTCTAATGAGACTGCCGGTG	114	x	1e-09	1e-09	1e-09	0.903098	1e-09	1.63908	1e-09	1e-09	1e-09	1e-09	1e-09	1e-09	1e-09	1e-09	1e-09	1e-09	1e-09	1e-09	1e-09	1.1744	1e-09	1e-09	1e-09	2.20726	1e-09	1e-09	1e-09
>H4KJ0JL01AGL01_340	CACGCCGTAAACGATGAGTGTTAGGTGTCTGGAATAATCTGGGTGCCGCAGCTAACGCAATAAACACTCCGCCTGGGGAGTACGCACGCAAGTGTGAAACTCAAAGGAATTGACGGGGACCCGCACAAGCAGCGGAGCATGTGGTTTAATTCGACGCAACGCGAAGAACCTTACCAAGTCTTGACATATTACGGAGGGATTTAGAGATAGATCCTTACTTCTTCGGAAGACTGTAATACAGGTGGTGCATGGTTGTCGTCAGCTCGTGTCGTGAGATGTTGGGTTAAGTCCCATAACGAGCGCAACCCCTATTGTTAGTTACCATCATTAAGTTGGGGACTCTAGCAATACTGCCGGTG	340	x	1e-09	1e-09	1e-09	1e-09	1e-09	1e-09	1e-09	1e-09	1e-09	1e-09	1e-09	1e-09	1e-09	1e-09	1e-09	1e-09	1e-09	1e-09	1e-09	1e-09	1e-09	1e-09	1e-09	1e-09	1e-09	1e-09	1e-09
>H4KJ0JL02GXPUU_368	CACGCCGTAAACGTTGGGCACTAGGTGTGGGGGGCCTTTTCCGGGTTTTCCGCGCCGTAGCTAACGCATTAAGTGCCCCGCCTGGGGAGTACGGCCGCAAGGCTAAAACTCAAAGGAATTGACGGGGGCCCGCACAAGCGGCGGAGCATGCGGATTAATTCGATGCAACGCGAAGAACCTTACCAAGGCTTGACATGTGCCGGTCTGCTCCGGAGACGGGGTTTCCTCCCTTGTGGGGGCTGGTTCACAGGTGGTGCATGGTTGTCGTCAGCTCGTGTCGTGAGATGTTGGGTTAAGTCCCGCAACGAGCGCAACCCTTGTCTCGTGTTGCCAGCACGTTGTGGTGGGGACTCGCGGGAGACTGCCGGGG	368	x	1e-09	1e-09	1e-09	1e-09	1e-09	1e-09	1e-09	1e-09	1e-09	1e-09	1e-09	1e-09	1e-09	1e-09	1e-09	1e-09	1e-09	1e-09	1e-09	1e-09	1e-09	1e-09	1e-09	1e-09	1e-09	1e-09	1e-09
>H4KJ0JL02GX68S_371	CATGCCGTAAACGGTGGGCGCTAGGTGTGAGTCCCTTCCACGGGATTTGTGCCGTAGCTAACGCATTAAGCGCCCCGCCTGGGGAGTACGGCCGCAAGGCTAAAACTCAAAGGAATTGACGGGGGGCCCGCACAAGCGGCGGAGCATGTGGATTAATTCGATGCAACGCGAAGAACCTTACCTGGGCTTGACATGTAGCGGATCGCCGCAGAGATGTGGTTTCCCTTGTGGTCGCTATACAGGTGGTGCATGGTTGTCGTCAGCTCGTGTCGTGAGATGTTGGGTTAAGTCCCGCAACGAGCGCAACCCTTGTCTTATGTTGCCAGCACGTAATGGTGGGGACTCATGAGAGACTGCCGGGG	371	x	1e-09	1e-09	1e-09	1e-09	1e-09	1e-09	1e-09	1e-09	1e-09	1e-09	1e-09	1e-09	1e-09	1e-09	1e-09	1e-09	1e-09	1e-09	1e-09	1e-09	1e-09	1e-09	1e-09	1e-09	1e-09	1e-09	1e-09
>H4KJ0JL02JHQG1_471	CACGCCGTAAACGATGAGTGCTAAGTGTTAGAGGGGTTATTCCCTTTAGTGCTGTAGCTAACGCGTTAAGCACTCCGCCTGGGGAGTACGGCCGCAAGGCTGAAACTAAAAGGAATTGACGGGGGCCCGCACAAGCGGTGGAGCATGTGGTTTAATTCGAAGCAACGCGAAGAACCTTACCAGGTCTTGACATCCCCTGACAACCCTGGAGACAGGGCGTTCTTCCATTGCGGGAGGACAGGGTGACAGGTGGTGCATGGTTGTCGTCAGCTCGTGTAGTGAGATGTTGGGTTAAGTCCAGCAACGAGCGCAACCCTCGCCCCTAGTTGCCAGCATTCAGTTGGGCACTCTAGGGGGACTGCCGGCT	471	x	1e-09	1e-09	1e-09	1e-09	1e-09	1e-09	1e-09	1e-09	1e-09	1e-09	1e-09	1e-09	1e-09	1e-09	1e-09	1e-09	1e-09	1e-09	1e-09	1e-09	1e-09	1e-09	1e-09	1e-09	1e-09	1e-09	1e-09
>H4KJ0JL02F6GK7_489	CACGCCGTAAACGATGAGTGCTAAGTGTTAGAGGGTTTCCGCCATTTAGTGCTGCAGCTAACGCATTAAGCACTCCGCCTGGGGAGTACGGCCGCAAGGCTGAAACTCAAAGGAATTGACGGGGGCCAGCACAAGAGGTGGAGCATGTGGTTTAATTCGAAGCAACGCGAAGAACCTTACAAGGTCTTGACATCCTCTTGCCCTCCCTAGAGATAGGGATTTCCCTTCGGGGACAAGAGTGACAGGTGGTGCATGGTTGTCGTCAGCTCGTGTAGTGAGATGTTGGGTTAAGTCCAGCAACGAGCGCAACCCTTGACCTTAGTTGCCAGCATTCAGTTGGGCACTATAAGGTGACTGCCGGTG	489	x	1e-09	1e-09	1e-09	1e-09	1e-09	1e-09	1e-09	1e-09	1e-09	1e-09	1e-09	1e-09	1e-09	1e-09	1e-09	1e-09	1e-09	1e-09	1e-09	1e-09	1e-09	1e-09	1e-09	1e-09	1e-09	1e-09	1e-09
>H4KJ0JL01C8XOH_26	CACGCCGTAAACGATGAGTGCTAAGTGTTAGAGGGGTCACACCCTTTAGTGCTGCAGCTAACGCGATAAGCACTCCGCCTGGGGAGTACGGCCGCAAGGCTGAAACTCAAAGGAATTGACGGGGGCCCGCACAAGCGGTGGAGCATGTGGTTTAATTCGAAGCAACGCGAAGAACCTTACCAGGTCTTGACATCCCCTGACAACCCAAGAGATTGGGCGTTCCCCCTTCGGGGGGACAGGGTGACAGGTGGTGCATGGTTGTCGTCAGCTCGTGTCGTGAGATGTTGGGTTAAGTCCCGCAACGAGCGCAACCCTCGCCTCTAGTTGCCAGCACGAAGGTGGGCACTCTAGAGGGACTGCCGGCG	26	x	3.80084	4.48163	7.30194	3.61239	2.16779	6.5563	13.2935	16.8606	4.82742	1e-09	1e-09	1e-09	3.24044	1e-09	1e-09	1e-09	1e-09	1e-09	1e-09	1e-09	1e-09	1e-09	1e-09	1e-09	1e-09	1e-09	1e-09
>H4KJ0JL02HZDPW_56	CACGCCGTAAACGATGAATGCCAGTCGTCGGGCAGCATGCTGTTCGGTGACACACCTAACGGATTAAGCATTCCGCCTGGGGAGTACGGTCGCAAGATTAAAACTCAAAGGAATTGACGGGGGCCCGCACAAGCGGTGGAGCATGTGGTTTAATTCGAAGCAACGCGCAGAACCTTACCAACCCTTGACATCGCAGGACAGCCCGAGAGATCGGGTCTTCTCGTAAGAGACCTGTGGACAGGTGCTGCATGGCTGTCGTCAGCTCGTGTCGTGAGATGTTCGGTTAAGTCCGGCAACGAGCGCAACCCACGTCTTTAGTTGCCAGCATTCAGTTGGGCACTCTAAAGAAACTGCCGATG	56	x	1e-09	1e-09	1e-09	1e-09	1e-09	1e-09	1e-09	1e-09	1e-09	1e-09	62.4054	1e-09	1e-09	1e-09	1e-09	1e-09	1e-09	1e-09	1e-09	1e-09	1e-09	1e-09	1e-09	1e-09	1e-09	1e-09	1e-09
>H4KJ0JL02GNUES_69	CATGCCGTAAACGATGAGTGCTAGGTGTTGGAGGGTTTCCGCCCTTCAGTGCCGGAGCTAACGCATTAAGCACTCCGCCTGGGGAGTACGACCGCAAGGTTGAAACTCAAAGGAATTGACGGGGGCCCGCACAAGCGGTGGAGCATGTGGTTTAATTCGAAGCTACGCGAAGAACCTTACCAGGTCTTGACATCTTGCGCTAACCTTAGAGATAAGGCGTTCCCTTCGGGGACGCAATGACAGGTGGTGCATGGTCGTCGTCAGCTCGTGTCGTGAGATGTTGGGTTAAGTCCCGCAACGAGCGCAACCCTTGTTACTAGTTGCCAGCATTAAGTTGGGCACTCTAGTGAGACTGCCGGTG	69	x	3.80084	1e-09	1e-09	1e-09	1e-09	1e-09	1e-09	1e-09	1e-09	1e-09	1e-09	44.5765	1e-09	1e-09	1e-09	1e-09	1e-09	1e-09	1e-09	1e-09	1e-09	1e-09	1e-09	1e-09	1e-09	1e-09	1e-09
>H4KJ0JL01EEM59_99	CACGCTGTAAACGATGTCGACTTGGAGGTTGTGCCCTTGAGGCGTGGCTTCCGGAGCTAACGCGTTAAGTCGACCGCCTGGGGAGTACGGCCGCAAGGTTAAAACTCAAATGAATTGACGGGGGCCCGCACAAGCGGTGGAGCATGTGGTTTAATTCGATGCAACGCGAAGAACCTTACCTACTCTTGACATCCACGGAATTCGCCAGAGATGGCTTAGTGCCTTCGGGAACCGTGAGACAGGTGCTGCATGGCTGTCGTCAGCTCGTGTTGTGAAATGTTGGGTTAAGTCCCGCAACGAGCGCAACCCTTATCCTTTGTTGCCAGCACGTGATGGTGGGAACTCAAAGGAGACTGCCGGTG	99	x	1e-09	1e-09	1e-09	1e-09	1e-09	1e-09	1e-09	1e-09	1e-09	1e-09	1e-09	1e-09	1e-09	1e-09	1e-09	1e-09	1e-09	1e-09	1e-09	1e-09	1e-09	1e-09	1e-09	1e-09	1e-09	1e-09	1e-09
>H4KJ0JL01DA8N4_106	CACGCCGTAAACGATGTCGACTTGGAGGTTGTGCCCTTGAGGCGTGGCTTCCGGAGCTAACGCGTTAAGTCGACCGCCTGGGGAGTACGGCCGCAAGGTTAAAACTCAAATGAATTGACGGGGGCCCCGCACAAGCGGTGGAGCATGTGGTTTAATTCGATGCAACGCGAAGAACCTTACCTGGTCTTGACATCCACGGAAGTTTTCAGAGATGAGAATGTGCCTTCGGGAACCGTGAGACAGGTGCTGCATGGCTGTCGTCAGCTCGTGTTGTGAAATGTTGGGTTAAGTCCCGCAACGAGCGCAACCCTTATCCTTTGTTGCCAGCGGTCCGGCCGGGAACTCAAAGGAGACTGCCAGTG	106	x	1e-09	1e-09	1e-09	1e-09	1e-09	1e-09	1e-09	1e-09	1e-09	1e-09	1e-09	1e-09	1e-09	1e-09	1e-09	63.6171	1e-09	1e-09	1e-09	1e-09	1e-09	1e-09	1e-09	1e-09	1e-09	1e-09	1e-09
>H4KJ0JL01DJ06X_87	CACGCCGTAAACGATGTCGACTTGGAGGTTGTGCCCTTGAGGCGTGGCTTCCGGAGCTAACGCGTTAAGTCGACCGCCTGGGGAGTACGGCCGCAAGGTTAAAACTCAAATGAATTGACGGGGGGCCCGCACAAGCGGTGGAGCATGTGGTTTAATTCGATGCAACGCGAAGAACCTTACCTACTCTTGACATCCAGAGAACTTAGCAGAGATGCTTTGGTGCCTTCGGGAACTCTGAGACAGGTGCTGCATGGCTGTCGTCAGCTCGTGTTGTGAAATGTTGGGTTAAGTCCCGCAACGAGCGCAACCCTTATCCTTTGTTGCCAGCGGTCCGGCCGGGAACTCAAAGGAGACTGCCAGTG	87	x	1e-09	1e-09	1e-09	1e-09	1e-09	1e-09	1e-09	1e-09	1e-09	1e-09	1e-09	1e-09	1e-09	1e-09	1e-09	39.382	1e-09	1e-09	1e-09	1e-09	1e-09	1e-09	1e-09	1e-09	1e-09	1e-09	1e-09
>H4KJ0JL01DC4M2_47	CACGCTGTAAACGATGTCGATTTAGAGGTTGTGGTCTTGAACCGTGGCTTCTGGAGCTAACGCGTTAAATCGACCGCCTGGGGAGTACGGCCGCAAGGTTAAAACTCAAATGAATTGACGGGGGCCCGCACAAGCGGTGGAGCATGTGGTTTAATTCGATGCAACGCGAAGAACCTTACCTACTCTTGACATCCAGCGAATCCTTTAGAGATAGAGGAGTGCCTTCGGGAACGCTGAGACAGGTGCTGCATGGCTGTCGTCAGCTCGTGTTGTGAAATGTTGGGTTAAGTCCCGCAACGAGCGCAACCCTTATCCTTTGTTGCCAGCGCGTAATGGCGGGAACTCAAAGGAGACTGCCGGTG	47	x	1e-09	1e-09	1e-09	4.51549	2.16779	6.5563	1e-09	1e-09	14.4823	11.9713	1e-09	1e-09	1e-09	1e-09	9.8256	27.2645	13.833	1e-09	3.80228	1e-09	1e-09	1e-09	1e-09	1e-09	1e-09	1e-09	1e-09
>H4KJ0JL01DV99K_107	CACACCGTAAACGATGAACACTAGGTGTTAGGAGGTTTCCGCCTCTTAGTGCCGAAGCTAACGCATTAAGTGTTCCGCCTGGGGAGTACGACCGCAAGGTTGAAACTCAAAGGAATTGACGGGGACCCCGCACAAGCGGTGGAGCATGTGGTTTAATTCGAAGCAACGCGAAGAACCTTACCAGGTCTTGACATCCTTTGAAGCTTTTAGAGATAGAAGTGTTCTCTTCGGAGACAAAGTGACAGGTGGTGCATGGTCGTCGTCAGCTCGTGTCGTGAGATGTTGGGTTAAGTCCCGCAACGAGCGCAACCCTTATTGTTAGTTGCCAGCATTCAGATGGGCACTCTAGCGAGACTGCCGGTG	107	x	1e-09	1e-09	1e-09	1e-09	1e-09	1e-09	1e-09	8.43028	1e-09	1e-09	1e-09	1e-09	1e-09	1e-09	1e-09	9.08816	1e-09	1e-09	1e-09	1e-09	1e-09	1e-09	1e-09	1e-09	1e-09	1e-09	1e-09
>H4KJ0JL01EQBB5_112	CACGCCGTAAACGATGTCAACTAGCCGTTGGGAGCCTTGAGCTCTTAGTGGCGCAGCTAACGCATTAAGTTGACCGCCTGGGGAGTACGGCCGCAAGGTTAAAACTCAAATGAATTGACGGGGGCCCGCACAAGCGGTGGAGCATGTGGTTTAATTCGAAGCAACGCGAAGAACCTTACCAGGCCTTGACATCCAATGAACTTTCCAGAGATGGATGGGTGCCTTCGGGAACATTGAGACAGGTGCTGCATGGCTGTCGTCAGCTCGTGTCGTGAGATGTTGGGTTAAGTCCCGTAACGAGCGCAACCCTTGTCCTTAGTTACCAGCACATAATGGTGGGCACTCTAAGGAGACTGCCGGTG	112	x	1e-09	1e-09	1e-09	1e-09	1e-09	1e-09	1e-09	1e-09	1e-09	1e-09	1e-09	1e-09	1e-09	1e-09	1e-09	1e-09	1e-09	1e-09	1e-09	1e-09	1e-09	1e-09	1e-09	1e-09	1e-09	1e-09	1e-09
>H4KJ0JL01CX7BF_95	CATGCCGTAAACGGTGGGCGCTAGGTGTGGGGTTCCTTCCACGGGCTCCGCGCCGTAGCTAACGCATTAAGCGCCCCGCCTGGGGAGTACGGCCGCAAGGCTAAAACTCAAAGAAATTGACGGGGGGCCCGCACAAGCGGCGGAGCATGTGGATTAATTCGATGCAACGCGAAGAACCTTACCTGGGCTTGACATATAGAGGATCGCTACAGAGATGTGGTTTCCCTTGTGGCTTCTATACAGGTGGTGCATGGTTGTCGTCAGCTCGTGTCGTGAGATGTTGGGTTAAGTCCCGCAACGAGCGCAACCCTTGTCTTATGTTGCCAGCACGTTATGGTGGGGACTCGTGAGAGACTGCCGGGG	95	x	1e-09	1e-09	1e-09	1e-09	1e-09	1e-09	1e-09	1e-09	1e-09	1e-09	6.61876	1e-09	1e-09	1e-09	1e-09	1e-09	1.25755	1e-09	1e-09	1e-09	1e-09	1e-09	1e-09	1e-09	1e-09	1e-09	1e-09
>H4KJ0JL01CF6DO_119	CACGCCGTAAACGGTGGATGCTGGATGTGGGGCCCTTTCCACGGGTCCCGTGTCGGAGCCAACGCGTTAAGCATCCCGCCTGGGGAGTACGGCCGCAAGGCTAAAACTCAAAGAAATTGACGGGGGGCCCGCACAAGCGGCGGAGCATGCGGATTAATTCGATGCAACGCGAAGAACCTTACCTGGGCTTGACATGTGCCGGATCGCCGTGGAGACACGGTTTCCCTTCGGGGCCGGTTCACAGGTGGTGCATGGTCGTCGTCAGCTCGTGTCGTGAGATGTTGGGTTAAGTCCCGCAACGAGCGCAACCCTCGCCGCATGTTGCCAGCGGGTGATGCCGGGAACTCATGTGGGACCGCCGGGG	119	x	1e-09	1e-09	1e-09	1e-09	1e-09	1e-09	1e-09	1.68606	1e-09	1e-09	1.89107	1e-09	3.24044	1e-09	2.4564	3.02939	1e-09	1e-09	1e-09	1e-09	1e-09	1e-09	1e-09	1e-09	1e-09	1e-09	1e-09
>H4KJ0JL01C3NLD_148	CACCCCGTAAACGTTGGGAACTAGTTGTGGGGTCCATTCCACGGATTCCGTGACGCAGCTAACGCATTAAGTTCCCCGCCTGGGGAGTACGGCCGCAAGGCTAAAACTCAAAGGAATTGACGGGGACCCGCACAAGCGGCGGAGCATGCGGATTAATTCGATGCAACGCGAAGAACCTTACCAAGGCTTGACATATACGAGAACGGGCCAGAAATGGTCAACTCTTTGGACACTCGTAAACAGGTGGTGCATGGTTGTCGTCAGCTCGTGTCGTGAGATGTTGGGTTAAGTCCCGCAACGAGCGCAACCCTCGTTCTATGTTGCCAGCACGTAATGGTGGGAACTCATGGGATACTGCCGGGG	148	x	1e-09	1e-09	1e-09	1e-09	1e-09	1e-09	1e-09	1e-09	1e-09	1e-09	1e-09	1e-09	1e-09	1e-09	1e-09	1e-09	1e-09	1e-09	1e-09	1e-09	1e-09	1e-09	1e-09	1e-09	1e-09	1e-09	1e-09
>H4KJ0JL01EC20P_153	CACGCCGTAAACGATGAGTGCTAAGTGTTAGGGGGTTTCCGCCCCTTAGTGCTGCAGCTAACGCATTAAGCACTCCGCCTGGGGAGTACGGTCGCAAGACTGAAACTCAAAGGAATTGACGGGGGCCCGCACAAGCGGTGGAGCATGTGGTTTAATTCGAAGCAACGCGAAGAACCTTACCAGGTCTTGACATCCTCTGACACCCCTAGAGATAGGGCTTCCCCTTCGGGGGCAGAGTGACAGGTGGTGCATGGTTGTCGTCAGCTCGTGTCGTGAGATGTTGGGTTAAGTCCCGCAACGAGCGCAACCCTTGACCTTAGTTGCCAGCATTCAGTTGGGCACTCTAAGGTGACTGCCGGTG	153	x	1e-09	1e-09	1e-09	1e-09	1e-09	1e-09	1e-09	1e-09	1e-09	1e-09	1e-09	1e-09	1e-09	1e-09	1e-09	1e-09	1e-09	1e-09	1e-09	1e-09	1e-09	1e-09	1e-09	1e-09	1e-09	1e-09	1e-09
>H4KJ0JL01DUYDS_138	CATGCCGTAAACGATGAGTGCTAAGTGTTGGGAGGTTTCCGCCTCTCAGTGCTGCAGCTAACGCATTAAGCACTCCGCCTGGGGAGTACGACCGCAAGGTTGAAACTCAAAGGAATTGACGGGGGCCCGCACAAGCGGTGGAGCATGTGGTTTAATTCGAAGCAACGCGAAGAACCTTACCAGGTCTTGACATCTAGTGCAATCTGTAGAGATACGGAGTTCCCTTCGGGGACGCTAAGACAGGTGGTGCATGGCTGTCGTCAGCTCGTGTCGTGAGATGTTGGGTTAAGTCCCGCAACGAGCGCAACCCTTGTTATTAGTTGCCAGCATTAAGTTGGGCACTCTAATGAGACTGCCGGTG	138	x	1e-09	1e-09	1e-09	1e-09	1e-09	1e-09	1e-09	1e-09	1e-09	1e-09	1e-09	11.8871	1e-09	5.23286	1e-09	1e-09	1e-09	1e-09	1e-09	1e-09	1e-09	1e-09	1e-09	1e-09	1e-09	1e-09	1e-09
>H4KJ0JL01CI4N1_147	CATGCCGTAAACGGTGGGCGCTAGGTGTGAGGGTCTTTTCACGACTTTCGTGCCGTAGCTAACGCATTAAGCGCCCCGCCTGGGGAGTACGGCCGCAAGGCTAAAACTCAAAGGAATTGACGGGGGCCCGCACAAGCGGCGGAGCATGTGGATTAATTCGATGCAACGCGAAGAACCTTACCTGGGCTTGACATACACCGGACCGCTGCAGAGATGTAGTTTCCCTTTGTGGCTGGTGTACAGGTGGTGCATGGTTGTCGTCAGCTCGTGTCGTGAGATGTTGGGTTAAGTCCCGCAACGAGCGCAACCCTTGTCTTATGTTGCCAGCATTTGGTTGGGGACTCATGAGAGACTGCCGGGG	147	x	1e-09	1e-09	1e-09	1e-09	1e-09	1e-09	1e-09	1e-09	1e-09	1e-09	1e-09	1e-09	1e-09	1e-09	1e-09	1e-09	1e-09	1e-09	1e-09	1e-09	1e-09	1e-09	1e-09	1e-09	1e-09	1e-09	1e-09
>H4KJ0JL01DYVA6_196	CACGCCCTAAACGATGTCTACTAGTTGTCGGGTTTTAATTAACTTGGTAACGCAGCTAACGCGTGAAGTAGACCGCCTGGGGAGTACGGTCGCAAGATTAAAACTCAAAGGAATTGACGGGGACCCGCACAAGCGGTGGATGATGTGGATTAATTCGATGCAACGCGAAAAACCTTACCTACCCTTGACATGTCAGGAAGTCCGGAGAGATCTGGATGTGCCCGAAAGGGAACCTGAACACAGGTGCTGCATGGCTGTCGTCAGCTCGTGTCGTGAGATGTTGGGTTAAGTCCCGCAACGAGCGCAACCCTTGTCATTAGTTGCTACGCAAGAGCACTCTAATGAGACTGCCGGTG	196	x	1e-09	1e-09	1e-09	1e-09	1e-09	1e-09	1e-09	1e-09	1e-09	1e-09	1e-09	1e-09	1e-09	1e-09	1e-09	1e-09	1e-09	1e-09	1e-09	1e-09	1e-09	1e-09	1e-09	1e-09	1e-09	1e-09	1e-09
>H4KJ0JL01CP2UW_227	CACGCCGTAAACGATGTCAACTAGCCGTTGGAATCCTTGAGATTTTAGTGGCGCAGCTAACGCATTAAGTTGACCGCCTGGGGAGTACGGCCGCAAGGTTAAAACTCAAATGAATTGACGGGGGCCCGCACAAGCGGTGGAGCATGTGGTTTAATTCGAAGCAACGCGAAGAACCTTACCAGGCCTTGACATCCAATGAACTTTCCAGAGATGGATTGGTGCCTTCGGGAACATTGAGACAGGTGCTGCATGGCTGTCGTCAGCTCGTGTCGTGAGATGTTGGGTTAAGTCCCGTAACGAGCGCAACCCTTGTCCTTAGTTACCAGCACGTTATGGTGGGCACTCTAAGGAGACTGCCGGTG	227	x	1e-09	1e-09	1e-09	1e-09	1e-09	1e-09	1e-09	1e-09	1e-09	1e-09	1e-09	1e-09	1e-09	1e-09	1e-09	1e-09	1e-09	1e-09	1e-09	1e-09	1e-09	1e-09	1e-09	1e-09	1e-09	1e-09	1e-09
>H4KJ0JL01CDM5E_231	CACGCCGTAAACGATGTCGACTTGGAGGTTGTTCCCTTGAGGAGTGGCTTCCGGAGCTAACGCGTTAAGTCGACCGCCTGGGGAGTACGGCCGCAAGGTTAAAACTCAAATGAATTGACGGGGGCCCCGCACAAGCGGTGGAGCATGTGGTTTAATTCGATGCAACGCGAAGAACCTTACCTACTCTTGACATCCACGGAATTTGGCAGAGATGCCTTAGTGCCTTCGGGAACCGTGAGACAGGTGCTGCATGGCTGTCGTCAGCTCGTGTTGTGAAATGTTGGGTTAAGTCCCGCAACGAGCGCAACCCTTATCCTTTGTTGCCAGCGATTCGGTCGGGAACTCAAAGGAGACTGCCGGTG	231	x	1e-09	1e-09	1e-09	1e-09	1e-09	1e-09	1e-09	1e-09	1e-09	1e-09	1e-09	1e-09	1e-09	1e-09	1e-09	1e-09	1e-09	1e-09	1e-09	1e-09	1e-09	1e-09	1e-09	1e-09	1e-09	1e-09	1e-09
>H4KJ0JL01D8JDQ_125	CACGCCGTAAACGATGAATACTAGGTGTGGGGGTTTCAACATCTCCGTGCCGCCGCTAACGCATTAAGTATTCCGCCTGGGGAGTACGGTCGCAAGATTAAAACTCAAAGGAATTGACGGGGGACCCGCACAAGTAGCGGAGCATGTGGTTTAATTCGAAGCAACGCGAAGAACCTTACCTACACTTGACATCCCTTGCATTACTTTTAATCGAGGAAATCCCTTCGGGGACAAGGTGACAGGTGGTGCATGGTTGTCGTCAGCTCGTGTCGTGAGATGTTGGGTTAAGTCCCGCAACGAGCGCAACCCTTGTCGTTAGTTACTACCATTAAGTTGAGGACTCTAGCGAGACTGCCTGGG	125	x	1e-09	1e-09	1e-09	1e-09	1e-09	1e-09	1e-09	1e-09	1.20685	1e-09	1e-09	2.97177	1e-09	1e-09	1e-09	1e-09	1e-09	1e-09	1e-09	1e-09	1e-09	1e-09	1e-09	1e-09	1e-09	1e-09	1e-09
>H4KJ0JL01ECGRI_251	CTGGCCGTAAACGATGGATACTAGGCGTATCGGGTATCGACCCCTGATGTGCCGCAGCTAACGCGATAAGTATCCCGCCTGAGTAGTACGGCCGCAAGGTTGAAACTCAAAGGAATTGACGGGGGCCCGCACAAGCGGTGGAACATGTGGTTTAATTCGAAGCAACGCGAAGAACCTTACCAGGGCTTGACATGGTAGGAAGCTTTCGGAAACGAGAGTGTGCCCGCAAGGGAGCCTACACACAGGTGGTGCATGGCTGTCGTCAGCTCGTGTCGTGAGATGTTGGGTTAAGTCCCGCAACGAGCGCAACCCCCGTTGTTAGTTGCCATCAGGTAAAGCTGGGCACTCTAGCGAGACTGCCGGTG	251	x	1e-09	1e-09	1e-09	1e-09	1e-09	1e-09	1e-09	1e-09	1e-09	1e-09	1e-09	1e-09	1e-09	1e-09	1e-09	1e-09	1e-09	1e-09	1e-09	1e-09	1e-09	1e-09	1e-09	1e-09	1e-09	1e-09	1e-09
>H4KJ0JL01BFX95_154	CACGCCGTAAACGATGTCTATTTGGAGGTTGTGCCCTTGAGGCGTGGCTTCCGGAGCTAACGCGTTAAATAGACCGCCTGGGGAGTACGGCCGCAAGGTTAAAACTCAAATGAATTGACGGGGGCCCCGCACAAGCGGTGGAGCATGTGGTTTAATTCGATGCAACGCGAAGAACCTTACCTGGTCTTGACATCCACAGAATTTCTCAGAGATGAGGAAGTGCCTTCGGGAACTGTGAGACAGGTGCTGCATGGCTGTCGTCAGCTCGTGTTGTGAAATGTTGGGTTAAGTCCCGCAACGAGCGCAACCCTTATCCTTTGTTGCCAGCGATTCGGTCGGGAACTCAAAGGAGACTGCCAGTG	154	x	1e-09	1e-09	1e-09	1e-09	1e-09	1e-09	1e-09	1e-09	1e-09	1e-09	1e-09	1e-09	1e-09	1e-09	1e-09	1e-09	1e-09	2.88018	1e-09	1e-09	1e-09	1e-09	1e-09	1e-09	1e-09	1e-09	1e-09
>H4KJ0JL01BSVJ1_108	CACGCCGTAAACGATGTCGACTTGGAGGTTGTGCCCTTGAGGCGTGGCTTCCGGAGCTAACGCGTTAAGTCGACCGCCTGGGGAGTACGGCCGCAAGGTTAAAACTCAAATGAATTGACGGGGGCCCCGCACAAGCGGTGGAGCATGTGGTTTAATTCGATGCAACGCGAAGAACCTTACCTGGTCTTGACATCCACAGAACTTTCCAGAGATGGATTGGTGCCTTCGGGAACTGTGAGACAGGTGCTGCATGGCTGTCGTCAGCTCGTGTTGTGAAATGTTGGGTTAAGTCCCGCAACGAGCGCAACCCTTATCCTTTGTTGCCAGCGGTCCGGCCGGGAACTCAAAGGAGACTGCCAGTG	108	x	1e-09	1e-09	1e-09	1e-09	1e-09	1e-09	1e-09	1e-09	1e-09	1e-09	1e-09	1e-09	1e-09	1e-09	1e-09	3.02939	1e-09	1e-09	1e-09	5.87199	1e-09	1e-09	1e-09	1e-09	1e-09	1e-09	1e-09
>H4KJ0JL01DGTI8_297	CACGCCCTAAACGATGTCTACTAGTTGTCGGGTCTTAATTGACTTGGTAACGCAGCTAACGCGTGAAGTAGACCGCCTGGGGAGTACGGTCGCAAGATTAAAACTCAAAGGAATTGACGGGGGACCCGCACAAGCGGTGGATGATGTGGATTAATTCGATGCAACGCGAAAAACCTTACCTACCCTTGACATGGCTGGAATCCCCGAGAGATCGGGGAGTGCTCGAAAGAGAACCAGTACACAGGTGCTGCATGGCTGTCGTCAGCTCGTGTCGTGAGATGTTGGGTTAAGTCCCGCAACGAGCGCAACCCTTGTCATTAGTTGCTACGAAAGGGCACTCTAATGAGACTGCCGGTG	297	x	1e-09	1e-09	1e-09	1e-09	1e-09	1e-09	1e-09	1e-09	1e-09	1e-09	1e-09	1e-09	1e-09	1e-09	1e-09	1e-09	1e-09	1e-09	1e-09	1e-09	1e-09	1e-09	1e-09	1e-09	1e-09	1e-09	1e-09
>H4KJ0JL01BO1E5_308	CACGCCCTAAACGATGTCAACTGGTTGTTGGACGGCTTGCTGTTCAGTAACGAAGCTAACGCGTGAAGTTGACCGCCTGGGGAGTACGGCCGCAAGGTTGAAACTCAAAGGAATTGACGGGGGACCCGCACAAGCGGTGGATGATGTGGTTTAATTCGATGCAACGCGAAAAACCTTACCTACCCTTGACATGTCAAGAATCTTGCAGAGATGTGAGAGTGCTCGAAAGAGAACTTGAACACAGGTGCTGCATGGCCGTCGTCAGCTCGTGTCGTGAGATGTTGGGTTAAGTCCCGCAACGAGCGCAACCCTTGTCATCAGTTGCTACGAAAGGGCACTCTGATGAGACTGCCGGTG	308	x	1e-09	1e-09	1e-09	1e-09	1e-09	1e-09	1e-09	1e-09	1e-09	1e-09	1e-09	1e-09	1e-09	1e-09	1e-09	1e-09	1e-09	1e-09	1e-09	1e-09	1e-09	1e-09	1e-09	1e-09	1e-09	1e-09	1e-09
>H4KJ0JL01C6F52_314	CACGCTGTAAACGATGTCGACTTGGAGGTTGTGCCCTTGAGGCGTGGCTTCCGGAGCTAACGCGTTAAGTCGACCGCCTGGGGAGTACGGCCGCAAGGTTAAAACTCAAATGAATTGACGGGGGGCCCGCACAAGCGGTGGAGCATGTGGTTTAATTCGATGCAACGCGAAGAACCTTACCTACTCTTGACATCCAGAGAATTCGCTAGAGATAGCTTAGTGCCTTCGGGAACTCTGAGACAGGTGCTGCATGGCTGTCGTCAGCTCGTGTTGTGAAATGTTGGGTTAAGTCCCGCAACGAGCGCAACCCTTATCCTTTGTTGCCAGCGAGTAATGTCGGGAACTCAAAGGAGACTGCCGGTG	314	x	1e-09	1e-09	1e-09	1e-09	1e-09	1e-09	1e-09	1e-09	1e-09	1e-09	1e-09	1e-09	1e-09	1e-09	1e-09	1e-09	1e-09	1e-09	1e-09	1e-09	1e-09	1e-09	1e-09	1e-09	1e-09	1e-09	1e-09
>H4KJ0JL01BLV06_315	CACGCCCTAAACGATGTCAACTAGTTGTCGGGTCTTCATTGACTTGGTAACGTAGCTAACGCGTGAAGTTGACCGCCTGGGGAGTACGGTCGCAAGATTAAAACTCAAAGGAATTGACGGGGGACCCGCACAAGCGGTGGATGATGTGGATTAATTCGATGCAACGCGAAAAACCTTACCTACCCTTGACATGTATGGAATCCTGCTGAGAGGTGGGAGTGCCCGAAAGGGAGCCATAACACAGGTGCTGCATGGCTGTCGTCAGCTCGTGTCGTGAGATGTTGGGTTAAGTCCCGCAACGAGCGCAACCCTTGTCCCTAGTTGCTACGCAAGAGCACTCTAGGGAGACTGCCGGTG	315	x	1e-09	1e-09	1e-09	1e-09	1e-09	1e-09	1e-09	1e-09	1e-09	1e-09	1e-09	1e-09	1e-09	1e-09	1e-09	1e-09	1e-09	1e-09	1e-09	1e-09	1e-09	1e-09	1e-09	1e-09	1e-09	1e-09	1e-09
>H4KJ0JL01CF4SN_380	CACGCCCTAAACGATGTCTACTAGTTGTCGGGTTTTAATTAACTTGGTAACGCAGCTAACGCGTGAAGTAGACCGCCTGGGGAGTACGGTCGCAAGATTAAAACTCAAAGGAATTGACGGGGACCCGCACAAGCGGTGGATGATGTGGATTAATTCGATGCAACGCGAAAAACCTTACCTACCCTTGACATGTACGGAAGGCCGAAGAGATTTGGCTGTGCTCGAAAGAGAACCGTAACACAGGTGCTGCATGGCTGTCGTCAGCTCGTGTCGTGAGATGTTGGGTTAAGTCCCGCAACGAGCGCAACCCTTGTCATTAGTTGCTACATTTAGTTGAGCACTCTAATGAGACTGCCGGTG	380	x	1e-09	1e-09	1e-09	1e-09	1e-09	1e-09	1e-09	1e-09	1e-09	1e-09	1e-09	1e-09	1e-09	1e-09	1e-09	1e-09	1e-09	1e-09	1e-09	1e-09	1e-09	1e-09	1e-09	1e-09	1e-09	1e-09	1e-09
>H4KJ0JL01D583O_39	CACGCCGTAAACGATGAGTGCTAAGTGTTAGAGGGGTTAACCCTTTAGTGCTGTAGCTAACGCGTTAAGCACTCCGCCTGGGGAGTACGGCCGCAAGGCTGAAACTCAAAGGAATTGACGGGGGCCCGCACAAGCGGTGGAGCATGTGGTTTAATTCGAAGCAACGCGAAGAACCTTACCAGGTCTTGACATCCCCTGACAACCCTGGAGACAGGGCGTTCCTCCCTTGCGGGAGGACAGGGTGACAGGTGGTGCATGGTTGTCGTCAGCTCGTGTCGTGAGATGTTGGGTTAAGTCCCGCAACGAGCGCAACCCTCGCCCCTAGTTGCCAGCATTCAGTTGGGCACTCTAAGGTGACTGCCGGTG	39	x	15.2033	1e-09	18.2548	3.61239	30.349	31.1424	1e-09	3.37211	1e-09	1e-09	1e-09	1e-09	1e-09	1e-09	1e-09	1e-09	1e-09	1e-09	1e-09	1e-09	1e-09	1e-09	1e-09	1e-09	1e-09	1e-09	1e-09
>H4KJ0JL01DVX0X_41	CACGCCGTAAACGATGAGTGCTAAGTGTTAGAGGGTTTCCGCCCTTTAGTGCTGCAGCTAACGCATTAAGCACTCCGCCTGGGGAGTACGGCCGCAAGGCTGAAACTCAAAGGAATTGACGGGGGCCCGCACAAGCGGTGGAGCATGTGGTTTAATTCGAAGCAACGCGAAGAACCTTACCAGGTCTTGACATCCTCTTGACCTCCCTAGAGATAGGGATTTCCCTTCGGGGACAAGAGTGACAGGTGGTGCATGGTTGTCGTCAGCTCGTGTCGTGAGATGTTGGGTTAAGTCCCGCAACGAGCGCAACCCTTGACCTTAGTTGCCAGCATTCAGTTGGGCACTCTAGGGGGACTGCCGGCT	41	x	17.1038	1e-09	1e-09	10.8372	1e-09	27.8643	1.66168	1e-09	1e-09	1e-09	1e-09	1e-09	1e-09	1e-09	1e-09	1e-09	1e-09	1e-09	1e-09	1e-09	1e-09	1e-09	1e-09	1e-09	1e-09	1e-09	1e-09
>H4KJ0JL01BW330_49	CACGCCGTAAACGATGAGTGCTAAGTGTTAGAGGGTTTCCGCCCTTTAGTGCTGCAGCTAACGCATTAAGCACTCCGCCTGGGGAGTACGGCCGCAAGGCTGAAACTCAAAGGAATTGACGGGGGCCCGCACAAGCGGTGGAGCATGTGGTTTAATTCGAAGCAACGCGAAGAACCTTACCAGGTCTTGACATCCTCTTGCCCTCCCTAGAGATAGGGATTTCCCTTCGGGGACAAGAGTGACAGGTGGTGCATGGTTGTCGTCAGCTCGTGTCGTGAGATGTTGGGTTAAGTCCCGCAACGAGCGCAACCCTTGACCTTAGTTGCCAGCATTCAGTTGGGCACTCTAGGGGGACTGCCGGCT	49	x	1e-09	26.8898	12.7784	1e-09	23.8457	1e-09	1e-09	1e-09	1e-09	1e-09	1e-09	1e-09	1e-09	1e-09	1e-09	1e-09	1e-09	1e-09	1e-09	1e-09	1e-09	1e-09	1e-09	1e-09	1e-09	1e-09	1e-09
>H4KJ0JL01DUCO9_51	CACGCCGTAAACGATGAGTGCTAAGTGTTGGAGGGTTTCCGCCCTTCAGTGCTGCAGCAAACGCATTAAGCACTCCGCCTGGGGAGTACGACCGCAAGGTTGAAACTCAAAGGAATTGACGGGGGCCCGCACAAGCGGTGGAGCATGTGGTTTAATTCGAAGCAACGCGAAGAACCTTACCAGGTCTTGACATCCTTTGACCACTCTAGAGATAGAGCTTTCCCTTCGGGGACAAAGTGACAGGTGGTGCATGGTTGTCGTCAGCTCGTGTCGTGAGATGTTGGGTTAAGTCCCGCAACGAGCGCAACCCTTATTGTTAGTTGCCATCATTTAGTTGGGCACTCTAGCGAGACTGCCGGTG	51	x	1e-09	1e-09	1e-09	2.70929	1e-09	1e-09	1e-09	1.68606	12.0685	1e-09	3.78215	1e-09	35.6448	1e-09	7.3692	1e-09	1e-09	1e-09	3.80228	7.04639	5.13743	1e-09	1e-09	1e-09	1e-09	3.64033	1e-09
>H4KJ0JL01ECX0D_50	CACGCCGTAAACGATGTCGACTTGGAGGTTGTGCCCTTGAGGCGTGGCTTCCGGAGCTAACGCGTTAAGTCGACCGCCTGGGGAGTACGGCCGCAAGGTTAAAACTCAAATGAATTGACGGGGGCCCCGCACAAGCGGTGGAGCATGTGGTTTAATTCGATGCAACGCGAAGAACCTTACCTACTCTTGACATCCAGAGAACTTAGCAGAGATGCTTTGGTGCCTTCGGGAACTCTGAGACAGGTGCTGCATGGCTGTCGTCAGCTCGTGTTGTGAAATGTTGGGTTAAGTCCCGCAACGAGCGCAACCCTTATCCTTTGTTGCCAGCGGTCCGGCCGGGAACTCAAAGGAGACTGCCAGTG	50	x	1e-09	1e-09	1e-09	1e-09	4.33557	1e-09	1.66168	1e-09	1e-09	11.9713	6.61876	1e-09	38.8853	1e-09	1e-09	1e-09	1e-09	10.0806	1e-09	8.22079	5.13743	1e-09	1e-09	1e-09	1e-09	1e-09	1e-09
>H4KJ0JL01A6FDG_89	CACGCCGTAAACGATGTCGACTTGGAGGTTGTGCCCTTGAGGCGTGGCTTCCGGAGCTAACGCGTTAAGTCGACCGCCTGGGGAGTACGGCCGCAAGGTTAAAACTCAAATGAATTGACGGGGGCCCCGCACAAGCGGTGGAGCATGTGGTTTAATTCGATGCAACGCGAAGAACCTTACCTACTCTTGACATCCACGGAACTTGCCAGAGATGGCTTGGTGCCTTCGGGAACCGTGAGACAGGTGCTGCATGGCTGTCGTCAGCTCGTGTTGTGAAATGTTGGGTTAAGTCCCGCAACGAGCGCAACCCTTATCCTTTGTTGCCAGCGGTCCGGCCGGGAACTCAAAGGAGACTGCCAGTG	89	x	1e-09	1e-09	1e-09	1e-09	1e-09	1e-09	1e-09	1e-09	1e-09	1e-09	1e-09	1e-09	19.4426	1e-09	1e-09	12.1175	1e-09	15.841	1e-09	1e-09	1e-09	1e-09	1e-09	1e-09	1e-09	1e-09	1e-09
>H4KJ0JL01CW2SR_72	CACGCCGTAAACGATGTCTATTTGGAGGTTGTGCCCTTGAGGCGTGGCTTCCGGAGCTAACGCGTTAAATAGACCGCCTGGGGAGTACGGCCGCAAGGTTAAAACTCAAATGAATTGACGGGGGGCCCGCACAAGCGGTGGAGCATGTGGTTTAATTCGATGCAACGCGAAGAACCTTACCTGGTCTTGACATCCACAGAACTTGGCAGAGATGCCTTGGTGCCTTCGGGAACTGTGAGACAGGTGCTGCATGGCTGTCGTCAGCTCGTGTTGTGAAATGTTGGGTTAAGTCCCGCAACGAGCGCAACCCTTATCCTTTGTTGCCAGCGGTTCGGCCGGGAACTCAAAGGAGACTGCCAGTG	72	x	1e-09	1e-09	1e-09	1e-09	1e-09	1.63908	1e-09	1e-09	2.41371	1e-09	2.83661	5.94354	29.164	10.4657	4.9128	1e-09	3.77264	1e-09	1e-09	4.69759	1e-09	1e-09	1e-09	1e-09	1e-09	1e-09	1e-09
>H4KJ0JL01D1NF7_177	CACGCCGTAAACGATGAGTGCTAAGTGTTAGAGGGTTTCCGCCCTTTAGTGCTGAAGTTAACGCATTAAGCACTCCGCCTGGGGAGTACGGTCGCAAGACTGAAACTCAAAGGAATTGACGGGGGCCCGCACAAGCGGTGGAGCATGTGGTTTAATTCGAAGCAACGCGAAGAACCTTACCAGGTCTTGACATCCTCTGACAATCCTAGAGATAGGACGTTCCCTTCGGGGACAGAGTGACAGGTGGTGCATGGTTGTCGTCAGCTCGTGTCGTGAGATGTTGGGTTAAGTCCCGCAACGAGCGCAACCCTTGATCTTAGTTGCCAGCATTTAGTTGGGCACTCTAAGGTGACTGCCGGTG	177	x	1e-09	1e-09	1e-09	1e-09	1e-09	1e-09	1e-09	1e-09	1e-09	1e-09	1e-09	8.9153	25.9235	1e-09	1e-09	1e-09	1e-09	1e-09	1e-09	1e-09	1e-09	1e-09	1e-09	1e-09	1e-09	1e-09	1e-09
>H4KJ0JL01D7SL6_173	CACGCCGTAAACGATGAGTGCTAGGTGTTAGGGGGTCCAACCCTTAGTGCCGAAGTAAACACATTAAGCACTCCGCCTGGGGAGTACGGCCGCAAGGCTGAAACTCAAAGGAATTGACGGGGGCCCCGCACAAGCGGTGGAGCATGTGGTTTAATTCGAAGCAACGCGAAGAACCTTACCAGGTCTTGACATCCCAATGCCCACTCTGGAGACAGAGTTTTCCCTTCGGGGACATTGGTGACAGGTGGTGCATGGTTGTCGTCAGCTCGTGTCGTGAGATGTTGGGTTAAGTCCCGCAACGAGCGCAACCCTTGATCTTAGTTGCCAGCATTAAGTTGGGCACTCTAAGGTGACTGCCGGTG	173	x	1e-09	1e-09	1e-09	1e-09	1e-09	1e-09	1e-09	1e-09	1e-09	1e-09	1e-09	1e-09	25.9235	1e-09	1e-09	1e-09	1e-09	1e-09	1e-09	1e-09	1e-09	1e-09	1e-09	1e-09	1e-09	1e-09	1e-09
>H4KJ0JL01ANGO7_183	CATGCCGTAAACGATGAGTGCTAGGTGTTGGAGGGTTTCCGCCCTTCAGTGCCGGAGCTAACGCATTAAGCACTCCGCCTGGGGAGTACGACCGCAAGGTTGAAACTCAAAGGAATTGACGGGGGCCCGCACAAGCGGTGGAGCATGTGGTTTAATTCGAAGCTACGCGAAGAACCTTACCAGGTCTTGACATCTTGCGCTAGCCTTAGAGATAAGGCGTTCCCTTCGGGGACGCAATGACAGGTGGTGCATGGTCGTCGTCAGCTCGTGTCGTGAGATGTTGGGTTAAGTCCCGCAACGAGCGCAACCCTTGTTACTAGTTGCCAGCATTAAGTTGGGCACTCTAGTGAGACTGCCGGTG	183	x	1e-09	1e-09	1e-09	1e-09	1e-09	1e-09	1e-09	1e-09	1e-09	1e-09	1e-09	1e-09	32.4044	1e-09	1e-09	1e-09	1e-09	1e-09	1e-09	1e-09	1e-09	1e-09	1e-09	1e-09	1e-09	1e-09	1e-09
>H4KJ0JL02GKR6U_37	CACGCCGTAAACGATGTCGACTTGGAGGTTGTGCCCTTGAGGCGTGGCTTCCGGAGCTAACGCGTTAAGTCGACCGCCTGGGGAGTACGGCCGCAAGGTTAAAACTCAAATGAATTGACGGGGGGCCCGCACAAGCGGTGGAGCATGTGGTTTAATTCGATGCAACGCGAAGAACCTTACCTACTCTTGACATCCACGGAACTTGCCAGAGATGGCTTGGTGCCTTCGGGAACCGTGAGACAGGTGCTGCATGGCTGTCGTCAGCTCGTGTTGTGAAATGTTGGGTTAAGTCCCGCAACGAGCGCAACCCTTATCCTTTGTTGCCAGCGGTCCGGCCGGGAACTCAAAGGAGACTGCCAGTG	37	x	1e-09	1e-09	1e-09	5.41859	1e-09	3.27815	1.66168	8.43028	8.44798	3.99042	10.4009	20.8024	1e-09	5.23286	9.8256	1e-09	6.28773	1e-09	19.0114	17.616	5.13743	1e-09	1e-09	1e-09	1e-09	1e-09	1e-09
>H4KJ0JL01AUFFB_54	CACGCCGTAAACGATGAGTGCTAAGTGTTAGGGGGTTTCCGCCCCTTAGTGCTGCAGCTAACGCATTAAGCACTCCGCCTGGGGAGTACGACCGCAAGGTTGAAACTCAAAGGAATTGACGGGGACCCGCACAAGCGGTGGAGCATGTGGTTTAATTCGAAGCAACGCGAAGAACCTTACCAAATCTTGACATCCTTTGACAACTCTAGAGATAGAGCCTTCCCCTTCGGGGGACAAAGTGACAGGTGGTGCATGGTTGTCGTCAGCTCGTGTCGTGAGATGTTGGGTTAAGTCCCGCAACGAGCGCAACCCTTAAGCTTAGTTGCCATCATTAAGTTGGGCACTCTAAGTTGACTGCCGGTG	54	x	1e-09	1.49388	1e-09	1e-09	1e-09	1e-09	1e-09	1e-09	13.2754	1e-09	19.8563	8.9153	1e-09	1e-09	1e-09	18.1763	1e-09	1e-09	1e-09	1e-09	1e-09	1e-09	1e-09	1e-09	1e-09	1e-09	1e-09
>H4KJ0JL01AECZM_62	CACGCCGTAAACGATGTCGACTTGGAGGTTGTGCCCTTGAGGCGTGGCTTCCGGAGCTAACGCGTTAAGTCGACCGCCTGGGGAGTACGGCCGCAAGGTTAAAACTCAAATGAATTGACGGGGGGCCCGCACAAGCGGTGGAGCATGTGGTTTAATTCGATGCAACGCGAAGAACCTTACCTACTCTTGACATCCAGAGAAGTTTGCAGAGATGCGAACGTGCCTTCGGGAACTCTGAGACAGGTGCTGCATGGCTGTCGTCAGCTCGTGTTGTGAAATGTTGGGTTAAGTCCCGCAACGAGCGCAACCCTTATCCTTTGTTGCCAGCGGTTCGGCCGGGAACTCAAAGGAGACTGCCAGTG	62	x	1e-09	1e-09	1e-09	1e-09	1e-09	1e-09	1e-09	1e-09	8.44798	3.99042	4.72769	17.8306	1e-09	1e-09	4.9128	24.2351	3.77264	1e-09	1e-09	1.1744	1e-09	1e-09	1e-09	1e-09	1e-09	1e-09	1e-09
>H4KJ0JL01BRC2I_52	CACGCCGTAAACGATGTCTATTTGGAGGTTGTGCCCTTGAGGCGTGGCTTCCGGAGCTAACGCGTTAAATAGACCGCCTGGGGAGTACGGCCGCAAGGTTAAAACTCAAATGAATTGACGGGGGGCCCGCACAAGCGGTGGAGCATGTGGTTTAATTCGATGCAACGCGAAGAACCTTACCTGGTCTTGACATCCACAGAATTTCTCAGAGATGAGGAAGTGCCTTCGGGAACTGTGAGACAGGTGCTGCATGGCTGTCGTCAGCTCGTGTTGTGAAATGTTGGGTTAAGTCCCGCAACGAGCGCAACCCTTATCCTTTGTTGCCAGCGATTCGGTCGGGAACTCAAAGGAGACTGCCAGTG	52	x	1e-09	1e-09	1e-09	3.61239	2.16779	1e-09	1e-09	1e-09	6.03427	1e-09	7.5643	26.7459	16.2022	1e-09	14.7384	12.1175	12.5755	1e-09	1e-09	1e-09	3.85307	1e-09	1e-09	1e-09	1e-09	1e-09	1e-09
>H4KJ0JL01DHEWX_133	CATGCCGTAAACGTTGGGCACTAGGTGTGGGGACCATTCCACGGTTTCCGCGCCGCAGCTAACGCATTAAGTGCCCCGCCTGGGGAGTACGGCCGCAAGGCTAAAACTCAAAGGAATTGACGGGGGCCCGCACAAGCGGCGGAGCATGCGGATTAATTCGATGCAACGCGAAGAACCTTACCAAGGCTTGACATGTTCTCGATCGCCGTAGAGATACGGTTTCCCCTTTGGGGCGGGTTCACAGGTGGTGCATGGTTGTCGTCAGCTCGTGTCGTGAGATGTTGGGTTAAGTCCCGCAACGAGCGCAACCCTCGTTCCATGTTGCCAGCACGTAATGGTGGGGACTCATGGGAGACTGCCGGGG	133	x	1e-09	1e-09	1e-09	1e-09	1e-09	1e-09	1.66168	1e-09	1e-09	3.99042	1e-09	29.7177	1e-09	1e-09	1e-09	1e-09	1e-09	1e-09	1e-09	1e-09	1e-09	1e-09	1e-09	1e-09	1e-09	1e-09	1e-09
>H4KJ0JL01CHM20_124	CACGCCGTAAACGATGGATGCTAGCCGTCGGCAAGCTTGCTTGTCGGTGGCGCAGCTAACGCATTAAGCATCCCGCCTGGGGAGTACGGCCGCAAGGTTAAAACTCAAAGGAATTGACGGGGGCCCGCACAAGCGGTGGAGCATGTGGTTTAATTCGACGCAACGCGAAGAACCTTACCAGCTCTTGACATTCACTGATCGCCTGGGGAGACCCGGGAGTCCTAGCAATAGGCAGTGGGACAGGTGCTGCATGGCTGTCGTCAGCTCGTGTCGTGAGATGTTGGGTTAAGTCCCGCAACGAGCGCAACCCTCGCCATTAGTTGCCATCATTCAGTTGGGCACTCTAGTGGGACTGCCGGTG	124	x	1e-09	1e-09	1e-09	1e-09	1e-09	1e-09	3.32336	1.68606	1e-09	1e-09	1e-09	17.8306	16.2022	1e-09	1e-09	1e-09	1e-09	1e-09	1e-09	1e-09	1e-09	1e-09	1e-09	1e-09	1e-09	1e-09	1e-09
>H4KJ0JL02F2G6O_209	CATGCCGTAAACGATGAGTGCTAAGTGTTGGGAGGTTTCCGCCTCTCAGTGCTGCAGCTAACGCATTAAGCACTCCGCCTGGGGAGTACGACCGCAAGGTTGAAACTCAAAGGAATTGACGGGGGCCCGCACAAGCGGTGGAGCATGTGGTTTAATTCGAAGCAACGCGAAGAACCTTACCAGGTCTTGACATCTAGTGCCATTTGTAGAGATACAAAGTTCCCTTCGGGGACGCTAAGACAGGTGGTGCATGGCTGTCGTCAGCTCGTGTCGTGAGATGTTGGGTTAAGTCCCGCAACGAGCGCAACCCTTGTTATTAGTTGCCAGCATTAAGTTGGGCACTCTAATGAGACTGCCGGTG	209	x	1e-09	1e-09	1e-09	1e-09	1e-09	1e-09	1e-09	1e-09	1e-09	1e-09	1e-09	26.7459	1e-09	1e-09	1e-09	1e-09	1e-09	1e-09	1e-09	1e-09	1e-09	1e-09	1e-09	1e-09	1e-09	1e-09	1e-09
>H4KJ0JL02HPR65_58	CACGCCGTAAACGATGTCGACTTGGAGGTTGTGCCCTTGAGGCGTGGCTTCCGGAGCTAACGCGTTAAGTCGACCGCCTGGGGAGTACGGCCGCAAGGTTAAAACTCAAATGAATTGACGGGGGCCCCGCACAAGCGGTGGAGCATGTGGTTTAATTCGATGCAACGCGAAGAACCTTACCTACTCTTGACATCCAGAGAACTTAGCAGAGATGCTTTGGTGCCTTCGGGAACTCTGAGACAGGTGCTGCATGGCTGTCGTCAGCTCGTGTTGTGAAATGTTGGGTTAAGTCCCGCAACGAGCGCAACCCTTATCCTTTGTTGCCAGCGGTTCGGCCGGGAACTCAAAGGAGACTGCCAGTG	58	x	1e-09	1e-09	1e-09	1e-09	1e-09	1e-09	1e-09	1e-09	1e-09	1e-09	1e-09	20.8024	1e-09	1e-09	1e-09	1e-09	1e-09	1e-09	1e-09	1e-09	1e-09	1e-09	1e-09	1e-09	1e-09	1e-09	1e-09
>H4KJ0JL01ERV5N_110	CACGCTGTAAACGATGTCGACTTGGAGGTTGTGCCCTTGAGGCGTGGCTTCCGGAGCTAACGCGTTAAGTCGACCGCCTGGGGAGTACGGCCGCAAGGTTAAAACTCAAATGAATTGACGGGGGCCCGCACAAGCGGTGGAGCATGTGGTTTAATTCGATGCAACGCGAAGAACCTTACCTACTCTTGACATCCAGAGAATTCGCTAGAGATAGCTTAGTGCCTTCGGGAACTCTGAGACAGGTGCTGCATGGCTGTCGTCAGCTCGTGTTGTGAAATGTTGGGTTAAGTCCCGCAACGAGCGCAACCCTTATCCTTTGTTGCCAGCACGTAATGGTGGGAACTCAAAGGAGACTGCCGGTG	110	x	1e-09	1e-09	1e-09	1e-09	1e-09	1e-09	1e-09	1e-09	1e-09	1e-09	1e-09	1e-09	1e-09	1e-09	1e-09	1e-09	1e-09	1e-09	1e-09	1e-09	1e-09	1e-09	1e-09	1e-09	1e-09	1e-09	1e-09
>H4KJ0JL01EP4MY_97	CACGCCGTAAACGATGTCAACTAGCCGTTGGAAGCCTTGAGCTTTTAGTGGCGCAGCTAACGCATTAAGTTGACCGCCTGGGGAGTACGGCCGCAAGGTTAAAACTCAAATGAATTGACGGGGGCCCGCACAAGCGGTGGAGCATGTGGTTTAATTCGAAGCAACGCGAAGAACCTTACCAGGCCTTGACATCCAATGAGCTTTCTAGAGATAGATTGGTGCCTTCGGGAACATTGAGACAGGTGCTGCATGGCTGTCGTCAGCTCGTGTCGTGAGATGTTGGGTTAAGTCCCGTAACGAGCGCAACCCTTGTCCTTAGTTACCAGCACGTCATGGTGGGCACTCTAAGGAGACTGCCGGTG	97	x	1e-09	1e-09	1e-09	1e-09	1e-09	1e-09	1e-09	1e-09	1e-09	1e-09	1e-09	1e-09	1e-09	1e-09	1e-09	1e-09	1e-09	1e-09	1e-09	1e-09	1e-09	1e-09	1e-09	1e-09	1e-09	1e-09	1e-09
>H4KJ0JL01B5JXG_98	CACGCCGTAAACGATGGATACTAGCTGTTGGGAGCAATCTCAGTGGCTAAGCGAAAGTGATAAGTATCCCACCTGGGGAGTACGTTCGCAAGAATGAAACTCAAAGGAATTGACGGGGGCCCGCACAAGCGGTGGAGCATGTGGTTTAATTCGATGATACGCGAGGAACCTTACCAAGGCTTAAATGTAGATTGACCGGTTTGGAAACAGATCTTTCGCAAGACAATTTACAAGGTGCTGCATGGTTGTCGTCAGCTCGTGCCGTGAGGTGTCAGGTTAAGTCCTATAACGAGCGCAACCCCTGTTGTTAGTTGCCAGCGAGTCATGTCGGGAACTCTAACAAGACTGCCAGTG	98	x	1e-09	1e-09	1e-09	1e-09	1e-09	1e-09	1e-09	1e-09	1e-09	1e-09	1e-09	1e-09	1e-09	1e-09	1e-09	1e-09	1e-09	1e-09	1e-09	1e-09	1e-09	1e-09	1e-09	1e-09	1e-09	1e-09	1e-09
>H4KJ0JL02GHGHD_94	CACGCTGTAAACGATGTCGACTTGGAGGTTGTGCCCTTGAGGCGTGGCTTCCGGAGCTAACGCGTTAAGTCGACCGCCTGGGGAGTACGGCCGCAAGGTTAAAACTCAAATGAATTGACGGGGGCCCGCACAAGCGGTGGAGCATGTGGTTTAATTCGATGCAACGCGAAGAACCTTACCTACTCTTGACATCCAGAGAATTCGCTAGAGATAGCTTAGTGCCTTCGGGAACTCTGAGACAGGTGCTGCATGGCTGTCGTCAGCTCGTGTTGTGAAATGTTGGGTTAAGTCCCGCAACGAGCGCAACCCTTATCCTTTGTTGCCAGCGAGTAATGTCGGGAACTCAAAGGAGACTGCCGGTG	94	x	1e-09	1e-09	1e-09	1e-09	1e-09	1e-09	1e-09	1e-09	1.20685	1e-09	1e-09	1e-09	1e-09	1e-09	1e-09	1e-09	1e-09	1e-09	1e-09	1e-09	1e-09	1e-09	1e-09	1e-09	1e-09	1e-09	1e-09
>H4KJ0JL01DAVIM_121	CACGCCGTAAACGATGAGTGCTAGGTGTTGGGTCCTTTCCGGGACTCAGTGCCGCAGCTAACGCATTAAGCACTCCGCCTGGGGAGTACGACCGCAAGGTTGAAACTCAAAGGAATTGACGGGGGCCCGCACAAGCGGTGGAGCATGTGGTTTAATTCGAAGCAACGCGAAGAACCTTACCAGGTCTTGACATCCCTCTGACCGCTCTAGAGATAGAGCTTTCCTTCGGGACAGAGGTGACAGGTGGTGCATGGTTGTCGTCAGCTCGTGTCGTGAGATGTTGGGTTAAGTCCCGCAACGAGCGCAACCCCTATTGTTAGTTGCCATCATTCAGTTGGGCACTCTAGCGAGACTGCCGGTA	121	x	1e-09	1e-09	1e-09	1e-09	1e-09	1e-09	1e-09	1e-09	1e-09	1e-09	1e-09	1e-09	1e-09	1e-09	1e-09	1e-09	1e-09	1e-09	1e-09	1e-09	1e-09	1e-09	1e-09	1e-09	1e-09	1e-09	1e-09
>H4KJ0JL01CEMN1_132	CACGCCGTAAACGATGTCAACTAGCCGTTGGAAGCCTTGAGCTTTTAGTGGCGCAGCTAACGCATTAAGTTGACCGCCTGGGGAGTACGGCCGCAAGGTTAAAACTCAAATGAATTGACGGGGGCCCGCACAAGCGGTGGAGCATGTGGTTTAATTCGAAGCAACGCGAAGAACCTTACCAGGCCTTGACATCCAATGAACTTTCCAGAGATGGATTGGTGCCTTCGGGAACATTGAGACAGGTGCTGCATGGCTGTCGTCAGCTCGTGTCGTGAGATGTTGGGTTAAGTCCCGTAACGAGCGCAACCCTTGTCCTTAGTTACCAGCACGTAATGGTGGGCACTCTAAGGAGACTGCCGGTG	132	x	1e-09	1e-09	1e-09	1e-09	1e-09	1e-09	1e-09	1e-09	1e-09	1e-09	1e-09	1e-09	1e-09	1e-09	1e-09	1e-09	1e-09	1e-09	1e-09	1e-09	1e-09	1e-09	1e-09	1e-09	1e-09	1e-09	1e-09
>H4KJ0JL01DSO1U_135	CACGCCCTAAACGATGTCTACTAGTTGTCGGGTCTTAATTGACTTGGTAACGCAGCTAACGCGTGAAGTAGACCGCCTGGGGAGTACGGTCGCAAGATTAAAACTCAAAGGAATTGACGGGGGACCCGCACAAGCGGTGGATGATGTGGATTAATTCGATGCAACGCGAAAAACCTTACCTACCCTTGACATGGCTGGAATCCCCGAGAGATTGGGGAGTGCTCGAAAGAGAACCAGTACACAGGTGCTGCATGGCTGTCGTCAGCTCGTGTCGTGAGATGTTGGGTTAAGTCCCGCAACGAGCGCAACCCTTGTCATTAGTTGCTACGAAAGGGCACTCTAATGAGACTGCCGGTG	135	x	1e-09	1e-09	1e-09	1e-09	1e-09	1e-09	1e-09	1e-09	1e-09	1e-09	1e-09	1e-09	1e-09	1e-09	1e-09	1e-09	1e-09	1e-09	1e-09	1e-09	1e-09	1e-09	1e-09	1e-09	1e-09	1e-09	1e-09
>H4KJ0JL01A04US_70	CACGCTGTAAACGATGTCGATTTAGAGGTTGTGGTCTTGAACTGTGGCTTCTGGAGCTAACGCGTTAAATCGACCGCCTGGGGAGTACGGCCGCAAGGTTAAAACTCAAATGAATTGACGGGGGCCCGCACAAGCGGTGGAGCATGTGGTTTAATTCGATGCAACGCGAAGAACCTTACCTACTCTTGACATCCAGCGAATCCTTTAGAGATAGAGGAGTGCCTTCGGGAACGCTGAGACAGGTGCTGCATGGCTGTCGTCAGCTCGTGTTGTGAAATGTTGGGTTAAGTCCCGCAACGAGCGCAACCCTTATCCTTTGTTGCCAGCGCGTAATGGCGGGAACTCAAAGGAGACTGCCGGTG	70	x	1e-09	1e-09	1e-09	1e-09	1e-09	1e-09	1e-09	1e-09	1e-09	1e-09	12.292	1e-09	1e-09	1e-09	1e-09	1e-09	1e-09	1e-09	1e-09	1e-09	1e-09	1e-09	1e-09	1e-09	1e-09	1e-09	1e-09
>H4KJ0JL01CD8J1_78	CACGCCCTAAACGATGTCTACTAGTTGTCGGGTCTTAATTGACTTGGTAACGCAGCTAACGCGTGAAGTAGACCGCCTGGGGAGTACGGTCGCAAGATTAAAACTCAAAGGAATTGACGGGGGACCCGCACAAGCGGTGGATGATGTGGATTAATTCGATGCAACGCGAAAAACCTTACCTACCCTTGACATGTACGGAATCCTGAAGAGATTTGGGAGTGCTCGAAAGAGAACCGTAACACAGGTGCTGCATGGCTGTCGTCAGCTCGTGTCGTGAGATGTTGGGTTAAGTCCCGCAACGAGCGCAACCCTTGTCATTAGTTGCTACGAAAGGGCACTCTAATGAGACTGCCGGTG	78	x	1e-09	1e-09	1e-09	1e-09	1e-09	1e-09	1e-09	1e-09	1.20685	1e-09	0.945537	1e-09	1e-09	1e-09	12.282	1e-09	1e-09	1e-09	1e-09	1e-09	1e-09	1e-09	1e-09	1e-09	1e-09	1e-09	1e-09
>H4KJ0JL02HSQ64_67	CACGCCGTAAACGATGTCGACTTGGAGGTTGTGCCCTTGAGGCGTGGCTTCCGGAGCTAACGCGTTAAGTCGACCGCCTGGGGAGTACGGCCGCAAGGTTAAAACTCAAATGAATTGACGGGGGGCCCGCACAAGCGGTGGAGCATGTGGTTTAATTCGATGCAACGCGAAGAACCTTACCTACTCTTGACATCCAGAGAAGTTTGCAGAGATGCGAACGTGCCTTCGGGAACTCTGAGACAGGTGCTGCATGGCTGTCGTCAGCTCGTGTTGTGAAATGTTGGGTTAAGTCCCGCAACGAGCGCAACCCTTATCCTTTGTTGCCAGCGGTCCGGCCGGGAACTCAAAGGAGACTGCCAGTG	67	x	1e-09	1e-09	1e-09	1e-09	1e-09	1e-09	4.98504	1e-09	1e-09	1e-09	1e-09	1e-09	1e-09	1e-09	1e-09	1e-09	1e-09	1e-09	7.60456	1e-09	5.13743	1e-09	1e-09	1e-09	1e-09	1e-09	1e-09
>H4KJ0JL01DRO50_120	CACACCGTAAACGATGAACACTAGGTGTTAGGAGGTTTCCGCCTCTTAGTGCCGAAGCTAACGCATTAAGTGTTCCGCCTGGGGAGTACGACCGCAAGGTTGAAACTCAAAGGAATTGACGGGGGACCCGCACAAGCGGTGGAGCATGTGGTTTAATTCGAAGCAACGCGAAGAACCTTACCAGGTCTTGACATCCTTTGAAGCTTTTAGAGATAGAAGTGTTCTCTTCGGAGACAAAGTGACAGGTGGTGCATGGTCGTCGTCAGCTCGTGTCGTGAGATGTTGGGTTAAGTCCCGCAACGAGCGCAACCCTTATTGTTAGTTGCCAGCATTCAGATGGGCACTCTAGCGAGACTGCCGGTG	120	x	1e-09	1e-09	1e-09	1e-09	1e-09	1e-09	1e-09	1e-09	1e-09	1e-09	1e-09	1e-09	1e-09	1e-09	2.4564	1e-09	1e-09	1e-09	1e-09	1e-09	1e-09	1e-09	1e-09	1e-09	1e-09	1e-09	1e-09
>H4KJ0JL01BGYGE_168	CACGCCGTAAACGATGTCGACTAGCCGTTGGGCTCCTTGAGAGCTTTGTGGCGCAGTTAACGCGATAAGTCGACCGCCTGGGGAGTACGGCCGCAAGGTTAAAACTCAAATGAATTGACGGGGGCCCGCACAAGCGGTGGAGCATGTGGTTTAATTCGATGCAACGCGAAGAACCTTACCTACCCTTGACATCGTGCGAACTTTCCAGAGATGGATTGGTGCCTTCGGGAACGCACAGACAGGTGCTGCATGGCTGTCGTCAGCTCGTGTTGTGAAATGTTGGGTTAAGTCCCGTAACGAGCGCAACCCTTGTCCTTATTTGCCAGCGAGTCATGTCGGGAACTCTAAGGAGACTGCCGGTG	168	x	1e-09	1e-09	1e-09	1e-09	1e-09	1e-09	1e-09	1e-09	1e-09	1e-09	1e-09	1e-09	1e-09	1e-09	1e-09	1e-09	1e-09	1e-09	1e-09	1e-09	1e-09	1e-09	1e-09	1e-09	1e-09	1e-09	1e-09
>H4KJ0JL01CR83R_188	CACGCCGTAAACGATGTCAACTAGCTGTTGGGAGTCTTGAACTCTTAGTGGCGCAGCTAACGCATTAAGTTGACCGCCTGGGGAGTACGGCCGCAAGGTTAAAACTCAAATGAATTGACGGGGGCCCGCACAAGCGGTGGAGCATGTGGTTTAATTCGAAGCAACGCGAAGAACCTTACCAGGCCTTGACATCCAATGAACTTTCTAGAGATAGATTGGTGCCTTCGGGAGCATTGAGACAGGTGCTGCATGGCTGTCGTCAGCTCGTGTCGTGAGATGTTGGGTTAAGTCCCGTAACGAGCGCAACCCTTGTCCTTAGTTACCAGCACGTAATGGTGGGCACTCTAAGGAGACTGCCGGTG	188	x	1e-09	1e-09	1e-09	1e-09	1e-09	1e-09	1e-09	1e-09	1e-09	1e-09	1e-09	1e-09	1e-09	1e-09	1e-09	1e-09	1e-09	1e-09	1e-09	1e-09	1e-09	1e-09	1e-09	1e-09	1e-09	1e-09	1e-09
>H4KJ0JL01D703K_198	CACGCCCTAAACGATGTCTACTAGTTGTCGGGTCTTAATTGACTTGGTAACGCAGCTAACGCGTGAAGTAGACCGCCTGGGGAGTACGGTCGCAAGATTAAAACTCAAAGGAATTGACGGGGGACCCGCACAAGCGGTGGATGATGTGGATTAATTCGATGCAACGCGAAAAACCTTACCTACCCTTGACATGGCTGGAATCCTTGAGAGATCAGGGAGTGCTCGAAAGAGAACCAGTACACAGGTGCTGCATGGCTGTCGTCAGCTCGTGTCGTGAGATGTTGGGTTAAGTCCCGCAACGAGCGCAACCCTTGTCATTAGTTGCTACGAAAGGGCACTCTAATGAGACTGCCGGTG	198	x	1e-09	1e-09	1e-09	1e-09	1e-09	1e-09	1e-09	1e-09	1e-09	1e-09	1e-09	1e-09	1e-09	1e-09	1e-09	1e-09	1e-09	1e-09	1e-09	1e-09	1e-09	1e-09	1e-09	1e-09	1e-09	1e-09	1e-09
>H4KJ0JL01B7HKF_203	CACGCTGTAAACGATGTCGACTTGGAGGTTGTGCCCTTGAGGCGTGGCTTCCGGAGCTAACGCGTTAAGTCGACCGCCTGGGGAGTACGGCCGCAAGGTTAAAACTCAAATGAATTGACGGGGGCCCGCACAAGCGGTGGAGCATGTGGTTTAATTCGATGCAACGCGAAGAACCTTACCTACTCTTGACATCCAGAGAATTTGCCAGAGATGGCGAAGTGCCTTCGGGAACTCTGAGACAGGTGCTGCATGGCTGTCGTCAGCTCGTGTTGTGAAATGTTGGGTTAAGTCCCGCAACGAGCGCAACCCTTATCCTTTGTTGCCAGCACGTAATGGTGGGAACTCAAAGGAGACTGCCGGTG	203	x	1e-09	1e-09	1e-09	1e-09	1e-09	1e-09	1e-09	1e-09	1e-09	1e-09	1e-09	1e-09	1e-09	1e-09	1e-09	1e-09	1e-09	1e-09	1e-09	1e-09	1e-09	1e-09	1e-09	1e-09	1e-09	1e-09	1e-09
>H4KJ0JL01C61KS_115	CACGCCGTAAACGATGAGTGCTAGATGTAGGGAGCTATAAGTTCTCTGTATCGCAGCTAACGCAATAAGCACTCCGCCTGGGGAGTACGACCGCAAGGTTGAAACTCAAAGGAATTGACGGGGGCCCGCACAAGCGGTGGAGCATGTGGTTTAATTCGAAGCAACGCGAAGAACCTTACCAGGTCTTGACATACTCGTGCTATTCCTAGAGATAGGAAGTTCCTTCGGGACACGGGATACAGGTGGTGCATGGTTGTCGTCAGCTCGTGTCGTGAGATGTTGGGTTAAGTCCCGCAACGAGCGCAACCCCTATTGTTAGTTGCCATCATTAAGTTGGGCACTCTAACGAGACTGCCGGTG	115	x	1e-09	1e-09	1e-09	1e-09	1e-09	1e-09	1e-09	1e-09	1e-09	1e-09	1e-09	1e-09	1e-09	1e-09	1e-09	1e-09	1e-09	1e-09	1e-09	1e-09	1e-09	1e-09	1e-09	1e-09	1e-09	1e-09	1e-09
>H4KJ0JL01A5N49_220	CACGCCGTAAACGATGAGTGCTAAGTGTTAGAGGGTTTCCGCCCTTTAGTGCTGCAGCTAACGCATTAAGCACTCCGCCTGGGGAGTACGGCCGCAAGGCTGAAACTCAAAGGAATTGACGGGGGCCCGCACAAGCGGTGGAGCATGTGGTTTAATTCGAAGCAACGCGAAGAACCTTACCAGGTCTTGACATCCTCTGACAACCCTAGAGATAGGGCTTTCCCCTTCGGGGGACAGAGTGACAGGTGGTGCATGGTTGTCGTCAGCTCGTGTCGTGAGATGTTGGGTTAAGTCCCGCAACGAGCGCAACCCTTGATCTTAGTTGCCAGCATTCAGTTGGGCACTCTAAGGTGACTGCCGGTG	220	x	1e-09	1e-09	1e-09	1e-09	1e-09	1e-09	1e-09	1e-09	1e-09	1e-09	1e-09	1e-09	1e-09	1e-09	1e-09	1e-09	1e-09	1e-09	1e-09	1e-09	1e-09	1e-09	1e-09	1e-09	1e-09	1e-09	1e-09
>H4KJ0JL01AW1JE_228	CACGCCGTAAACGATGAGTGCTAGGTGTTAGGGGGTCCAACCCTTAGTGCCGAAGTAAACACATTAAGCACTCCGCCTGGGGAGTACGGCCGCAAGGCTGAAACTCAAAGGAATTGACGGGGGGCCCGCACAAGCGGTGGAGCATGTGGTTTAATTCGAAGCAACGCGAAGAACCTTACCAGGTCTTGACATCCCAATGCCCGCTCTGGAGACAGAGTTTTCCCTTCGGGGACATTGGTGACAGGTGGTGCATGGTTGTCGTCAGCTCGTGTCGTGAGATGTTGGGTTAAGTCCCGCAACGAGCGCAACCCTTGATCTTAGTTGCCAGCATTAAGTTGGGCACTCTAAGGTGACTGCCGGTG	228	x	1e-09	1e-09	1e-09	1e-09	1e-09	1e-09	1e-09	1e-09	1e-09	1e-09	1e-09	1e-09	1e-09	1e-09	1e-09	1e-09	1e-09	1e-09	1e-09	1e-09	1e-09	1e-09	1e-09	1e-09	1e-09	1e-09	1e-09
>H4KJ0JL01CSK28_242	CACGCCCTAAACGATGTCTACTAGTTGTCGGGTCTTAATTGACTTGGTAACGCAGCTAACGCGTGAAGTAGACCGCCTGGGGAGTACGGTCGCAAGATTAAAACTCAAAGGAATTGACGGGGACCCCGCACAAGCGGTGGATGATGTGGATTAATTCGATGCAACGCGAAAAACCTTACCTACCCTTGACATGGATGGAATCCCGGAGAGATTTGGGAGTGCTCGAAAGAGAACCATTACACAGGTGCTGCATGGCTGTCGTCAGCTCGTGTCGTGAGATGTTGGGTTAAGTCCCGCAACGAGCGCAACCCTTGTCATTAGTTGCTACGAAAGGGCACTCTAATGAGACTGCCGGTG	242	x	1e-09	1e-09	1e-09	1e-09	1e-09	1e-09	1e-09	1e-09	1e-09	1e-09	1e-09	1e-09	1e-09	1e-09	1e-09	1e-09	1e-09	1e-09	1e-09	1e-09	1e-09	1e-09	1e-09	1e-09	1e-09	1e-09	1e-09
>H4KJ0JL01EV7TA_247	CATGCCGTAAACGGTGGGCGCTAGGTGTGAGGGTCTTTCTACGACTTTCGTGCCGTAGCTAACGCATTAAGCGCCCCGCCTGGGGAGTACGGCCGCAAGGCTAAAACTCAAAGGAATTGACGGGGGCCCGCACAAGCGGCGGAGCATGTGGATTAATTCGATGCAACGCGAAGAACCTTACCTGGGCTTGACATACACCAGATCGCTGCAGAGATGTAGTTTCCCTTTGTGGTTGGTGTACAGGTGGTGCATGGTTGTCGTCAGCTCGTGTCGTGAGATGTTGGGTTAAGTCCCGCAACGAGCGCAACCCTTGTCTTATGTTGCCAGCATTTGGTTGGGGACTCATGAGAGACTGCCGGGG	247	x	1e-09	1e-09	1e-09	1e-09	1e-09	1e-09	1e-09	1e-09	1e-09	1e-09	0.945537	1e-09	1e-09	1e-09	1e-09	1e-09	1e-09	1e-09	1e-09	1e-09	1e-09	1e-09	1e-09	1e-09	1e-09	1e-09	1e-09
>H4KJ0JL01DH1AP_279	CACGCCGTAAACGATGTCGACTTGGAGGTTGTGCCCTTGAGGCGTGGCTTCCGGAGCTAACGCGTTAAGTCGACCGCCTGGGGAGTACGGCCGCAAGGTTAAAACTCAAATGAATTGACGGGGGGCCCGCACAAGCGGTGGAGCATGTGGTTTAATTCGATGCAACGCGAAGAACCTTACCTGGCCTTGACATCCACGGAATTTGGCAGAGATGCCTTAGTGCCTTCGGGAACCGTGAGACAGGTGCTGCATGGCTGTCGTCAGCTCGTGTTGTGAAATGTTGGGTTAAGTCCCGCAACGAGCGCAACCCTTATCCTTTGTTGCCAGCACGTAATGGTGGGAACTCAAAGGAGACTGCCGGTG	279	x	1e-09	1e-09	1e-09	1e-09	1e-09	1e-09	1e-09	1e-09	1e-09	1e-09	1e-09	1e-09	1e-09	1e-09	1e-09	1e-09	1e-09	1e-09	1e-09	1e-09	1e-09	1e-09	1e-09	1e-09	1e-09	1e-09	1e-09
>H4KJ0JL01DU8Q4_281	CACGCCGTAAACGATGAGTGCTAGGTGTTGGGGGTTTCAATACCCTCAGTGCCGCAGCTAACGCAATAAGCACTCCGCCTGGGGAGTACGCTCGCAAGAGTGAAACTCAAAGGAATTGACGGGGGCCCGCACAAGCGGTGGAGCATGTGGTTTAATTCGAAGCAACGCGAAGAACCTTACCAGGTCTTGACATCCCGCTGACCGCTCTGGAGACAGAGCTTCCCTTCGGGGCAGCGGTGACAGGTGGTGCATGGTTGTCGTCAGCTCGTGTCGTGAGATGTTGGGTTAAGTCCCGCAACGAGCGCAACCCTTATCTTTAGTTGCCAGCATTCAGTTGGGCACTCTAGAGAGACTGCCGTCG	281	x	1e-09	1e-09	1e-09	1e-09	1e-09	1e-09	1e-09	1e-09	1e-09	1e-09	1e-09	1e-09	1e-09	1e-09	1e-09	1e-09	1e-09	1e-09	1e-09	1e-09	1e-09	1e-09	1e-09	1e-09	1e-09	1e-09	1e-09
>H4KJ0JL01C1XDL_285	CACGCTGTAAACGATGTCGATTTGGGGGTTGAGCTTTAAGCTTGGCGCCCGTAGCTAACGTGATAAATCGACCGCCTGGGGAGTACGGCCGCAAGGTTAAAACTCAAATGAATTGACGGGGGGCCCGCACAAGCGGTGGAGCATGTGGTTTAATTCGATGCAACGCGAAGAACCTTACCTACTCTTGACATCCAGAGAACATTCCAGAGATGGATTGGTGCCTTCGGGAACTCTGAGACAGGTGCTGCATGGCTGTCGTCAGCTCGTGTTGTGAAATGTTGGGTTAAGTCCCGCAACGAGCGCAACCCTTATCCTTTGTTGCCAGCGATTAGGTCGGGAACTCAAAGGAGACTGCCGGTG	285	x	1e-09	1e-09	1e-09	1e-09	1e-09	1e-09	1e-09	1e-09	1e-09	1e-09	1e-09	1e-09	1e-09	1e-09	1e-09	1e-09	1e-09	1e-09	1e-09	1e-09	1e-09	1e-09	1e-09	1e-09	1e-09	1e-09	1e-09
>H4KJ0JL01CNGXM_294	CATGCCGTAAACGTTGGGCACTAGGTGTGGGGGACATTCCACGTTTTCCGCGCCGTAGCTAACGCATTAAGTGCCCCGCCTGGGGAGTACGGCCGCAAGGCTAAAACTCAAAGGAATTGACGGGGGCCCCGCACAAGCGGCGGAGCATGCGGATTAATTCGATGCAACGCGAAGAACCTTACCAAGGCTTGACATGAACCGGAAAGACCTGGAAACAGGTGCCCCGCTTGCGGTCGGTTTACAGGTGGTGCATGGTTGTCGTCAGCTCGTGTCGTGAGATGTTGGGTTAAGTCCCGCAACGAGCGCAACCCTCGTTCTATGTTGCCAGCGGTTCGGCCGGGGACTCATAGGAGACTGCCGGGG	294	x	1e-09	1e-09	1e-09	1e-09	1e-09	1e-09	1e-09	1e-09	1e-09	1e-09	1e-09	1e-09	1e-09	1e-09	1e-09	1e-09	1e-09	1e-09	1e-09	1e-09	1e-09	1e-09	1e-09	1e-09	1e-09	1e-09	1e-09
>H4KJ0JL01DH3D6_317	CACGCCCTAAACGATGTCAACTGGTTGTTGGACGGCTTGCTGTTCAGTAACGAAGCTAACGCGTGAAGTTGACCGCCTGGGGAGTACGGCCGCAAGGTTGAAACTCAAAGGAATTGACGGGGACCCGCACAAGCGGTGGATGATGTGGTTTAATTCGATGCAACGCGAAAAACCTTACCTACCCTTGACATGTTAAGAATCTTGCAGAGATGTGAGAGTGCTCGAAAGAGAACTTAAACACAGGTGCTGCATGGCCGTCGTCAGCTCGTGTCGTGAGATGTTGGGTTAAGTCCCGCAACGAGCGCAACCCTTGTCATTAGTTGCTACGAAAGGGCACTCTAATGAGACTGCCGGTG	317	x	1e-09	1e-09	1e-09	1e-09	1e-09	1e-09	1e-09	1e-09	1e-09	1e-09	1e-09	1e-09	1e-09	1e-09	1e-09	1e-09	1e-09	1e-09	1e-09	1e-09	1e-09	1e-09	1e-09	1e-09	1e-09	1e-09	1e-09
>H4KJ0JL01AS8P9_318	CACGCCGTAAACGATGTCAACTAGCCGTTGGGAGCCTTGAGCTCTTAGTGGCGCAGCTAACGCATTAAGTTGACCGCCTGGGGAGTACGGCCGCAAGGTTAAAACTCAAATGAATTGACGGGGGCCCGCACAAGCGGTGGAGCATGTGGTTTAATTCGAAGCAACGCGAAGAACCTTACCAGGCCTTGACATCCAATGAATCCTTTAGAGATAGAGGAGTGCCTTCGGGAGCATTGAGACAGGTGCTGCATGGCTGTCGTCAGCTCGTGTCGTGAGATGTTGGGTTAAGTCCCGTAACGAGCGCAACCCTTGTCCTTAGTTACCAGCACGTTAAGGTGGGCACTCTAAGGAGACTGCCGGTG	318	x	1e-09	1e-09	1e-09	1e-09	1e-09	1e-09	1e-09	1e-09	1e-09	1e-09	1e-09	1e-09	1e-09	1e-09	1e-09	1e-09	1e-09	1e-09	1e-09	1e-09	1e-09	1e-09	1e-09	1e-09	1e-09	1e-09	1e-09
>H4KJ0JL01D1AMX_325	CACACCGTAAACGATGAATACTAGGTGTTAGGAGGTTTCCGCCTCTTAGTGCCGAAGCTAACGCATTAAGTATTCCGCCTGGGGAGTACGACCGCAAGGTTGAAACTCAAAGGAATTGACGGGGACCCCGCACAAGCGGTGGAGCATGTGGTTTAATTCGAAGCAACGCGAAGAACCTTACCAGGTCTTGACATCCTTTGAAGCTTCTAGAGATAGAAGTGTTCTCTTCGGAGACAAAGTGACAGGTGGTGCATGGTCGTCGTCAGCTCGTGTCGTGAGATGTTGGGTTAAGTCCCGCAACGAGCGCAACCCTTATTGTTAGTTGCCAGCATTCAGTTGGGCACTCTAGCGAGACTGCCGGTG	325	x	1e-09	1e-09	1e-09	1e-09	1e-09	1e-09	1e-09	1e-09	1e-09	1e-09	1e-09	1e-09	1e-09	1e-09	1e-09	1e-09	1e-09	1e-09	1e-09	1e-09	1e-09	1e-09	1e-09	1e-09	1e-09	1e-09	1e-09
>H4KJ0JL02IZ214_205	CACACCGTAAACGATGATTACTAGGTGTTGGAGGATTGACCCCTTCAGTGCCGCAGTTAACACAATAAGTAATCCACCTGGGGAGTACGACCGCAAGGTTGAAACTCAAAGGAATTGACGGGGGCCCGCACAAGCAGTGGAGTATGTGGTTTAATTCGACGCAACGCGAAGAACCTTACCAAGTCTTGACATCCTGCGACGATGCTGGAAACAGTATTTTCCTTCGGGACGCAGAGACAGGTGGTGCATGGTTGTCGTCAGCTCGTGTCGTGAGATGTTGGGTTAAGTCCCGCAACGAGCGCAACCCTTACTGTCAGTTACTACGCAAGAGGACTCTGGCAGGACTGCCGTTG	205	x	1e-09	1e-09	1e-09	1e-09	1e-09	1e-09	1e-09	1e-09	1e-09	39.9042	1e-09	1e-09	1e-09	1e-09	1e-09	1e-09	1e-09	1e-09	1e-09	1e-09	1e-09	1e-09	1e-09	1e-09	1e-09	1e-09	1e-09
>H4KJ0JL01AQ2OA_146	CACGCCGTAAACGATGATTGCTAGTTGTCGGGATGCATGCATTTCGGTGACGCAGCTAACGCATTAAGCAATCCGCCTGGGGAGTACGGTCGCAAGATTAAAACTCAAAGGAATTGACGGGGGCCCGCACAAGCGGTGGAGCATGTGGTTTAATTCGAAGCAACGCGCAGAACCTTACCACCTTTTGACATGCCCGGACCGCCAGAGAGATCTGGCTTTCCCTTCGGGGACTGGGACACAGGTGCTGCATGGCTGTCGTCAGCTCGTGTCGTGAGATGTTGGGTTAAGTCCCGCAACGAGCGCAACCCTCGCCATTAGTTGCCATCATTCAGTTGGGAACTCTAATGGGACTGCCGGTG	146	x	1e-09	1e-09	1e-09	1e-09	1e-09	1e-09	1e-09	1e-09	1.20685	27.933	1e-09	1e-09	1e-09	1e-09	1e-09	1e-09	1e-09	1e-09	1e-09	1e-09	1e-09	1e-09	1e-09	1e-09	1e-09	1e-09	1e-09
>H4KJ0JL02H2S2B_178	CATGCCGTAAACGGTGGGCGCTAGGTGTGGGGATCTTTCTACGATTTCCGTGCCGTAGCTAACGCATTAAGCGCCCCGCCTGGGGAGTACGGCCGCAAGGCTAAAACTCAAAGGAATTGACGGGGGCCCGCACAAGCGGCGGAGCATGTGGATTAATTCGATGCAACGCGAAGAACCTTACCTGGGCTTGACATACACCGGATCGGCGCAGAGATGCGTCTTCCCTTGTGGCTGGTGTACAGGTGGTGCATGGTTGTCGTCAGCTCGTGTCGTGAGATGTTGGGTTAAGTCCCGCAACGAGCGCAACCCTTGTCTTGTGTTGCCAGCACGTAATGGTGGGGACTCGCGAGAGACTGCCGGGG	178	x	1e-09	1e-09	1e-09	1e-09	1e-09	1e-09	1e-09	1e-09	1e-09	27.933	3.78215	1e-09	1e-09	1e-09	1e-09	1e-09	1e-09	1e-09	1e-09	1e-09	1e-09	1e-09	1e-09	1e-09	1e-09	1e-09	1e-09
>H4KJ0JL02FQKC2_259	CACGCTGTAAACGATGTCGATTTGGGGATTGGGCTTTGAGCTTGGTGCCCGTAGCTAACGTGATAAATCGACCGCCTGGGGAGTACGGCCGCAAGGTTAAAACTCAAATGAATTGACGGGGGGCCCGCACAAGCGGTGGAGCATGTGGTTTAATTCGATGCAACGCGAAGAACCTTACCTACTCTTGACATCCATGGAATCTTGTAGAGATACGAGAGTGCCTTCGGGAACCATGAGACAGGTGCTGCATGGCTGTCGTCAGCTCGTGTTGTGAAATGTTGGGTTAAGTCCCGCAACGAGCGCAACCCTTATCCTTTGTTGCCAGCGATTAGGTCGGGAACTCAAAGGAGACTGCCAGTG	259	x	1e-09	1e-09	1e-09	1e-09	1e-09	1e-09	1e-09	1e-09	1e-09	27.933	1e-09	1e-09	1e-09	1e-09	1e-09	1e-09	1e-09	1e-09	1e-09	1e-09	1e-09	1e-09	1e-09	1e-09	1e-09	1e-09	1e-09
>H4KJ0JL02GGQ36_73	CACGCCGTAAACGATGAGTGCTAGGTGTTGGATCCTTTCCGGGATTCAGTGCCGCAGCTAACGCATTAAGCACTCCGCCTGGGGAGTACGACCGCAAGGTTGAAACTCAAAGGAATTGACGGGGGCCCGCACAAGCGGTGGAGCATGTGGTTTAATTCGAAGCAACGCGAAGAACCTTACCAGGTCTTGACATCCCGATGCTATTTCTAGAGATAGAAAGTTACTTCGGTACATCGGTGACAGGTGGTGCATGGTTGTCGTCAGCTCGTGTCGTGAGATGTTGGGTTAAGTCCCGCAACGAGCGCAACCCCTATTGTTAGTTGCCATCATTCAGTTGGGCACTCTAGCGAGACTGCCGGTA	73	x	1e-09	1e-09	1e-09	1e-09	1e-09	1e-09	1e-09	16.8606	1e-09	1e-09	1e-09	1e-09	1e-09	1e-09	2.4564	1e-09	1e-09	1e-09	1e-09	1e-09	1e-09	1e-09	1e-09	1e-09	1e-09	1e-09	1e-09
>H4KJ0JL01ES7L5_88	CACGCCGTAAACGATGTCGACTTGGAGGTTGTGCCCTTGAGGCGTGGCTTCCGGAGCTAACGCGTTAAGTCGACCGCCTGGGGAGTACGGCCGCAAGGTTAAAACTCAAATGAATTGACGGGGGGCCCGCACAAGCGGTGGAGCATGTGGTTTAATTCGATGCAACGCGAAGAACCTTACCTACTCTTGACATCCAGAGAACTTAGCAGAGATGCTTTGGTGCCTTCGGGAACTCTGAGACAGGTGCTGCATGGCTGTCGTCAGCTCGTGTTGTGAAATGTTGGGTTAAGTCCCGCAACGAGCGCAACCCTTATCCTTTGTTGCCAGCGGTTCGGCCGGGAACTCAAAGGAGACTGCCAGTG	88	x	1e-09	1e-09	1e-09	1e-09	1e-09	1e-09	1e-09	26.9769	1e-09	1e-09	1e-09	1e-09	1e-09	1e-09	1e-09	1e-09	1e-09	1e-09	1e-09	1e-09	1e-09	1e-09	1e-09	1e-09	1e-09	1e-09	1e-09
>H4KJ0JL02HYVJ8_130	CTAGCCGTAAACGATGGACACTAGGTGTGGGGGAGCATTTCTTCCGTGCCGCAGCTAACGCATTAAGTGTCCCGCCTGGGGAGTACGGCCGCAAGGCTAAAACTCAAAGGAATTGACGGGGGGCCCGCACAAGCAGCGGAGCATGTGGTTTAATTCGAAGCAACGCGAAGAACCTTACCAGGGCTTGACATTTAGGTGAAGCGGCGGAAACGTCGTGGCCGAAAGGAGCCTAAACAGGTGGTGCATGGCTGTCGTCAGCTCGTGTCGTGAGATGTTAGGTTAAGTCCTGCAACGAGCGCAACCCTCGTCGTATGTTGCCAGCGGTTAGGCCGGGCACCCATACGAGACCGCCGGCG	130	x	1e-09	1e-09	1e-09	1e-09	1e-09	1e-09	31.572	1e-09	1e-09	1e-09	1e-09	1e-09	1e-09	1e-09	1e-09	1e-09	1e-09	1e-09	1e-09	1e-09	1e-09	1e-09	1e-09	1e-09	1e-09	1e-09	1e-09
>H4KJ0JL01B9I8M_53	CACGCCGTAAACGATGAGTGCTAAGTGTTAGGGGGTTTCCGCCCCTTAGTGCTGCAGCTAACGCATTAAGCACTCCGCCTGGGGAGTACGGTCGCAAGACTGAAACTCAAAGGAATTGACGGGGGCCCGCACAAGCGGTGGAGCATGTGGTTTAATTCGAAGCAACGCGAAGAACCTTACCAGGTCTTGACATCCTCTGACACCCCTAGAGATAGGGCTTCCCCTTCGGGGGCAGAGTGACAGGTGGTGCATGGTTGTCGTCAGCTCGTGTCGTGAGATGTTGGGTTAAGTCCCGCAACGAGCGCAACCCTTGATCTTAGTTGCCAGCATTCAGTTGGGCACTCTAGGGGGACTGCCGGCT	53	x	1.90042	1e-09	1e-09	1e-09	6.50336	1e-09	1e-09	1e-09	1e-09	1e-09	1e-09	1e-09	1e-09	1e-09	1e-09	1e-09	1e-09	1e-09	1e-09	1e-09	1e-09	1e-09	1e-09	1e-09	1e-09	1e-09	1e-09
>H4KJ0JL02G5TJB_55	CACGCCGTAAACGATGAGTGCTAAGTGTTAGAGGGGTTATTCCCTTTAGTGCTGTAGCTAACGCGTTAAGCACTCCGCCTGGGGAGTACGGCCGCAAGGCTGAAACTCAAAGGAATTGACGGGGGCCCGCACAAGCGGTGGAGCATGTGGTTTAATTCGAAGCAACGCGAAGAACCTTACCAGGTCTTGACATCCTCTGACAATCCTAGAGATAGGACGTCCCCTTCGGGGGCAGAGTGACAGGTGGTGCATGGTTGTCGTCAGCTCGTGTCGTGAGATGTTGGGTTAAGTCCCGCAACGAGCGCAACCCTCGCCCCTAGTTGCCAGCATTCAGTTGGGCACTCTAGGGGGACTGCCGGCT	55	x	1e-09	1e-09	7.30194	1e-09	4.33557	1.63908	1e-09	1.68606	1e-09	1e-09	1e-09	1e-09	1e-09	1e-09	1e-09	1e-09	1e-09	1e-09	1e-09	1e-09	1e-09	1e-09	1e-09	1e-09	1e-09	1e-09	1e-09
>H4KJ0JL01CRNBK_64	CACGCCGTAAACGATGAGTGCTAAGTGTTAGAGGGGTTAACCCTTTAGTGCTGTAGCTAACGCGTTAAGCACTCCGCCTGGGGAGTACGGCCGCAAGGCTGAAACTCAAAGGAATTGACGGGGGGCCCGCACAAGCGGTGGAGCATGTGGTTTAATTCGAAGCAACGCGAAGAACCTTACCAGGTCTTGACATCCCCTGACAACCCTGGAGACAGGGCGTTCCTCCCTTGCGGGAGGACAGGGTGACAGGTGGTGCATGGTTGTCGTCAGCTCGTGTCGTGAGATGTTGGGTTAAGTCCCGCAACGAGCGCAACCCTCGCCCCTAGTTGCCAGCATTCAGTTGGGCACTCTAAGGTGACTGCCGGTG	64	x	1e-09	5.9755	1e-09	1e-09	1e-09	1e-09	1e-09	1e-09	1e-09	1e-09	1e-09	1e-09	1e-09	1e-09	1e-09	1e-09	1e-09	1e-09	1e-09	1e-09	1e-09	1e-09	1e-09	1e-09	1e-09	1e-09	1e-09
>H4KJ0JL01CLHJ5_66	CACGCCGTAAACGATGAGTGCTAAGTGTTAGAGGGGTTAACCCTTTAGTGCTGTAGCTAACGCGTTAAGCACTCCGCCTGGGGAGTACGGCCGCAAGGCTGAAACTCAAAGGAATTGACGGGGGCCCGCACAAGCGGTGGAGCATGTGGTTTAATTCGAAGCAACGCGAAGAACCTTACCAGGTCTTGACATCCTCTGACAATCCTAGAGATAGGACGTCCCCTTCGGGGGCAGAGTGACAGGTGGTGCATGGTTGTCGTCAGCTCGTGTCGTGAGATGTTGGGTTAAGTCCCGCAACGAGCGCAACCCTCGCCCCTAGTTGCCAGCATTCAGTTGGGCACTCTAGGGGGACTGCCGGCT	66	x	1e-09	1.49388	1e-09	2.70929	2.16779	3.27815	1e-09	1e-09	1e-09	1e-09	1e-09	1e-09	1e-09	1e-09	1e-09	1e-09	1e-09	1e-09	1e-09	1e-09	1e-09	1e-09	1e-09	1e-09	1e-09	1e-09	1e-09
>H4KJ0JL01CBJFP_118	CACGCCGTAAACGATGAGTGCTAAGTGTTAGAGGGGTTATTCCCTTTAGTGCTGTAGCTAACGCGTTAAGCACTCCGCCTGGGGAGTACGGCCGCAAGGCTGAAACTCAAAGGAATTGACGGGGGCCCGCACAAGCGGTGGAGCATGTGGTTTAATTCGAAGCAACGCGAAGAACCTTACCAGGTCTTGACATCCTCTGACACCCCTAGAGATAGGGCTTCCCCTTCGGGGGCAGAGTGACAGGTGGTGCATGGTTGTCGTCAGCTCGTGTCGTGAGATGTTGGGTTAAGTCCCGCAACGAGCGCAACCCTCGCCCCTAGTTGCCAGCATTCAGTTGGGCACTCTAGGGGGACTGCCGGCT	118	x	1e-09	1e-09	1e-09	1e-09	1e-09	1e-09	1e-09	1e-09	1e-09	1e-09	1e-09	1e-09	1e-09	1e-09	1e-09	1e-09	1e-09	1e-09	1e-09	1e-09	1e-09	1e-09	1e-09	1e-09	1e-09	1e-09	1e-09
>H4KJ0JL01DZFJD_127	CACGCCGTAAACGATGAGTGCTAAGTGTTAGAGGGGTTAACCCTTTAGTGCTGTAGCTAACGCGTTAAGCACTCCGCCTGGGGAGTACGGCCGCAAGGCTGAAACTCAAAGGAATTGACGGGGGGCCCGCACAAGCGGTGGAGCATGTGGTTTAATTCGAAGCAACGCGAAGAACCTTACCAGGTCTTGACATCCCCTGACAACCCAAGAGATTGGGCGTTCCCCCTTCGGGGGGACAGGGTGACAGGTGGTGCATGGTTGTCGTCAGCTCGTGTCGTGAGATGTTGGGTTAAGTCCCGCAACGAGCGCAACCCTCGCCCCTAGTTGCCAGCATTCAGTTGGGCACTCTAGGGGGACTGCCGGCT	127	x	1e-09	1e-09	1e-09	1e-09	1e-09	1e-09	1e-09	1e-09	1e-09	1e-09	1e-09	1e-09	1e-09	1e-09	1e-09	1e-09	1e-09	1e-09	1e-09	1e-09	1e-09	1e-09	1e-09	1e-09	1e-09	1e-09	1e-09
>H4KJ0JL02H1YM8_218	CACGCCGTAAACGATGATAACTAGCTGTCAGGGCTCTTAGAGTTTTGGTGGCGCAGCTAACGCGTTAAGTTATCCGCCTGGGGAGTACGGCCGCAAGGTTAAAACTCAAAGAAATTGACGGGGGGCCTGCACAAGCGGTGGAGCATGTGGTTTAATTCGAAGCAACGCGCAGAACCTTACCAGCGTTTGACATGGTAGGACGGTTTCTGGAGACAGATTCCTTCCCTTACGGGACCTACACACAGGTGCTGCATGGCTGTCGTCAGCTCGTGTCGTGAGATGTTGGGTTAAGTCCCGCAACGAGCGCAACCCTCGTCTTTAGTTGCCACCATTCAGTTGGGCACTCTAAAGAAACTGCCGGTG	218	x	1e-09	1e-09	1e-09	1e-09	1e-09	1e-09	1e-09	1e-09	1e-09	1e-09	1e-09	1e-09	1e-09	1e-09	1e-09	1e-09	1e-09	1e-09	1e-09	1e-09	1e-09	1e-09	1e-09	1e-09	1e-09	1e-09	1e-09
>H4KJ0JL01BAP4W_90	CACGCCGTAAACGATGAGTGCTAAGTGTTAGAGGGGTCACACCCTTTAGTGCTGCAGCTAACGCGATAAGCACTCCGCCTGGGGAGTACGGCCGCAAGGCTGAAACTCAAAGGAATTGACGGGGGCCCGCACAAGCGGTGGAGCATGTGGTTTAATTCGAAGCAACGCGAAGAACCTTACCAGGTCTTGACATCCCCTGACAACCCTGGAGACAGGGCGTTCCTCCCTTGCGGGAGGACAGGGTGACAGGTGGTGCATGGTTGTCGTCAGCTCGTGTCGTGAGATGTTGGGTTAAGTCCCGCAACGAGCGCAACCCTCGCCTCTAGTTGCCAGCATTCAGTTGGGCACTCTAGAGGGACTGCCGGCG	90	x	1e-09	1e-09	1e-09	1e-09	1e-09	1e-09	1e-09	1e-09	1e-09	1e-09	1e-09	1e-09	1e-09	1e-09	1e-09	1e-09	1e-09	1e-09	1e-09	1e-09	1e-09	1e-09	1e-09	1e-09	1e-09	10.921	1e-09
>H4KJ0JL01EIMTG_84	CACGCCGTAAACGATGAGTGCTAAGTGTTAGAGGGGTTAACCCTTTAGTGCTGTAGCTAACGCGTTAAGCACTCCGCCTGGGGAGTACGGCCGCAAGGCTGAAACTCAAAGGAATTGACGGGGGGCCCGCACAAGCGGTGGAGCATGTGGTTTAATTCGAAGCAACGCGAAGAACCTTACCAGGTCTTGACATCCCCTGACAACCCTGGAGACAGGGCGTTCCTCCCTTGCGGGAGGACAGGGTGACAGGTGGTGCATGGTTGTCGTCAGCTCGTGTCGTGAGATGTTGGGTTAAGTCCCGCAACGAGCGCAACCCTCGCCCCTAGTTGCCAGCATTCAGTTGGGCACTCTAGAGGGACTGCCGGCG	84	x	1e-09	1e-09	1e-09	1e-09	1e-09	1e-09	1e-09	1e-09	1e-09	1e-09	1e-09	1e-09	1e-09	1e-09	1e-09	1e-09	1e-09	1e-09	1e-09	1e-09	1e-09	1e-09	1e-09	1e-09	1e-09	1e-09	11.4416
>H4KJ0JL01AW7NM_186	CACGCCGTAAACGATGAGTGCTAAGTGTTAGAGGGGTTATTCCCTTTAGTGCTGTAGCTAACGCGTTAAGCACTCCGCCTGGGGAGTACGGCCGCAAGGCTGAAACTCAAAGGAATTGACGGGGGCCCGCACAAGCGGTGGAGCATGTGGTTTAATTCGAAGCAACGCGAAGAACCTTACCAGGTCTTGACATCCCCTGACAACCCAAGAGATTGGGCGTTCCCCCTTCGGGGGGACAGGGTGACAGGTGGTGCATGGTTGTCGTCAGCTCGTGTCGTGAGATGTTGGGTTAAGTCCCGCAACGAGCGCAACCCTCGCCTCTAGTTGCCAGCATTCAGTTGGGCACTCTAGGGGGACTGCCGGCT	186	x	1e-09	1e-09	1e-09	1e-09	1e-09	1e-09	1e-09	1e-09	1e-09	1e-09	1e-09	1e-09	1e-09	1e-09	1e-09	1e-09	1e-09	1e-09	1e-09	1e-09	1e-09	1e-09	1e-09	1e-09	1e-09	1e-09	1e-09
>H4KJ0JL01CLL5O_145	CACGCCGTAAACGATGAGTGCTAAGTGTTAGAGGGGTTAACCCTTTAGTGCTGTAGCTAACGCGTTAAGCACTCCGCCTGGGGAGTACGGCCGCAAGGCTGAAACTCAAAGGAATTGACGGGGGCCCGCACAAGCGGTGGAGCATGTGGTTTAATTCGAAGCAACGCGAAGAACCTTACCAGGTCTTGACATCCCCTGACAACCCAAGAGATTGGGCGTTCCCCCTTCGGGGGGACAGGGTGACAGGTGGTGCATGGTTGTCGTCAGCTCGTGTCGTGAGATGTTGGGTTAAGTCCCGCAACGAGCGCAACCCTCGCCCCTAGTTGCCAGCATTCAGTTGGGCACTCTAGGGGGACTGCCGGCT	145	x	1e-09	1e-09	1.82548	1e-09	1e-09	1e-09	1e-09	1e-09	1e-09	1e-09	1e-09	1e-09	1e-09	1e-09	1e-09	1e-09	1e-09	1e-09	1e-09	1e-09	1e-09	1e-09	1e-09	1e-09	25.8732	1e-09	1e-09
>H4KJ0JL01BC0ZC_163	CACGCCGTAAACGATGAGTGCTAAGTGTTAGAGGGGTTAACCCTTTAGTGCTGTAGCTAACGCGTTAAGCACTCCGCCTGGGGAGTACGGCCGCAAGGCTGAAACTCAAAGGAATTGACGGGGGGCCCGCACAAGCGGTGGAGCATGTGGTTTAATTCGAAGCAACGCGAAGAACCTTACCAGGTCTTGACATCCCCTGACAACCCAAGAGATTGGGCGTTCCCCCTTCGGGGGGACAGGGTGACAGGTGGTGCATGGTTGTCGTCAGCTCGTGTCGTGAGATGTTGGGTTAAGTCCCGCAACGAGCGCAACCCTCGCCTCTAGTTGCCAGCATTCAGTTGGGCACTCTAGAGGGACTGCCGGCG	163	x	1e-09	1e-09	1e-09	1e-09	1e-09	1e-09	1e-09	1e-09	1e-09	1e-09	1e-09	1e-09	1e-09	1e-09	1e-09	1e-09	1e-09	1e-09	1e-09	1e-09	1e-09	1e-09	1e-09	1e-09	19.4049	1e-09	1e-09
>H4KJ0JL01DYC45_170	CACGCCGTAAACGATGAGTGCTAAGTGTTAGAGGGGTCACACCCTTTAGTGCTGCAGCTAACGCGATAAGCACTCCGCCTGGGGAGTACGGCCGCAAGGCTGAAACTCAAAGGAATTGACGGGGGCCCGCACAAGCGGTGGAGCATGTGGTTTAATTCGAAGCAACGCGAAGAACCTTACCAGGTCTTGACATCCCCTGACAACCCTGGAGACAGGGCGTTCCCCCTTCGGGGGGACAGGGTGACAGGTGGTGCATGGTTGTCGTCAGCTCGTGTCGTGAGATGTTGGGTTAAGTCCCGCAACGAGCGCAACCCTCGCCTCTAGTTGCCAGCATTCGGTTGGGCACTCTAGAGGGACTGCCGGCG	170	x	1e-09	1e-09	1e-09	1e-09	1e-09	1e-09	1e-09	1e-09	1e-09	1e-09	1e-09	1e-09	1e-09	1e-09	1e-09	1e-09	1e-09	1e-09	1e-09	1e-09	1e-09	1e-09	1e-09	1e-09	25.8732	1e-09	2.86041
>H4KJ0JL02GRLRY_420	CTGGCCGTAAACGATGGGTACTAGGTGTAGGAGGTATCGACCCCTTCTGTGCCGGAGTTAACGCAATAAGTACCCCGCCTGGGGAGTACGGCCGCAAGGTTGAAACTCAAAGGAATTGACGGGGGCCCGCACAAGCGGTGGAGCATGTGGTTTAATTCGATGCAACGCGAAGAACCTTACCTACTCTTGACATCCAGAGAACATTCCAGAGATGGATTGGTGCCTTCGGGAACTCTGAGACAGGTGCTGCATGGCTGTCGTCAGCTCGTGTTGTGAAATGTTGGGTTAAGTCCCGCAACGAGCGCAACCCTTATCCTTTGTTGCCAGCGATTTGGTCGGGAACTCAAAGGAGACTGCCGGTG	420	x	1e-09	1e-09	1e-09	1e-09	1e-09	1e-09	1e-09	1e-09	1e-09	1e-09	1e-09	1e-09	1e-09	1e-09	1e-09	1e-09	1e-09	1e-09	1e-09	1e-09	1e-09	1e-09	1e-09	1e-09	25.8732	1e-09	1e-09
>H4KJ0JL02G2DVZ_91	CACGCCGTAAACGATGAGTGCTAAGTGTTAGAGGGTTTCCGCCCTTTAGTGCTGAAGTTAACGCATTAAGCACTCCGCCTGGGGAGTACGGTCGCAAGACTGAAACTCAAAGGAATTGACGGGGGCCCGCACAAGCGGTGGAGCATGTGGTTTAATTCGAAGCAACGCGAAGAACCTTACCAGGTCTTGACATCCTCTGACACCCCTAGAGATAGGGCTTCCCCTTCGGGGGCAGAGTGACAGGTGGTGCATGGTTGTCGTCAGCTCGTGTCGTGAGATGTTGGGTTAAGTCCCGCAACGAGCGCAACCCTTGATCTTAGTTGCCATCATTAAGTTGGGCACTCTAAGGTGACTGCCGGTG	91	x	1e-09	1e-09	1e-09	1e-09	1e-09	1e-09	1e-09	1e-09	1e-09	1e-09	1e-09	1e-09	1e-09	1e-09	1e-09	1e-09	1e-09	1e-09	1e-09	1e-09	1e-09	1e-09	1e-09	1e-09	1e-09	1e-09	1e-09
>H4KJ0JL02JLJ3I_59	CACGCCGTAAACGATGAGTGCTAAGTGTTAGAGGGTTTCCGCCCTTTAGTGCTGCAGCTAACGCATTAAGCACTCCGCCTGGGGAGTACGGTCGCAAGACTGAAACTCAAAGGAATTGACGGGGGCCCGCACAAGCGGTGGAGCATGTGGTTTAATTCGAAGCAACGCGAAGAACCTTACCAGGTCTTGACATCCTCTGACAACCCTAGAGATAGGGCTTCTCCTTCGGGAGCAGAGTGACAGGTGGTGCATGGTTGTCGTCAGCTCGTGTCGTGAGATGTTGGGTTAAGTCCCGCAACGAGCGCAACCCTTGATCTTAGTTGCCATCATTAAGTTGGGCACTCTAAGGTGACTGCCGGTG	59	x	1e-09	1e-09	1e-09	1e-09	1e-09	1e-09	1e-09	1e-09	1e-09	1e-09	1e-09	1e-09	1e-09	1e-09	1e-09	1e-09	1e-09	1e-09	1e-09	1e-09	1e-09	1e-09	1e-09	1e-09	1e-09	1e-09	1e-09
>H4KJ0JL02HGI21_96	CACGCCGTAAACGATGAGTGCTAAGTGTTAGAGGGTTTCCGCCCTTTAGTGCTGAAGTTAACGCATTAAGCACTCCGCCTGGGGAGTACGGCCGCAAGGCTGAAACTCAAAGGAATTGACGGGGGCCCGCACAAGCGGTGGAGCATGTGGTTTAATTCGAAGCAACGCGAAGAACCTTACCAGGTCTTGACATCCTCTGACACCCCTAGAGATAGGGTTTCCCCTTCGGGGGCAGAGTGACAGGTGGTGCATGGTTGTCGTCAGCTCGTGTCGTGAGATGTTGGGTTAAGTCCCGCAACGAGCGCAACCCTTGATCTTAGTTGCCATCATTAAGTTGGGCACTCTAAGGTGACTGCCGGTG	96	x	1e-09	1e-09	1e-09	1e-09	1e-09	1e-09	1e-09	1e-09	1e-09	1e-09	1e-09	1e-09	1e-09	1e-09	1e-09	1e-09	1e-09	1e-09	1e-09	1e-09	1e-09	1e-09	1e-09	1e-09	1e-09	1e-09	1e-09
>H4KJ0JL02JHPH3_61	CACGCCGTAAACGATGAGTGCTAAGTGTTAGAGGGTTTCCGCCCTTTAGTGCTGCAGCTAACGCATTAAGCACTCCGCCTGGGGAGTACGGCCGCAAGGCTGAAACTCAAAGGAATTGACGGGGGCCCGCACAAGCGGTGGAGCATGTGGTTTAATTCGAAGCAACGCGAAGAACCTTACCAGGTCTTGACATCCTCTTGCCCTCCCTAGAGATAGGGATTTCCCTTCGGGGGCAGAGTGACAGGTGGTGCATGGTTGTCGTCAGCTCGTGTCGTGAGATGTTGGGTTAAGTCCCGCAACGAGCGCAACCCTTGATCTTAGTTGCCAGCATTCAGTTGGGCACTCTAAGGTGACTGCCGGTG	61	x	1e-09	1e-09	1.82548	1e-09	4.33557	1e-09	1e-09	1e-09	1e-09	1e-09	1e-09	1e-09	1e-09	1e-09	1e-09	1e-09	1e-09	1e-09	1e-09	1e-09	1e-09	1e-09	1e-09	1e-09	1e-09	1e-09	1e-09
>H4KJ0JL02GK86Z_140	CACGCCGTAAACGATGAGTGCTAAGTGTTAGAGGGTTTCCGCCCTTTAGTGCTGCAGCTAACGCATTAAGCACTCCGCCTGGGGAGTACGGCCGCAAGACTGAAACTCAAAGGAATTGACGGGGGCCCGCACAAGCGGTGGAGCATGTGGTTTAATTCGAAGCAACGCGAAGAACCTTACCAGGTCTTGACATCCTCTTGCCCTCCCTAGAGATAGGGATTTCCCTTCGGGGACAAGAGTGACAGGTGGTGCATGGTTGTCGTCAGCTCGTGTCGTGAGATGTTGGGTTAAGTCCCGCAACGAGCGCAACCCTTGACCTTAGTTGCCAGCATTCAGTTGGGCACTCTAAGGTGACTGCCGGTG	140	x	1e-09	1e-09	1e-09	1e-09	4.33557	1e-09	1e-09	1e-09	1e-09	1e-09	1e-09	1e-09	1e-09	1e-09	1e-09	1e-09	1e-09	1e-09	1e-09	1e-09	1e-09	1e-09	1e-09	1e-09	1e-09	1e-09	1e-09
>H4KJ0JL01B38S1_63	CACGCTGTAAACGATGTCGACTTGGAGGTTGTGCCCTTGAGGCGTGGCTTCCGGAGCTAACGCGTTAAGTCGACCGCCTGGGGAGTACGGCCGCAAGGTTAAAACTCAAATGAATTGACGGGGGCCCGCACAAGCGGTGGAGCATGTGGTTTAATTCGATGCAACGCGAAGAACCTTACCTACTCTTGACATCCAGAGAACTTAGCAGAGATGCTTTGGTGCCTTCGGGAACTCTGAGACAGGTGCTGCATGGCTGTCGTCAGCTCGTGTTGTGAAATGTTGGGTTAAGTCCCGCAACGAGCGCAACCCTTATCCTTTGTTGCCAGCGAGTAATGTCGGGAACTCAAAGGAGACTGCCGGTG	63	x	1e-09	1e-09	1e-09	1e-09	1e-09	1e-09	1e-09	1e-09	1e-09	1e-09	1e-09	1e-09	1e-09	1e-09	1e-09	1e-09	1e-09	1e-09	1e-09	1e-09	1e-09	1e-09	1e-09	1e-09	1e-09	1e-09	1e-09
>H4KJ0JL01DM2X2_45	CACGCCGTAAACGATGTCGACTTGGAGGTTGTGCCCTTGAGGCGTGGCTTCCGGAGCTAACGCGTTAAGTCGACCGCCTGGGGAGTACGGCCGCAAGGTTAAAACTCAAATGAATTGACGGGGGGCCCGCACAAGCGGTGGAGCATGTGGTTTAATTCGATGCAACGCGAAGAACCTTACCTACTCTTGACATCCACGGAACTTGGCAGAGATGCCTTGGTGCCTTCGGGAACCGTGAGACAGGTGCTGCATGGCTGTCGTCAGCTCGTGTTGTGAAATGTTGGGTTAAGTCCCGCAACGAGCGCAACCCTTATCCTTTGTTGCCAGCGGTTAGGCCGGGAACTCAAAGGAGACTGCCAGTG	45	x	1e-09	1e-09	1e-09	2.70929	1e-09	1e-09	1.66168	1e-09	12.0685	7.98085	10.4009	11.8871	1e-09	1e-09	17.1948	1e-09	2.51509	1e-09	7.60456	1.1744	1e-09	1e-09	1e-09	1e-09	1e-09	1e-09	1e-09
>H4KJ0JL02HJPGH_181	CACGCCGTAAACGATGAGTGTTAGGTGTCTGGAGTAAATCTGGGTGCCGCAGCTAACGCATTAAACACTCCGCCTGGGGAGTACGCGCGCAAGCGTGAAACTCAAAGGAATTGACGGGGACCCGCACAAGCAGCGGAGCATGTGGTTTAATTCGACGCAACGCGAAGAACCTTACCAAGTCTTGACATATTACGGCGGGATCTAGAGATAGATTCCTATGACTTCGGTCTACTGTAATACAGGTGGTGCATGGTTGTCGTCAGCTCGTGTCGTGAGATGTTGGGTTAAGTCCCATAACGAGCGCAACCCCTATTGTTAGTTACCATCATTAAGTTGGGGACTCTAACGATACTGCCGGTG	181	x	1e-09	1e-09	1e-09	1e-09	1e-09	1e-09	1e-09	1e-09	1e-09	1e-09	1e-09	1e-09	1e-09	1e-09	27.0204	1e-09	1e-09	1e-09	1e-09	1e-09	1e-09	1e-09	1e-09	1e-09	1e-09	1e-09	1e-09
>H4KJ0JL02JOLV9_105	CACGCCGTAAACGATGAGTGCTAAGTGTTAGGGGGTTTCCGCCCCTTAGTGCTGCAGCTAACGCATTAAGCACTCCGCCTGGGGAGTACGACCGCAAGGTTGAAACTCAAAGGAATTGACGGGGACCCGCACAAGCGGTGGAGCATGTGGTTTAATTCGAAGCAACGCGAAGAACCTTACCAAATCTTGACATCCTTTGACAACTCTAGAGATAGAGCTTTCCCCTTCGGGGGACAAAGTGACAGGTGGTGCATGGTTGTCGTCAGCTCGTGTCGTGAGATGTTGGGTTAAGTCCCGCAACGAGCGCAACCCTTAAGCTTAGTTGCCATCATTAAGTTGGGCACTCTAAGTTGACTGCCGGTG	105	x	1e-09	1e-09	1e-09	1e-09	1e-09	1e-09	1.66168	5.05817	1e-09	1e-09	1e-09	1e-09	1e-09	1e-09	17.1948	1e-09	1e-09	1e-09	1e-09	1e-09	1e-09	1e-09	1e-09	1e-09	1e-09	1e-09	1e-09
>H4KJ0JL01B16SR_190	CACGCCGTAAACGATGAGTGCTAGGTGTTAGGGGGTCCAACCCTTAGTGCCGAAGTAAACACATTAAGCACTCCGCCTGGGGAGTACGGCCGCAAGGCTGAAACTCAAAGGAATTGACGGGGGGCCCGCACAAGCGGTGGAGCATGTGGTTTAATTCGAAGCAACGCGAAGAACCTTACCAGGTCTTGACATCCCAATGCCCACTCTGGAGACAGAGTTCTCCCTTCGGGGACATTGGTGACAGGTGGTGCATGGTTGTCGTCAGCTCGTGTCGTGAGATGTTGGGTTAAGTCCCGCAACGAGCGCAACCCTTGATCTTAGTTGCCAGCATTAAGTTGGGCACTCTAAGGTGACTGCCGGTG	190	x	1e-09	1e-09	1e-09	1e-09	1e-09	1e-09	1e-09	1.68606	1e-09	1e-09	0.945537	1e-09	1e-09	1e-09	9.8256	3.02939	1e-09	1e-09	1e-09	1e-09	1e-09	1e-09	1e-09	1e-09	1e-09	1e-09	1e-09
>H4KJ0JL02G6Z9N_21	CACGCCGTAAACGATGAGTGCTAAGTGTTAGGGGGTTTCCGCCCCTTAGTGCTGCAGCTAACGCATTAAGCACTCCGCCTGGGGAGTACGGTCGCAAGACTGAAACTCAAAGGAATTGACGGGGGCCCGCACAAGCGGTGGAGCATGTGGTTTAATTCGAAGCAACGCGAAGAACCTTACCAGGTCTTGACATCCTCTGACATCCCTAGAGATAGGGCTTCCCCTTCGGGGGCAGAGTGACAGGTGGTGCATGGTTGTCGTCAGCTCGTGTCGTGAGATGTTGGGTTAAGTCCCGCAACGAGCGCAACCCTTGATCTTAGTTGCCAGCATTCAGTTGGGCACTCTAAGGTGACTGCCGGTG	21	x	1e-09	1e-09	1e-09	1e-09	1e-09	1e-09	1e-09	1e-09	1e-09	1e-09	1e-09	1e-09	1e-09	1e-09	9.8256	1e-09	1e-09	1e-09	1e-09	1e-09	1e-09	1e-09	1e-09	1e-09	1e-09	1e-09	2.86041
>H4KJ0JL02G273Y_432	CATGCCGTAAACGATGAGTGCTAGGTGTTGGAGGGTTTCCGCCCTTCAGTGCCGCAGCTAACGCATTAAGCACTCCGCCTGGGGAGTACGACCGCAAGGTTGAAACTCAAAGGAATTGACGGGGGCCCGCACAAGCGGTGGAGCATGTGGTTTAATTCGAAGCAACGCGAAGAACCTTACCAGGTCTTGACATCCTTTGACCACTCTAGAGATAGAGCTTTCCCTTCGGGGACAAAGTGACAGGTGGTGCATGGTTGTCGTCAGCTCGTGTCGTGAGATGTTGGGTTAAGTCCCGCAACGAGCGCAACCCTTATTACTAGTTGCCAGCATTTAGTTGGGCACTCTAGTGAGACTGCCGGTG	432	x	1e-09	1e-09	1e-09	1e-09	1e-09	1e-09	1e-09	1e-09	1e-09	1e-09	1e-09	1e-09	1e-09	1e-09	9.8256	1e-09	1e-09	1e-09	1e-09	1e-09	1e-09	1e-09	1e-09	1e-09	1e-09	1e-09	1e-09
>H4KJ0JL02FWOH2_435	CATGCCGTAAACGGTGGGCGCTAGGTGTAGGGGGCTTCCACGTCTTCTGTGCCGTAGCTAACGCATTAAGCGCCCCGCCTGGGGAGTACGGCCGCAAGGCTAAAACTCAAAGGAATTGACGGGGGCCCGCACAAGCGGCGGAGCATGTGGATTAATTCGATGCAACGCGAAGAACCTTACCTGGGCTTGACATACACCAGATCGCTGCAGAGATGTAGTTTCCCTTGTGGTTGGTGTACAGGTGGTGCATGGTTGTCGTCAGCTCGTGTCGTGAGATGTTGGGTTAAGTCCCGCAACGAGCGCAACCCTTGTCTTATGTTGCCAGCATTTGGTTGGGGACTCATGAGAGACTGCCGGGG	435	x	1e-09	1e-09	1e-09	1e-09	1e-09	1e-09	1e-09	1e-09	1e-09	1e-09	1e-09	1e-09	1e-09	1e-09	9.8256	1e-09	1e-09	1e-09	1e-09	1e-09	1e-09	1e-09	1e-09	1e-09	1e-09	1e-09	1e-09
>H4KJ0JL01BZMQ8_81	CACGCCGTAAACGATGAGTGCTAGGTGTTAGGGGGTCCAACCCTTAGTGCCGAAGTAAACACATTAAGCACTCCGCCTGGGGAGTACGGCCGCAAGGCTGAAACTCAAAGGAATTGACGGGGGGCCCGCACAAGCGGTGGAGCATGTGGTTTAATTCGAAGCAACGCGAAGAACCTTACCAGGTCTTGACATCCCAATGCCCACTCTGGAGACAGAGTTTTCCCTTCGGGGACATTGGTGACAGGTGGTGCATGGTTGTCGTCAGCTCGTGTCGTGAGATGTTGGGTTAAGTCCCGCAACGAGCGCAACCCTTGATCTTAGTTGCCAGCATTAAGTTGGGCACTCTAAGGTGACTGCCGGTG	81	x	1e-09	1e-09	1e-09	1e-09	1e-09	1e-09	1e-09	1e-09	14.4823	1e-09	1e-09	1e-09	1e-09	1e-09	9.8256	12.1175	1e-09	1e-09	1e-09	1e-09	1e-09	1e-09	1e-09	1e-09	1e-09	1e-09	1e-09
>H4KJ0JL01BQ7KD_254	CACGCCGTAAACGATGAGTGCTAAGTGTTAGGGGGTTTCCGCCCCTTAGTGCTGCAGCTAACGCATTAAGCACTCCGCCTGGGGAGTACGACCGCAAGGTTGAAACTCAAAGGAATTGACGGGGACCCGCACAAGCGGTGGAGCATGTGGTTTAATTCGAAGCAACGCGAAGAACCTTACCAAATCTTGACATCCTCTGATCCCTCTAGAGATAGAGTTCTCCCCTTCGGGGGACAGAGTGACAGGTGGTGCATGGTTGTCGTCAGCTCGTGTCGTGAGATGTTGGGTTAAGTCCCGCAACGAGCGCAACCCTTAAGCTTAGTTGCCATCATTAAGTTGGGCACTCTAAGTTGACTGCCGGTG	254	x	1e-09	1e-09	1e-09	1e-09	1e-09	1e-09	1e-09	1e-09	1e-09	1e-09	1e-09	1e-09	1e-09	1e-09	1e-09	21.2057	1e-09	1e-09	1e-09	1e-09	1e-09	1e-09	1e-09	1e-09	1e-09	1e-09	1e-09
>H4KJ0JL02G8QEB_156	CACGCCCTAAACGATGTCTACTAGTTGTCGGGTTTTAATTAACTTGGTAACGCAGCTAACGCGTGAAGTAGACCGCCTGGGGAGTACGGTCGCAAGATTAAAACTCAAAGGAATTGACGGGGACCCGCACAAGCGGTGGATGATGTGGATTAATTCGATGCAACGCGAAAAACCTTACCTACCCTTGACATGGAAGGAATCCCGAAGAGATTTGGGAGTGCCCGAAAGGGAACCTTCACACAGGTGCTGCATGGCTGTCGTCAGCTCGTGTCGTGAGATGTTGGGTTAAGTCCCGCAACGAGCGCAACCCTTGTCATTAGTTGCTACGCAAGAGCACTCTAATGAGACTGCCGGTG	156	x	1e-09	1e-09	1e-09	1e-09	1e-09	1e-09	1e-09	1e-09	1e-09	1e-09	1e-09	1e-09	1e-09	1e-09	1e-09	1e-09	1e-09	1e-09	1e-09	1e-09	1e-09	1e-09	1e-09	1e-09	1e-09	1e-09	1e-09
>H4KJ0JL02G8LFW_162	CATGCCGTAAACGTTGGGCACTAGGTGTGGGGGACATTCCACGTTTTCCGCGCCGTAGCTAACGCATTAAGTGCCCCGCCTGGGGAGTACGGCCGCAAGGCTAAAACTCAAAGGAATTGACGGGGGGCCCGCACAAGCGGCGGAGCATGCGGATTAATTCGATGCAACGCGAAGAACCTTACCAAGGCTTGACATGTACTGGTAACGCCTGGAAACAGGTGCCCCCTTTTGGGCCGGTATACAGGTGGTGCATGGTTGTCGTCAGCTCGTGTCGTGAGATGTTGGGTTAAGTCCCGCAACGAGCGCAACCCTCGTTCTATGTTGCCAGCGCGTTATGGCGGGGACTCATAGGAGACTGCCGGGG	162	x	1e-09	1e-09	1e-09	1e-09	1e-09	1e-09	1e-09	1e-09	1e-09	1e-09	1e-09	1e-09	1e-09	1e-09	1e-09	1e-09	1e-09	1e-09	1e-09	1e-09	1e-09	1e-09	1e-09	1e-09	1e-09	1e-09	1e-09
>H4KJ0JL01DPTS5_102	CACGCCGTAAACGATGAGTGCTAAGTGTTAGAGGGTTTCCGCCCTTTAGTGCTGCAGCTAACGCATTAAGCACTCCGCCTGGGGAGTACGGTCGCAAGACTGAAACTCAAAGGAATTGACGGGGGCCCGCACAAGCGGTGGAGCATGTGGTTTAATTCGAAGCAACGCGAAGAACCTTACCAGGTCTTGACATCCTCTTGACCTCCCTAGAGATAGGGATTTCCCTTCGGGGACAAGAGTGACAGGTGGTGCATGGTTGTCGTCAGCTCGTGTCGTGAGATGTTGGGTTAAGTCCCGCAACGAGCGCAACCCTTGACCTTAGTTGCCAGCATTCAGTTGGGCACTCTAAGGTGACTGCCGGTG	102	x	1e-09	1.49388	1e-09	1e-09	1e-09	1e-09	1e-09	1e-09	1e-09	1e-09	1e-09	1e-09	1e-09	1e-09	1e-09	1e-09	1e-09	1e-09	1e-09	1e-09	1e-09	1e-09	1e-09	1e-09	1e-09	1e-09	1e-09
>H4KJ0JL01B74YQ_131	CACGCCGTAAACGATGAGTGCTAAGTGTTAGAGGGTTTCCGCCCTTTAGTGCTGCAGCTAACGCATTAAGCACTCCGCCTGGGGAGTACGGCCGCAAGGCTGAAACTCAAAGGAATTGACGGGGGCCCGCACAAGCGGTGGAGCATGTGGTTTAATTCGAAGCAACGCGAAGAACCTTACCAGGTCTTGACATCCCCTGACAACCCTGGAGACAGGGCGTTCCTCCCTTGCGGGAGGACAGGGTGACAGGTGGTGCATGGTTGTCGTCAGCTCGTGTCGTGAGATGTTGGGTTAAGTCCCGCAACGAGCGCAACCCTTGACCTTAGTTGCCAGCATTCAGTTGGGCACTCTAAGGTGACTGCCGGTG	131	x	1e-09	1.49388	1e-09	1e-09	6.50336	1e-09	1e-09	1e-09	1e-09	1e-09	1e-09	1e-09	1e-09	1e-09	1e-09	1e-09	1e-09	1e-09	1e-09	1e-09	1e-09	1e-09	1e-09	1e-09	1e-09	1e-09	1e-09
>H4KJ0JL02GX09O_65	CACGCCGTAAACGATGAGTGCTAAGTGTTAGGGGGTTTCCGCCCCTTAGTGCTGCAGCTAACGCATTAAGCACTCCGCCTGGGGAGTACGGTCGCAAGACTGAAACTCAAAGGAATTGACGGGGGCCCGCACAAGCGGTGGAGCATGTGGTTTAATTCGAAGCAACGCGAAGAACCTTACCAGGTCTTGACATCCTCTGACAATCCTAGAGATAGGACGTCCCCTTCGGGGACAAGAGTGACAGGTGGTGCATGGTTGTCGTCAGCTCGTGTCGTGAGATGTTGGGTTAAGTCCCGCAACGAGCGCAACCCTTGACCTTAGTTGCCAGCATTCAGTTGGGCACTCTAAGGTGACTGCCGGTG	65	x	3.80084	1.49388	1e-09	0.903098	2.16779	1e-09	1.66168	1e-09	1e-09	1e-09	1e-09	1e-09	1e-09	1e-09	1e-09	1e-09	1e-09	1e-09	1e-09	1e-09	1e-09	1e-09	1e-09	1e-09	1e-09	1e-09	1e-09
>H4KJ0JL01EPN1A_82	CACGCCGTAAACGATGAGTGCTAAGTGTTAGGGGGTTTCCGCCCCTTAGTGCTGCAGCTAACGCATTAAGCACTCCGCCTGGGGAGTACGGTCGCAAGACTGAAACTCAAAGGAATTGACGGGGGCCCGCACAAGCGGTGGAGCATGTGGTTTAATTCGAAGCAACGCGAAGAACCTTACCAGGTCTTGACATCCTCTGACACCCCTAGAGATAGGGCTTCCCCTTCGGGGACAAGAGTGACAGGTGGTGCATGGTTGTCGTCAGCTCGTGTCGTGAGATGTTGGGTTAAGTCCCGCAACGAGCGCAACCCTTGACCTTAGTTGCCAGCATTCAGTTGGGCACTCTAAGGTGACTGCCGGTG	82	x	1e-09	1e-09	3.65097	1e-09	1e-09	1.63908	1e-09	1e-09	1e-09	1e-09	1e-09	1e-09	1e-09	1e-09	1e-09	1e-09	1e-09	1e-09	1e-09	1e-09	1e-09	1e-09	1e-09	1e-09	1e-09	1e-09	1e-09
>H4KJ0JL01CJGY9_126	CACGCCGTAAACGATGAGTGCTAAGTGTTAGAGGGTTTCCGCCCTTTAGTGCTGCAGCTAACGCATTAAGCACTCCGCCTGGGGAGTACGGTCGCAAGACTGAAACTCAAAGGAATTGACGGGGGCCCGCACAAGCGGTGGAGCATGTGGTTTAATTCGAAGCAACGCGAAGAACCTTACCAGGTCTTGACATCCTCTTGCCCTCCCTAGAGATAGGGATTTCCCTTCGGGGACAAGAGTGACAGGTGGTGCATGGTTGTCGTCAGCTCGTGTCGTGAGATGTTGGGTTAAGTCCCGCAACGAGCGCAACCCTTGACCTTAGTTGCCAGCATTCAGTTGGGCACTCTAAGGTGACTGCCGGTG	126	x	1e-09	1.49388	1.82548	1.8062	2.16779	1e-09	1e-09	1e-09	1e-09	1e-09	1e-09	1e-09	1e-09	1e-09	1e-09	1e-09	1e-09	1e-09	1e-09	1e-09	1e-09	1e-09	1e-09	1e-09	1e-09	1e-09	1e-09
>H4KJ0JL01BIBWL_222	CACGCCGTAAACGATGAGTGCTAAGTGTTAGAGGGTTTCCGCCCTTTAGTGCTGCAGCTAACGCATTAAGCACTCCGCCTGGGGAGTATGGCCGCAAGGCTGAAACTCAAAGGAATTGACGGGGGCCCGCACAAGCGGTGGAGCATGTGGTTTAATTCGAAGCAACGCGAAGAACCTTACCAGGTCTTGACATCCTCTTGCCCTCCCTAGAGATAGGGATTTCCCTTCGGGGACAAGAGTGACAGGTGGTGCATGGTTGTCGTCAGCTCGTGTCGTGAGATGTTGGGTTAAGTCCCGCAACGAGCGCAACCCTTGACCTTAGTTGCCAGCATTCAGTTGGGCACTCTAAGGTGACTGCCGGTG	222	x	1e-09	1e-09	1e-09	1e-09	1e-09	1e-09	1e-09	1e-09	1e-09	1e-09	1e-09	1e-09	1e-09	1e-09	1e-09	1e-09	1e-09	1e-09	1e-09	1e-09	1e-09	1e-09	1e-09	1e-09	1e-09	1e-09	1e-09
>H4KJ0JL02GUGN8_76	CATACCGTAAACGATGAATGCTAAGTGTTGGAGGGTTTCCGCCCTTCAGTGCTGCAGCTAACGCATTAAGCATTCCGCCTGGGGAGTACGGCCGCAAGGCTGAAACTCAAAGGAATTGACGGGGGCCCGCACAAGCGGTGGAGCATGTGGTTTAATTCGAAGCTACGCGAAGAACCTTACCAGGTCTTGACATACTATGCAAATCTAAGAGATTAGACGTTCCCTTCGGGGACATGGATACAGGTGGTGCATGGTTGTCGTCAGCTCGTGTCGTGAGATGTTGGGTTAAGTCCCGCAACGAGCGCAACCCTTATTATCAGTTGCCAGCATTAAGTTGGGCACTCTGGTGAGACTGCCGGTG	76	x	1e-09	1e-09	1e-09	1e-09	2.16779	1.63908	1.66168	1e-09	18.1028	1e-09	1e-09	8.9153	1e-09	1e-09	2.4564	1e-09	1e-09	1e-09	1e-09	1e-09	1e-09	1e-09	1e-09	1e-09	1e-09	1e-09	1e-09
>H4KJ0JL02JHDEC_92	CACGCCCTAAACGATGTCAACTGGTTGTTGGGTCTTCATTGACTCAGTAACGAAGCTAACGCGTGAAGTTGACCGCCTGGGGAGTACGGCCGCAAGGTTGAAACTCAAAGGAATTGACGGGGGACCCGCACAAGCGGTGGATGATGTGGTTTAATTCGATGCAACGCGAAAAACCTTACCCACCTTTGACATGGCAGGAATCCTTTAGAGATAGAGGAGTGCTCGAAAGAGAACCTGCACACAGGTGCTGCATGGCTGTCGTCAGCTCGTGTCGTGAGATGTTGGGTTAAGTCCCGCAACGAGCGCAACCCTTGCCATTAGTTGCTACGAAAGGGCACTCTAATGGGACTGCCGGTG	92	x	1e-09	1e-09	1e-09	4.51549	1e-09	1e-09	1e-09	1e-09	14.4823	1e-09	1e-09	2.97177	1e-09	1e-09	2.4564	1e-09	1e-09	1e-09	1e-09	1e-09	1e-09	1e-09	1e-09	1e-09	1e-09	1e-09	1e-09
>H4KJ0JL01BAL0F_101	CACGCCGTAAACGATGAGTGCTAGGTGTTAGGGGGTCCAACCCTTAGTGCCGAAGTAAACACATTAAGCACTCCGCCTGGGGAGTACGGCCGCAAGGCTGAAACTCAAAGGAATTGACGGGGGGCCCGCACAAGCGGTGGAGCATGTGGTTTAATTCGAAGCAACGCGAAGAACCTTACCAGGTCTTGACATCCCAATGCCCACTCTGGAGACAGAGTTTTCCCTTCGGGGACATTGGTGACAGGTGGTGCATGGTTGTCGTCAGCTCGTGTCGTGAGATGTTGGGTTAAGTCCCGCAACGAGCGCAACCCTTGATCTTAGTTGCCAGCATTAAGTTGGGCACTCTAAGGTGACTGCCGGTG	101	x	1e-09	1e-09	1e-09	1e-09	1e-09	1e-09	1e-09	1e-09	14.4823	1e-09	1e-09	1e-09	16.2022	1e-09	1e-09	1e-09	1e-09	1e-09	1e-09	1e-09	1e-09	1e-09	1e-09	1e-09	1e-09	1e-09	1e-09
>H4KJ0JL01C881T_157	CACGCCGTAAACGATGTCGACTTGGAGGTTGTGCCCTTGAGGCGTGGCTTCCGGAGCTAACGCGTTAAGTCGACCGCCTGGGGAGTACGGCCGCAAGGTTAAAACTCAAATGAATTGACGGGGGCCCCGCACAAGCGGTGGAGCATGTGGTTTAATTCGATGCAACGCGAAGAACCTTACCTACTCTTGACATCCACGGAACTTGGCAGAGATGCCTTGGTGCCTTCGGGAACCGTGAGACAGGTGCTGCATGGCTGTCGTCAGCTCGTGTTGTGAAATGTTGGGTTAAGTCCCGCAACGAGCGCAACCCTTATCCTTTGTTGCCAGCGGTTAGGCCGGGAACTCAAAGGAGACTGCCAGTG	157	x	1e-09	1e-09	1e-09	1e-09	1e-09	1e-09	1e-09	1e-09	1e-09	1e-09	1e-09	1e-09	16.2022	1e-09	1e-09	1e-09	1e-09	1e-09	1e-09	1e-09	8.9905	1e-09	1e-09	1e-09	1e-09	1e-09	1e-09
>H4KJ0JL02GG978_77	CACGCCCTAAACGATGTCAACTGGTTGTTGGTCCTTCACTGGATCAGTAACGTAGCTAACGCGTGAAGTTGACCGCCTGGGGAGTACGGCCGCAAGGTTGAAACTCAAAGGAATTGACGGGGACCCGCACAAGCGGTGGATGATGTGGTTTAATTCGATGCAACGCGAAAAACCTTACCTACCCTTGACATGCCTGGAACCCTGCAGAGATGTGGGGGTGCTCGAAAGAGAGCCAGGACACAGGTGCTGCATGGCCGTCGTCAGCTCGTGTCGTGAGATGTTGGGTTAAGTCCCGCAACGAGCGCAACCCTTGCCATTAGTTGCTACGAAAGGGCACTCTAATGGGACTGCCGGTG	77	x	1e-09	1e-09	1e-09	0.903098	1e-09	1e-09	1e-09	1e-09	6.03427	1e-09	1e-09	2.97177	9.72132	1e-09	4.9128	1e-09	1.25755	1e-09	1e-09	3.52319	1e-09	1e-09	1e-09	1e-09	1e-09	1e-09	1e-09
>H4KJ0JL01A67LQ_349	CACGCCGTAAACGATGGGTGCTAGCCGTCGGGGAGCTTGCTCTTCGGTGGCGCAGCTAACGCTTTAAGCACCCCGCCTGGGGAGTACGATCGCAAGATTAAAACTCAAAGGAATTGACGGGGGCCCGCACAAGCGGTGGAGCATGTGGTTTAATTCGAAGCAACGCGAAGAACCTTACCAGGCCTTGACATCCCGGTCGCGGCCCCTTGAAAGAGGGGCCTTCAGTTCGGCTGGACCGGTGACAGGTGCTGCATGGCTGTCGTCAGCTCGTGTCGTGAGATGTTGGGTTAAGTCCCGCAACGAGCGCAACCCTCGCCCTTAGTTGCCATCATTCAGTTGGGCACTCTAAGGGGACTGCCGGTG	349	x	1e-09	1e-09	1e-09	1e-09	1e-09	1e-09	1e-09	1e-09	1e-09	1e-09	1e-09	1e-09	16.2022	1e-09	1e-09	1e-09	1e-09	1e-09	1e-09	1e-09	1e-09	1e-09	1e-09	1e-09	1e-09	1e-09	1e-09
>H4KJ0JL01CKKNJ_400	CACGCCGTAAACGATGAATGCTAGGTGTTGGAGGGTTTCCGCCCTTCAGTGCCGCAGCTAACGCAATAAGCATTCCGCCTGGGGAGTACGACCGCAAGGTTGAAACTCAAAGGAATTGACGGGGGCCCGCACAAGCGGTGGAGCATGTGGTTTAATTCGAAGCAACGCGAAGAACCTTACCAGGTCTTGACATCCTTTGACCACCTAAGAGATTAGGTTTTCCCTTCGGGGACAAAGTGACAGGTGGTGCATGGCTGTCGTCAGCTCGTGTCGTGAGATGTTGGGTTAAGTCCCGCAACGAGCGCAACCCTTGTTGTCAGTTGCCAGCATTAAGTTGGGCACTCTGGCGAGACTGCCGGTG	400	x	1e-09	1e-09	1e-09	1e-09	1e-09	1e-09	1e-09	1e-09	1e-09	1e-09	1e-09	1e-09	12.9618	1e-09	1e-09	1e-09	1e-09	1e-09	1e-09	1e-09	1e-09	1e-09	1e-09	1e-09	1e-09	1e-09	1e-09
>H4KJ0JL01EJEK2_401	CTGGCCGTAAACGATGGGTACTAGGTGTAGGAGGTATCGACCCCTTCTGTGCCGGAGTTAACGCAATAAGTACCCCGCCTGGGGAGTACGACCGCAAGGTTGAAACTCAAAGGAATTGACGGGGGCCCGCACAAGCGGTGGAGTATGTGGTTTAATTCGACGCAACGCGAAGAACCTTACCAGGTCTTGACATTGATGGACAGAACCAGAGATGGTTCCTCTTCTTCGGAAGCCAGAAAACAGGTGGTGCACGGTTGTCGTCAGCTCGTGTCGTGAGATGTTGGGTTAAGTCCCGCAACGAGCGCAACCCCTATCTTATGTTGCCAGCACTTCGGGTGGGAACTCATGAGAGACTGCCGCAG	401	x	1e-09	1e-09	1e-09	1e-09	1e-09	1e-09	1e-09	1e-09	1e-09	1e-09	1e-09	1e-09	12.9618	1e-09	1e-09	1e-09	1e-09	1e-09	1e-09	1e-09	1e-09	1e-09	1e-09	1e-09	1e-09	1e-09	1e-09
>H4KJ0JL01B979E_402	CACGCTGTAAACGATGTCGACTTGGAGGTTGTGCCCTTGAGGCGTGGCTTCCGGAGCTAACGCGTTAAGTCGACCGCCTGGGGAGTACGGCCGCAAGGTTAAAACTCAAATGAATTGACGGGGGCCCGCACAAGCGGTGGAGCATGTGGTTTAATTCGATGCAACGCGAAGAACCTTACCTACTCTTGACATCCAGAGAATTTGCTAGAGATAGCTTAGTGCCTTCGGGAACTCTGAGACAGGTGCTGCATGGCTGTCGTCAGCTCGTGTTGTGAAATGTTGGGTTAAGTCCCGCAACGAGCGCAACCCTTATCCTTTGTTGCCAGCACGTAATGGTGGGAACTCAAAGGAGACTGCCGGTG	402	x	1e-09	1e-09	1e-09	1e-09	1e-09	1e-09	1e-09	1e-09	1e-09	1e-09	1e-09	1e-09	12.9618	1e-09	1e-09	1e-09	1e-09	1e-09	1e-09	1e-09	1e-09	1e-09	1e-09	1e-09	1e-09	1e-09	1e-09
>H4KJ0JL01B2SYT_182	CACGCCGTAAACGATGTCGACTTGGAGGTTGTGCCCTTGAGGCGTGGCTTCCGGAGCTAACGCGTTAAGTCGACCGCCTGGGGAGTACGGCCGCAAGGTTAAAACTCAAATGAATTGACGGGGGCCCCGCACAAGCGGTGGAGCATGTGGTTTAATTCGATGCAACGCGAAGAACCTTACCTACTCTTGACATCCAGAGAAGTTTGCAGAGATGCGAACGTGCCTTCGGGAACTCTGAGACAGGTGCTGCATGGCTGTCGTCAGCTCGTGTTGTGAAATGTTGGGTTAAGTCCCGCAACGAGCGCAACCCTTATCCTTTGTTGCCAGCGGTCCGGCCGGGAACTCAAAGGAGACTGCCAGTG	182	x	1e-09	1e-09	1e-09	1e-09	1e-09	1e-09	1e-09	1e-09	1e-09	1e-09	1e-09	2.97177	9.72132	1e-09	1e-09	1e-09	1.25755	1e-09	1e-09	5.87199	1e-09	1e-09	1e-09	1e-09	1e-09	1e-09	1e-09
>H4KJ0JL01CSTT2_275	CACGCTGTAAACGATGTCGATTTGAAGGTTGTTCCCTTGAGGAGTGGCTTTCGGAGCTAACGCGTTAAATCGACCGCCTGGGGAGTACGGCCGCAAGGTTAAAACTCAAATGAATTGACGGGGGGCCCGCACAAGCGGTGGAGCATGTGGTTTAATTCGATGCAACGCGAAGAACCTTACCTACTCTTGACATCCAGAGAACTTAGCAGAGATGCTTTGGTGCCTTCGGGAACTCTGAGACAGGTGCTGCATGGCTGTCGTCAGCTCGTGTTGTGAAATGTTGGGTTAAGTCCCGCAACGAGCGCAACCCTTATCCTTTGTTGCCAGCGATTCGGTCGGGAACTCAAAGGAGACTGCCGGTG	275	x	1e-09	1e-09	1e-09	0.903098	1e-09	1e-09	1e-09	1.68606	1e-09	1e-09	1e-09	1e-09	6.48088	1e-09	1e-09	1e-09	1e-09	1e-09	1e-09	1e-09	1e-09	1e-09	1e-09	1e-09	1e-09	1e-09	1e-09
>H4KJ0JL01DZ7D9_239	CACGCCGTAAACGATGTCTATTTGGAGGTTGTGCCCTTGAGGCGTGGCTTCCGGAGCTAACGCGTTAAATAGACCGCCTGGGGAGTACGGCCGCAAGGTTAAAACTCAAATGAATTGACGGGGGCCCCGCACAAGCGGTGGAGCATGTGGTTTAATTCGATGCAACGCGAAGAACCTTACCTGGTCTTGACATCCACAGAATTTCTCAGAGATGAGGAAGTGCCTTCGGGAACTGTGAGACAGGTGCTGCATGGCTGTCGTCAGCTCGTGTTGTGAAATGTTGGGTTAAGTCCCGCAACGAGCGCAACCCTTATCCTTTGTTGCCAGCGGTCCGGCCGGGAACTCAAAGGAGACTGCCAGTG	239	x	1e-09	1e-09	1e-09	1e-09	1e-09	1e-09	1e-09	1e-09	1e-09	1e-09	1e-09	1e-09	6.48088	1e-09	1e-09	1e-09	1e-09	1e-09	1e-09	2.3488	1e-09	1e-09	1e-09	1e-09	1e-09	1e-09	1e-09
>H4KJ0JL01B7ARB_497	CATGCCGTAAACGATGTCTACTAGCCGTTGGGGCCTTTGAGGCTTTAGTGGCGCAGCTAACGCGATAAGTAGACCGCCTGGGGAGTACGGTCGCAAGACTAAAACTCAAATGAATTGACGGGGGCCCGCACAAGCGGTGGAGCATGTGGTTTAATTCGATGCAACGCGAAGAACCTTACCTGGTCTTGACATAGTAAGAACTTTCCAGAGATGGATTGGTGCCTTCGGGAACTTACATACAGGTGCTGCATGGCTGTCGTCAGCTCGTGTCGTGAGATGTTGGGTTAAGTCCCGCAACGAGCGCAACCCTTGATCTTAGTTGCCAGCATTCAGTTGGGCACTCTAAGGTGACTGCCGGTG	497	x	1e-09	1e-09	1e-09	0.903098	1e-09	1e-09	1e-09	1e-09	1e-09	1e-09	1e-09	1e-09	6.48088	1e-09	1e-09	1e-09	1e-09	1e-09	1e-09	1e-09	1e-09	1e-09	1e-09	1e-09	1e-09	1e-09	1e-09
>H4KJ0JL01B8EWB_651	CACGCCGTAAACGATGTCGACTTGGAGGTTGTGCCCTTGAGGCGTGGCTTCCGGAGCTAACGCGTTAAGTCGACCGCCTGGGGAGTACGGCCGCAAGGTTAAAACTCAAATGAATTGACGGGGGCCCCGCACAAGCGGTGGAGCATGTGGTTTAATTCGATGCAACGCGAAGAACCTTACCTGGTCTTGACATCCACGGAAGTTTTCAGAGATGAGAATGTGCCTTCGGGAACCGTGAGACAGGTGCTGCATGGCTTTCGTCAGCTCGTGTTGTGAAATGTTGGGTTAAGTCCCGCAACGAGCGCAACCCTTATCCTTTGTTGCCAGCGGTCCGGCCGGGAACTCAAAGGAGACTGCCAGTG	651	x	1e-09	1e-09	1e-09	1e-09	1e-09	1e-09	1e-09	1e-09	1e-09	1e-09	1e-09	1e-09	6.48088	1e-09	1e-09	1e-09	1e-09	1e-09	1e-09	1e-09	1e-09	1e-09	1e-09	1e-09	1e-09	1e-09	1e-09
>H4KJ0JL01BLRTF_663	CACGCCCTAAACGATGTCTACTAGTTGTCGGGTTTTAATTAACTTGGTAACGCAGCTAACGCGTGAAGTAGACCGCCTGGGGAGTACGGTCGCAAGATTAAAACTCAAAGGAATTGACGGGGACCCGCACAAGCGGTGGATGATGTGGATTAATTCGATGCAACGCGAAAAACCTTACCTACCCTTGACATGTCAGGAATGCCGAAGAGATTTGGCAGTGCCCGAAAGGGAACCTGAACACAGGTGCTGCATGGCTGTCGTCAGCTCGTGTCGTGAGATGTTGGGTTAAGTCCCGCAACGAGCGCAACCCTTGTCATTAGTTGCTACGCAAGAGCACTCTAATGAGACTGCCGGTG	663	x	1e-09	1e-09	1e-09	1e-09	1e-09	1e-09	1e-09	1e-09	1e-09	1e-09	1e-09	1e-09	6.48088	1e-09	1e-09	1e-09	1e-09	1e-09	1e-09	1e-09	1e-09	1e-09	1e-09	1e-09	1e-09	1e-09	1e-09
>H4KJ0JL01A9QN4_699	CATGCCGTAAACGTTGGGCGCTAGATGTAGGGACCTTTCCACGGTTTCTGTGTCGTAGCTAACGCATTAAGCGCCCCGCCTGGGGAGTACGGCCGCAAGGCTAAAACTCAAAGGAATTGACGGGGGGCCCGCACAAGCGGCGGAGCATGCGGATTAATTCGATGCAACGCGAAGAACCTTACCAAGGCTTGACATACACCGGAAACGGCCAGAGATGGTCGCCCCCTTGTGGTCGGTGTACAGGTGGTGCATGGTTGTCGTCAGCTCGTGTCGTGAGATGTTGGGTTAAGTCCCGCAACGAGCGCAACCCTCGTTCTATGTTGCCAGCGGGTTATGCCGGGGACTCATAGGAGACTGCCGGGG	699	x	1e-09	1e-09	1e-09	1e-09	1e-09	1e-09	1e-09	1e-09	1e-09	1e-09	1e-09	1e-09	6.48088	1e-09	1e-09	1e-09	1e-09	1e-09	1e-09	1e-09	1e-09	1e-09	1e-09	1e-09	1e-09	1e-09	1e-09
>H4KJ0JL01DCJQ2_123	CTAGCCGTAAACGATGGATACTAGGCGCTGTGCGTATCGACCCGTGCAGTGCTGTAGCTAACGCGTTAAGTATCCCGCCTGGGGAGTACGTTCGCAAGAATGAAACTCAAAGGAATTGACGGGGGCCCGCACAAGCGGTGGAGCATGTGGTTTAATTCGATGCAAAGCGAAGAACCTTACCAGGGCTTGACATGCCGTGAATCCTCTTGAAAGAGAGGGGTGCCTTCGGGAACGCGGACACAGGTGGTGCATGGCTGTCGTCAGCTCGTGCCGTAAGGTGTTGGGTTAAGTCCCGCAACGAGCGCAACCCTCGTGTTTAGTTGCCACCATTGAGTTTGGAACCCTGAACAGACTGCCGGTG	123	x	1e-09	1e-09	1e-09	1e-09	1e-09	1e-09	1e-09	1e-09	1e-09	1e-09	1e-09	1e-09	1e-09	1e-09	1e-09	1e-09	1e-09	1e-09	1e-09	1e-09	1e-09	1e-09	1e-09	1e-09	1e-09	1e-09	1e-09
>H4KJ0JL02HJY09_169	CACGCCGTAAACGATGAGTGCTAGGTGTTAGGCCCTTTCCGGGGCTTAGTGCCGGAGCTAACGCAATAAGCACTCCGCCTGGGGAGTACGACCGCAAGGTTGAAACTCAAAGGAATTGACGGGGGGCCCGCACAAGCGGTGGAGCATGTGGTTTAATTCGAAGCAACGCGAAGAACCTTACCAGGTCTTGACATCCCGATGCTATTCTTAGAGATAGGAAGTTACTTCGGTACATCGGAGACAGGTGGTGCATGGTTGTCGTCAGCTCGTGTCGTGAGATGTTGGGTTAAGTCCCGCAACGAGCGCAACCCTTATTGTTAGTTGCCATCATTAAGTTGGGCACTCTAGCGAGACTGCCGGTA	169	x	1e-09	1e-09	1e-09	1e-09	1e-09	1e-09	1e-09	1e-09	1e-09	1e-09	1e-09	2.97177	1e-09	1e-09	1e-09	1e-09	1e-09	1e-09	1e-09	1e-09	1e-09	1e-09	1e-09	1e-09	1e-09	1e-09	1e-09
>H4KJ0JL01BCL9L_216	CACGCCGTAAACGATGAGTGCTAAGTGTTAGAGGGTTTCCGCCCTTTAGTGCTGCAGCTAACGCATTAAGCACTCCGCCTGGGGATTACGGCCGCAAGGCTGAAACTCAAAGGAATTGACGGGGGCCCGCACAAGCGGTGGAGCATGTGGTTTAATTCGAAGCAACGCGAAGAACCTTACCAGGTCTTGACATCCTCTTGACCTCCCTAGAGATAGGGATTTCCCTTCGGGGACAAGAGTGACAGGTGGTGCATGGTTGTCGTCAGCTCGTGTCGTGAGATGTTGGGTTAAGTCCCGCAACGAGCGCAACCCTTGACCTTAGTTGCCAGCATTCAGTTGGGCACTCTAAGGTGACTGCCGGTG	216	x	1e-09	1e-09	16.4294	1e-09	1e-09	1e-09	1e-09	1e-09	1e-09	1e-09	1e-09	1e-09	1e-09	1e-09	1e-09	1e-09	1e-09	1e-09	1e-09	1e-09	1e-09	1e-09	1e-09	1e-09	1e-09	1e-09	1e-09
>H4KJ0JL01A1HDB_219	CACGCCGTAAACGATGAGTGCTAAGTGTTAGGGGGTTTCCGCCCCTTAGTGCTGCAGCTAACGCATTAAGCACTCCGCCTGGGGAGTACGGTCGCAAGACTGAAACTCAAAGGAATTGACGGGGGCCCGCACAAGCGGTGGAGCATGTGGTTTAATTCGAAGCAACGCGAAGAACCTTACCAGGTCTTGACATCCTCTGACACCCCTAGAGATAGGGCTTCCCCTTCGGGGGCAGAGTGACAGGTGGTGCATGGTTGTCGTCAGCTCGTGTCGTGAGATGTTGGGTTAAGTCCCGCAACGAGCGCAACCCTTGACCTTAGTTGCCAGCATTCAGTTGGGCACTCTAGGGGGACTGCCGGCT	219	x	1e-09	1e-09	14.6039	1e-09	1e-09	1e-09	1e-09	1e-09	1e-09	1e-09	1e-09	1e-09	1e-09	1e-09	1e-09	1e-09	1e-09	1e-09	1e-09	1e-09	1e-09	1e-09	1e-09	1e-09	1e-09	1e-09	1e-09
>H4KJ0JL01D9AVF_221	CACGCCGTAAACGATGATAACTAGCTGTCGGGGCTCTTAGAGCTTCGGTGGCGCAGCTAACGCATTAAGTTATCCGCCTGGGGAGTACGGCCGCAAGGTTAAAACTCAAATGAATTGACGGGGGCCTGCACAAGCGGTGGAGCATGTGGTTTAATTCGAAGCAACGCGCAGAACCTTACCAGCGTTTGACATGTCCGGACGATTTCGGGAGACCGATCTCTTCCCTTCGGGGACTGGAACACAGGTGCTGCATGGCTGTCGTCAGCTCGTGTCGTGAGATGTTGGGTTAAGTCCCGCAACGAGCGCAACCCTCGTCCTTAGTTGCCATCATTTAGTTGGGCACTCTAAGGAAACCGCCGGTG	221	x	1e-09	1e-09	1e-09	1e-09	1e-09	1e-09	1e-09	1e-09	1e-09	1e-09	1e-09	1e-09	1e-09	1e-09	1e-09	1e-09	1e-09	1e-09	1e-09	7.04639	1e-09	1e-09	1e-09	1e-09	1e-09	1e-09	1e-09
>H4KJ0JL02HHA90_246	CACGCCGTAAACGATGTCTACTAGCCGTTGGGGTCCTTGAGACTTTAGTGGCGCAGTTAACGCGATAAGTAGACCGCCTGGGGAGTACGGCCGCAAGGTTAAAACTCAAATGAATTGACGGGGGGCCCGCACAAGCGGTGGAGCATGTGGTTTAATTCGATGCAACGCGAAGAACCTTACCTGGTCTTGACATAGTGAGAATCTTTCAGAGATGAGAGAGTGCCTTCGGGAATTCACATACAGGTGCTGCATGGCTGTCGTCAGCTCGTGTCGTGAGATGTTGGGTTAAGTCCCGCAACGAGCGCAACCCTTTTCCTTATTTGCCAGCGGGTTAAGCCGGGAACTTTAAGGATACTGCCAGTG	246	x	1e-09	1e-09	1e-09	1e-09	1e-09	1e-09	1e-09	1e-09	1e-09	1e-09	0.945537	1e-09	1e-09	1e-09	1e-09	1e-09	1e-09	1e-09	1e-09	1e-09	1e-09	1e-09	1e-09	1e-09	1e-09	1e-09	1e-09
>H4KJ0JL02GU6ZU_796	CACGCCGTAAACGATGAGTGCTAAGTGTTAGAGGGGTTATTCCCTTTAGTGCTGTAGCTAACGCGTTAAGCACTCCGCCTGGGGAGTACGGCCGCAAGGCTGAAACTCAAAGGAATTGACGGGGGCCAGCACAAGCGGTGGAGCATGTGGTTTAATTCGAAGCAACGCGAAGAACCTTACCAGGTCTTGACATCCCATGACAACCCTGGAGACAGGGCGTTCCTCCATTGCGGGAGGACAGGGTGACAGGTGGTGCATGGTTGTCGTCAGCTCGTGTCGTGAGATGTTGGGTTAAGTCCCGCAACGAGCGCAACCCTCGCCACTAGTTGCCAGCATTCAGTTGGGCACTCTAGGGGGACTGCCGGCT	796	x	1e-09	1e-09	1e-09	1e-09	1e-09	1e-09	1e-09	1e-09	1e-09	1e-09	1e-09	1e-09	1e-09	1e-09	1e-09	1e-09	1e-09	1e-09	1e-09	1e-09	1e-09	1e-09	1e-09	1e-09	1e-09	1e-09	1e-09
>H4KJ0JL02HSSKJ_797	CACGCCGTAAACTATGCACACAAGATGTAGTGGGGTTTTACTCCTGCTGTGTCGAAGCTAACGCAATTAGTGTGCCGCCTGGGGAGTACGGTCGCAAGACTAAAACTCAAAGGAATTGACGGGGGCCCGCACAAGCGGTGGATTATGTGGTTTAATTCGAAGCAACGCGCAGAACCTTACCTAGGCTTGACATCCCTTGACATCCGTAGAAATACGGCTTTGTAGCAATACACAAGGAGACAGGTGCTGCATGGCTGTCGTCAGCTCGTGTTGTGAAATGTTGGGTTAAGTCCCGCAACGAGCGCAACCCCTGGATTTAGTTGCCAGCATTAAGTTGGGCACTCTAAATTAACTGCCAGCG	797	x	1e-09	1e-09	1e-09	1e-09	1e-09	1e-09	1e-09	1e-09	1e-09	1e-09	1e-09	1e-09	1e-09	1e-09	1e-09	1e-09	1e-09	1e-09	1e-09	1e-09	1e-09	1e-09	1e-09	1e-09	1e-09	1e-09	1e-09
>H4KJ0JL02H0AP4_798	CACGCCGTAAACGATGAGTGCTAAGTGTTAGAGGGTTTCCGCCCTTTAGTGCTGCAGCTAACGCATTAAGCACTCCGCCTGGTGAGTACGGCCGCAAGGCTTAAACTCAAAGGAATTGACGGGGGCCCGCACAAGCGGTGGAGCATGTGGTTTAATTCGAAGCAACGCGAAGAACCTTACCAGGTCTTGACATCCTCTTGCCCTCCCTAGAGATATGGATTTCCCTTCTGGGACAAGAGTGACAGGTGGTGCATGGTTGTCGTCAGCTCGTGTCGTGAGATGTTGGGTTAAGTCCCGCAACGAGCGCAACCCTTGACCTTAGTTGCCAGCATTCAGTTGGGCACTCTAAGGTGACTGCCGGTG	798	x	1e-09	1e-09	1e-09	1e-09	1e-09	1e-09	1e-09	1e-09	1e-09	1e-09	1e-09	1e-09	1e-09	1e-09	1e-09	1e-09	1e-09	1e-09	1e-09	1e-09	1e-09	1e-09	1e-09	1e-09	1e-09	1e-09	1e-09
>H4KJ0JL02IZDQ4_316	CACGCCGTAAACGATGAGTGCTAAGTGTTAGAGGGTTTCCGCCCTTTAGTGCTGCAGCTAACGCATTAAGCACTCCGCCTGGGGAGTACGGCCGCAAGGCTGAAACTCAAAGGAATTGACGGGGGCCCGCACAAGCGGTGGAGCATGTGGTTTAATTCGAAGCAACGCGAAGAACCTTACCAGGTCTTGACATCCTCTTGACCTCCCTAGAGATAGGGATTTCCCGTTCGGGGACAAGAGTGACAGGTGGTGCATGGTTGTCGTCAGCTCGTGTCGTGAGATGTTGGGTTAAGTCCCGCAACGAGCGCAACCCTTGACCTTAGTTGCCAGCATTCAGTTGGGCACTCTAAGGTGACTGCCGGTG	316	x	1e-09	1e-09	1e-09	1e-09	1e-09	1e-09	3.32336	1e-09	1e-09	1e-09	1e-09	1e-09	1e-09	1e-09	1e-09	1e-09	1e-09	1e-09	1e-09	1e-09	1e-09	1e-09	1e-09	1e-09	1e-09	1e-09	1e-09
>H4KJ0JL02IQWHD_521	CACGCCGTAAACGATGAATGTTAGCCGTCGGGCAGTTTACTGTTCGGTGGCGCAGCTAACGCATTAAACATTCCGCCTGGGGAGTACGGTCGCAAGATTAAAACTCAAAGGAATTGACGGGGGGCCCGCACAAGCGGTGGAGCATGTGGTTTAATTCGAAGCAACGCGCAGAACCTTACCAGCCCTTGACATGTCCGGCTATCCAGAGAGATTTGGAGTTCCCTTCGGGGACCGGAGCACAGGTGCTGCATGGCTGTCGTCAGCTCGTGTCGTGAGATGTTGGGTTAAGTCCCGCAACGAGCGCAACCCTCGCCCTTAGTTGCCAGCATTCAGTTGGGCACTCTAGGGGGACTGCCGGTG	521	x	1e-09	1e-09	1e-09	1e-09	1e-09	1e-09	1e-09	1e-09	1e-09	1e-09	1e-09	1e-09	1e-09	1e-09	1e-09	1e-09	1e-09	1e-09	1e-09	1e-09	1e-09	1e-09	1e-09	1e-09	1e-09	1e-09	1e-09
>H4KJ0JL02H3G15_1354	CACGCCGTAAACGATGAGTGCTAAGTGTTAGAGGGTTTCCGCCCTTTAGTGCTGCAGCTAACGCATTAAGCACTCCGCCTGTGGAGTACGGCCGCAAGGCTGAAACTCAAAGGAATTGACTGGGGCCCGCACAAGCGGTTGAGCATGTGGTTTAATTCGAAGCAACGCGAAGAACCTTACCAGGTCTTGACATCCTCTTGCCCTCCCTAGAGATATGGATTTCCCTTCGGTGACAAGAGTGACAGGTGGTGCATGGTTGTCGTCAGCTCGTGTCGTGAGATGTTGGGTTAAGTCCCGCAACGAGCGCAACCCTTGACCTTAGTTGCCAGCATTCAGTTGGGCACTCTAAGGTGACTGCCGGTG	1354	x	1e-09	1e-09	1e-09	1e-09	1e-09	1e-09	1e-09	1e-09	1e-09	1e-09	1e-09	1e-09	1e-09	1e-09	1e-09	1e-09	1e-09	1e-09	1e-09	1e-09	1e-09	1e-09	1e-09	1e-09	1e-09	1e-09	1e-09
>H4KJ0JL02JUEWN_1355	CACGCCGTAAACGATGTATGCTAGACGTGAGGGGACTTCGTCCTTTCGTGTCGCCGCTAACGCATTAAGCATACCGCCTGGGGAGTACGGCCGCAAGGTTGAAACTCAAAGGAATTGACGGGGGCCCGCACAAGCGGTGGAGTATGTGGTTTAATTCGACGCAACGCGCAGAACCTTACCAGGCCTTGACATGGGAAGTGTGGGCTCCAGAAATGGAGTCCTTCATTTAGTTGGCTTCCACACAGGTGCTGCATGGCTGTCGTCAGCTCGTGTCGTGAGATGTTGGGTTAAGTCCCGCAACGAGCGCAACCCCCATCTTCAGTTGCTACCAGGTTATGCTGGGCACTCTGAAGAAACCGCCGGTG	1355	x	1e-09	1e-09	1e-09	1e-09	1e-09	1e-09	1e-09	1e-09	1e-09	1e-09	1e-09	1e-09	1e-09	1e-09	1e-09	1e-09	1e-09	1e-09	1e-09	1e-09	1e-09	1e-09	1e-09	1e-09	1e-09	1e-09	1e-09
>H4KJ0JL02ICU3O_1356	CATGCCGTAAACGGTGGGCGCTAGGTGTGAGTCCCTTCCACGGGATTTGTGCCGTAGCTAACGCATTAAGCGCCCCGCCTGGGGAGTACGGCCGCAAGGCTAAAACTCAAAGGAATTGACGGGGGCCCGCACAAGCGGCGGAGCATGTGGATTAATTCGATGCAACGCGAAGAACCTTACCTGGGCTTGACATGTAGCGGATCGCCGCAGAGATGTGGTTTCCCTTGTGGTCGCTATACAGGTGGTGCATGGTTGTCGTCAGCTCGTGTCGTGAGATGTTGGGTTAAGTCCCGCAACGAGCGCAACCCTTGTCTTATGTTGCCAGCACGTAATGGTGGGGACTCATGAGAGACTGCCGGGG	1356	x	1e-09	1e-09	1e-09	1e-09	1e-09	1e-09	1e-09	1e-09	1e-09	1e-09	1e-09	1e-09	1e-09	1e-09	1e-09	1e-09	1e-09	1e-09	1e-09	1e-09	1e-09	1e-09	1e-09	1e-09	1e-09	1e-09	1e-09
>H4KJ0JL02HN003_1357	CACGCCGTAAACGATGAGTGCTAAGTGTTAGTGGGTTTCCGCCCCTTAGTGCTGCAGCTAACGCATTAAGCACTCCGCCTGTGGAGTACGGTCGCAAGACTGAAACTCAAAGGAATTGACGGTGGCCCGCACAAGCGGTGGAGCATGTGGTTTAATTCGAAGCAACGCGAAGAACCTTACCAGGTCTTTACATCCTCTGACATCCCTAGAGATATGGCTTCCCCTTCGGTGGCAGAGTGACAGGTGGTGCATGGTTGTCGTCAGCTCGTGTCGTGAGATGTTGGGTTAAGTCCCGCAACGAGCGCAACCCTTGATCTTAGTTGCCAGCATTCAGTTGGGCACTCTAATGTGACTGCCGGTG	1357	x	1e-09	1e-09	1e-09	1e-09	1e-09	1e-09	1e-09	1e-09	1e-09	1e-09	1e-09	1e-09	1e-09	1e-09	1e-09	1e-09	1e-09	1e-09	1e-09	1e-09	1e-09	1e-09	1e-09	1e-09	1e-09	1e-09	1e-09
>H4KJ0JL02I2RPT_1358	CACGCCGTAAACGATGAGTGCTAAGTGTTAGAGGGGTTATTCCCTTTAGTGCTGTAGCTAACGCGTTAAGCACTCCGCCTGGGGAGTACGGCCGCAAGGCTGAAACTCAAAGGAATTGACGGGGGCCAGCACAAGCGGTGGAGCATGTGGTTTAATTCGAAGCAACGCGAAGAACCTTACCAGGTCTTGACATCCCCTGACAACACTGGAGACAGGGCGTTCATCCATTGCGGGAGGACAGGGTGACAGGTGGTGCATGGTTGTCGTCAGCTCGTGTCGTGAGATGTTGGGTTAAGTCCCGCAACGAGCGCAACACTCGCCCCTAGTTGCCAGCATTCAGTTGGGCACTCTAGGGGGACTGCCGGCT	1358	x	1e-09	1e-09	1e-09	1e-09	1e-09	1e-09	1e-09	1e-09	1e-09	1e-09	1e-09	1e-09	1e-09	1e-09	1e-09	1e-09	1e-09	1e-09	1e-09	1e-09	1e-09	1e-09	1e-09	1e-09	1e-09	1e-09	1e-09
>H4KJ0JL02ITQSC_1408	CACGCCGTAAACGATGAGTGCTAAGTGTTAGAGGGGTCACACCCTTTAGTGCTGCAGCTAACGCGATAAGCACTCCGCCTGGGGAGTACGGCCGCAAGGCTGAAACTCAAAGGAATTGACGGGGGCCCGCACAAGCGGTGGAGCATGTGGTTTAATTCGAAGCAACGCGAAGAACCTTACCAGGTCTTGACATCCCCTGACAACCCAAGAGATTGGGCGTTCCCACTTCGGGGGGACAGGGTGACAGGTGGTGCATGGTTGTCGTCAGCTCGTGTCGTGAGATGTTGGGTTAAGTCCCGCAACGAGCGCAACCCTCGCCTCTAGTTGCCAGCATTCAGTTGGGCACTCTAGAGGGACTGCCGGCG	1408	x	1e-09	1e-09	1e-09	1e-09	1e-09	1e-09	1e-09	1e-09	1e-09	1e-09	1e-09	1e-09	1e-09	1e-09	1e-09	1e-09	1e-09	1e-09	1e-09	1e-09	1e-09	1e-09	1e-09	1e-09	1e-09	1e-09	1e-09
>H4KJ0JL02JZWTO_1477	CACGCCGTAAACGATGAGTGCTAAGTGTTAGAGGGTTTCCGCCCTTTAGTGCTGCAGCTAACGCATTAAGCACTCCGCCTGGGGAGTACGGCCGCAAGGCTGAAACTCAAAGGAATTGACGGGGGCCCGCACAAGCGGTGGAGCATGTGGTTTAATTCGAAGCAACGCGAAGAACCTTACCAGGTCTTGACATCCTCTTGACCTCCCTAGAGATAGGGATTTCCCTTCGGGGACAAGAGTGACAGGTGGTGCATGGTTGTCGTCAGCTCGTGTCGTGAGATGTTGTCGTTAAGTCCCGCAACGAGCGCAACCCTTGACCTTAGTTGCCAGCATTCAGTTGGGCACTCTAAGGTGACTGCCGGTG	1477	x	1e-09	1e-09	1e-09	1e-09	1e-09	1e-09	1e-09	1e-09	1e-09	1e-09	1e-09	1e-09	1e-09	1e-09	1e-09	1e-09	1e-09	1e-09	1e-09	1e-09	1e-09	1e-09	1e-09	1e-09	1e-09	1e-09	1e-09
>H4KJ0JL02JJJP3_1478	CACGCCGTAAACGATGAGTGCTAAGTGTTAGAGGGGTTAACCCTTTAGTGCTGTAGCTAACGCGTTAAGCACTCCGCCTGGGGAGTACGGCCGCAAGGCTGAAACTCAAAGGAATTGACGGGGGGCCCGCACAAGCGGTGGAGCATGTGGTTTAATTCGAAGCAACGCGAAGAACCTTACCAGGTCTTGACATCCCCTGACAACCCTGGAGACAGGGCGTTCCTCCCTTGCTGGAGGACAGGGTGACAGGTGGTGCATGGTTGTCGTCAGCTCGTGTCGTGAGATGTTGGGTTAAGTCCCGCAACGAGCGCAACCCTCGCCCCTAGTTGCCAGCATTCAGTTGGGCACTCTAGGGTGACTGCCGGCT	1478	x	1e-09	1e-09	1e-09	1e-09	1e-09	1e-09	1e-09	1e-09	1e-09	1e-09	1e-09	1e-09	1e-09	1e-09	1e-09	1e-09	1e-09	1e-09	1e-09	1e-09	1e-09	1e-09	1e-09	1e-09	1e-09	1e-09	1e-09
>H4KJ0JL02F23W3_1479	CACGCCGTAAACGATGAGTGCTAAGTGTTAGGGGGTTTCCGCCCCTTAGTGCTGCAGCTAACGCATTAAGCACTCCGCCTGGGGAGTACGGTCGCAAGACTGAAACTCAAAGGAATTGACGGGGGCCCGCACAAGCGGTGGAGCATGTGGTTTAATTCGAAGCAACGCGAAGAACCTTACCAGGTATTGACATCCTCTGACACCCATAGAGATAGGGCTTCCACTTCGGGGGCAGAGTGACAGGTGGTGCATGGTTGTCGTCAGCTAGTGTCGTGAGATGTTGGGTTAAGTCCCGCAACGAGCGCAACCCTTGACCTTAGTTGCCAGCATTCAGTTGGGCACTCTAAGGTGACTGCCGGTG	1479	x	1e-09	1e-09	1e-09	1e-09	1e-09	1e-09	1e-09	1e-09	1e-09	1e-09	1e-09	1e-09	1e-09	1e-09	1e-09	1e-09	1e-09	1e-09	1e-09	1e-09	1e-09	1e-09	1e-09	1e-09	1e-09	1e-09	1e-09
>H4KJ0JL02JD3NI_1480	CACGCCGTAAACGATGAGTGCTAAGTGTTAGAGGGGTTAACCCTTTAGTGCTGTAGCTAACGCGTTAAGCACTCCGCCTGGGGAGTACGGCCGCAAGGCTGAAACTCAAAGGAATTGACGGGGGGCCCGCACAAGCGGTGGAGCATGTGGTTTAATTCGAAGCAACGCGAAGAACCTTACCAGGTCTTGACATCCCCTGACAACCCTGGAGACATGGCGTTCCTCCCTTGCGGGAGGACAGGGTGACAGGTGGTGCATGGTTGTCGTCAGCTCGTGTCGTGAGATGTTGTGTTAAGTCCCGCAACGAGCGCAACCCTCGCCCCTAGTTGCCAGCATTCAGTTGGGCACTCTAGGGGGACTGCCGGCT	1480	x	1e-09	1e-09	1e-09	1e-09	1e-09	1e-09	1e-09	1e-09	1e-09	1e-09	1e-09	1e-09	1e-09	1e-09	1e-09	1e-09	1e-09	1e-09	1e-09	1e-09	1e-09	1e-09	1e-09	1e-09	1e-09	1e-09	1e-09
>H4KJ0JL02GIN71_1481	CACGCCGTAAACGATGAGTGCTAAGTGTTAGATGGTTTCCGCCCTTTAGTGCTGCAGCTAACGCATTAAGCACTCCGCCTGGGGAGTACGGCTGCAAGGCTGAAACTCAAAGGAATTGACGGGGGCCCGCACAAGCGGTGGAGCATGTGGTTTAATTCGAAGCAACGCGAAGAACCTTACCAGGTCTTGACATCCTCTTGACCTCCCTAGAGATAGGGATTTCCCTTCGGGGACAAGAGTGACAGGTGGTGCATGGTTGTCGTCAGCTCGTGTCGTGAGATGTTGGGTTAAGTCCCGCAACGAGCGCAACCCTTGACCTTAGTTGCCAGCATTCAGTTGGGCACTCTAAGGTGACTGCCGGTG	1481	x	1e-09	1e-09	1e-09	1e-09	1e-09	1e-09	1e-09	1e-09	1e-09	1e-09	1e-09	1e-09	1e-09	1e-09	1e-09	1e-09	1e-09	1e-09	1e-09	1e-09	1e-09	1e-09	1e-09	1e-09	1e-09	1e-09	1e-09
>H4KJ0JL02ITN7Q_1482	CACGCCGTAAACGATGAGTGCTAAGTGTTAGATGGTTTCCGCCCTTTAGTGCTGCAGCTAACGCATTAAGCACTCCGCCTGGGGAGTACGGCCGCAAGGCTGAAACTCAAAGGAATTGACGGGGGCCCACACAAGCGGTTGAGCATGTGGTTTAATTCGAAGCAACGCGAAGAACCTTACCAGGTCTTGACATCCTCTTGACCTCCCTAGAGATAGGGATTTCCCTTCTGGGACAAGAGTGACAGGTGGTGCATGGTTGTCGTCAGCTCGTGTCGTGAGATGTTGGGTTAAGTCCCGCAACGAGCGCAACCCTTGACCTTAGTTGCCAGCATTCAGTTGGGCACTCTAAGGTGACTGCCGGTG	1482	x	1e-09	1e-09	1e-09	1e-09	1e-09	1e-09	1e-09	1e-09	1e-09	1e-09	1e-09	1e-09	1e-09	1e-09	1e-09	1e-09	1e-09	1e-09	1e-09	1e-09	1e-09	1e-09	1e-09	1e-09	1e-09	1e-09	1e-09
>H4KJ0JL02INXTZ_1483	CACGCCGTAAACGATGAGTGCTAAGTGTTAGAGGGTTTCCGCCCTTTAGTGCTGCAGCTAACGCATTAAGCACTCCGCCTTGGGAGTACGGCCGCAAGGCTGAAACTCAAAGGAATTGACGGGGGCCCGCACAAGCGGTGGAGCATGTTGTTTAATTCGAAGCAACGCGAAGAACCTTACCAGGTCTTGACATCCTCTTGACCTCCCTAGAGATATGGATTTCCCTTCGGGGACAAGAGTGACAGGTGGTGCATGGTTGTCGTCAGCTCGTGTCGTGAGATGTTGGGTTAAGTCCCGCAACGAGCGCAACCCTTTACCTTAGTTGCCAGCATTCAGTTGGGCACTCTAAGGTGACTGCCGGTG	1483	x	1e-09	1e-09	1e-09	1e-09	1e-09	1e-09	1e-09	1e-09	1e-09	1e-09	1e-09	1e-09	1e-09	1e-09	1e-09	1e-09	1e-09	1e-09	1e-09	1e-09	1e-09	1e-09	1e-09	1e-09	1e-09	1e-09	1e-09
>H4KJ0JL02GO08E_1484	CACGCCGTAAACGATGAGTGCCAAGTGTTAGAGGGGTTAACCCTTTAGTGCTGTAGCTAACGCGTTAAGCACTCCGCCTGGGGAGTACGGCCGCAAGGCTGAAACTCAAAGGAATTGACGGGGGGCCCGCACAAGCGGTGGAGCATGTGGTTTAATTCGAAGCAACGCGAAGAACCTTACCAGGTCTTGACATCCCCTGACAACCCTGTAGACAGGGCGTTCCTCCCTTGCGGGAGGACAGGGTGACAGGTGGTGCATGGTTGTCGTCAGCTCGTGTCGTGAGATGTTGGGTTAAGTCCCGCAACGAGCGCAACCCTCGCCCCTAGTTGCCAGCATTCAGTTGGGCACTCTAGGGGGACTGCCGGCT	1484	x	1e-09	1e-09	1e-09	1e-09	1e-09	1e-09	1e-09	1e-09	1e-09	1e-09	1e-09	1e-09	1e-09	1e-09	1e-09	1e-09	1e-09	1e-09	1e-09	1e-09	1e-09	1e-09	1e-09	1e-09	1e-09	1e-09	1e-09
>H4KJ0JL01EJ5VX_141	CACGCCGTAAACGATGTCTATTTGGAGGTTGTGCCCTTGAGGTGTGGCTTCCGGAGCTAACGCGTTAAATAGACCGCCTGGGGAGTACGGCCGCAAGGTTAAAACTCAAATGAATTGACGGGGGGCCCGCACAAGCGGTGGAGCATGTGGTTTAATTCGATGCAACGCGAAGAACCTTACCTGGTCTTGACATCCACAGAATTTCTCAGAGATGAGGAAGTGCCTTCGGGAACTGTGAGACAGGTGCTGCATGGCTGTCGTCAGCTCGTGTTGTGAAATGTTGGGTTAAGTCCCGCAACGAGCGCAACCCTTATCCTTTGTTGCCAGCGGTTCGGCCGGGAACTCAAAGGAGACTGCCAGTG	141	x	1e-09	1e-09	1e-09	1e-09	1e-09	1e-09	1e-09	1e-09	1e-09	1e-09	1e-09	1e-09	1e-09	15.6986	1e-09	1e-09	1e-09	1e-09	1e-09	7.04639	1e-09	1e-09	1e-09	1e-09	1e-09	1e-09	1e-09
>H4KJ0JL02JO50R_375	CACGCCGTAAACGATGAGTGCTAGGTGTTAGGGGGTCCAACCCTTAGTGCCGAAGTAAACACATTAAGCACTCTGCCTGGGGAGTACGGCCGCAAGGCTGAAACTCAAAGGAATTGACGGGGGCCCGCACAAGCGGTGGAGCATGTGGTTTAATTCGAAGCAACGCGAAGAACCTTACCAGGTCTTGACATCCCAATGCCCACTCTGGAGACAGAGTTTTCCCTTCGGGGACATTGGTGACAGGTGGTGCATGGTTGTCGTCAGCTCGTGTCGTGAGATGTTGGGTTAAGTCCCGCAACTAGCGCAACCCTTGATCTTAGTTGCCAGCATTAAGTTGGGCACTCTAAGGTGACTGCCGGTG	375	x	1e-09	1e-09	1e-09	1e-09	1e-09	1e-09	1e-09	1e-09	1e-09	1e-09	1e-09	1e-09	1e-09	20.9314	1e-09	1e-09	1e-09	1e-09	1e-09	1e-09	1e-09	1e-09	1e-09	1e-09	1e-09	1e-09	1e-09
>H4KJ0JL02IEDXI_376	CATGCCGTAAACGGTGGGCGCTAGGTGTGAGGGTCTTTTCACGACTTTCGTGCCGTAGCTAACGCATTAAGCGCCCCGCCTGGGGAGTACGGCCGCAAGGCTAAAACTCAAAGGAATTGACGGGGGGCCCGCACAAGCGGCGGAGCATGTGGATTAATTCGATGCAACGCGAAGAACCTTACCTGGGCTTGACATACACCGGACCGCTGCAGAGATGTAGTTTCCCTTTGTGGCTGGTGTACAGGTGGTGCATGGTTGTCGTCAGCTCGTGTCGTGAGATGTTGGGTTAAGTCCCGCAACGAGCGCAACCCTTGTCTTATGTTGCCAGCATTTGGTTGGGGACTCATGAGAGACTGCCGGGG	376	x	1e-09	1e-09	1e-09	1e-09	1e-09	1e-09	1e-09	1e-09	1e-09	1e-09	1e-09	1e-09	1e-09	20.9314	1e-09	1e-09	1e-09	1e-09	1e-09	1e-09	1e-09	1e-09	1e-09	1e-09	1e-09	1e-09	1e-09
>H4KJ0JL02G6ZBT_355	CACGCCGTAAACGATGAATGTTAGCCGTCGGGCAGTATACTGTTCGGTGGCGCAGCTAACGCATTAAACATTCCGCCTGGGGAGTACGGTCGCAAGATTAAAACTCAAAGGAATTGACGGGGGCCCGCACAAGCGGTGGAGCATGTGGTTTAATTCGAAGCAACGCGCAGAACCTTACCAGCTCTTGACATTCGGGGTATGGGCATTGGAGACGATGTCCTTCAGTTAGGCTGGCCCCAGAACAGGTGCTGCATGGCTGTCGTCAGCTCGTGTCGTGAGATGTTGGGTTAAGTCCCGCAACGAGCGCAACCCTCGCCCTTAGTTGCCAGCATTTAGTTGGGCACTCTAAGGGGACTGCCGGTG	355	x	1e-09	1e-09	1e-09	1e-09	1e-09	1e-09	1e-09	1e-09	1e-09	1e-09	1e-09	1e-09	1e-09	15.6986	1e-09	1e-09	1e-09	1e-09	1e-09	1e-09	1e-09	1e-09	1e-09	1e-09	1e-09	1e-09	1e-09
>H4KJ0JL02IQEU1_522	CACACCGTAAACGATGGGTGCTAGGTGTGGGGATCAGTTCACGATCTCCGTGTCGAAGCTAACGCGTTAAGCACCCCGCCTGGGGACTACGGCCGCAAGGCTAAAACTCAAAGGAATTGACGGGGGCCCGCACAAGCGGCGGAGCATGTGGCTTAATTCGAAGCAACGCGAAGAACCTTACCTGGGCTTGACATACCACTTACATCCCTAGAGATAGGGTGGGTTCGTCCGTGTGGTACAGGTGGTGCATGGCTGTCGTCAGCTCGTGTCGTAAGATGTTGGGTTAAGTCCCGCAACGAGCGCAACCCCTGTCCTATGTTGCCAGCGAGTAATGTCGGGGACTCATAGGAGACCGCCGGTG	522	x	1e-09	1e-09	1e-09	1e-09	1e-09	1e-09	1e-09	1e-09	1e-09	1e-09	1e-09	1e-09	1e-09	15.6986	1e-09	1e-09	1e-09	1e-09	1e-09	1e-09	1e-09	1e-09	1e-09	1e-09	1e-09	1e-09	1e-09
>H4KJ0JL01EUOQJ_431	CACGCCGTAAACGGTGGGTACTAGGTGTGGGTTTCCTTCCTTGGGATCCGTGCCGTAGCTAACGCATTAAGTACCCCGCCTGGGGAGTACGGCCGCAAGGCTAAAACTCAAAGAAATTGACGGGGGCCCGCACAAGCGGCGGAGCATGTGGATTAATTCGATGCAACGCGAAGAACCTTACCTGGGTTTGACATGCACAGGACGTGCCTAGAGATAGGTATTCCCTTGTGGCCTGTGTGCAGGTGGTGCATGGCTGTCGTCAGCTCGTGTCGTGAGATGTTGGGTTAAGTCCCGCAACGAGCGCAACCCCTATCTTATGTTGCCAGCGCGTGATGGCGGGGACTCGTAAGAGACTGCCGGGG	431	x	1e-09	1e-09	1e-09	1e-09	1e-09	1e-09	1e-09	1e-09	1e-09	1e-09	1e-09	1e-09	1e-09	10.4657	1e-09	1e-09	1e-09	1e-09	1e-09	1e-09	1e-09	1e-09	1e-09	1e-09	1e-09	1e-09	1e-09
>H4KJ0JL02JIOA0_362	CACGCCCTAAACGATGTCAACTGGTTGTTGGGTCTTAACTGACTCAGTAACGAAGCTAACGCGTGAAGTTGACCGCCTGGGGAGTACGGCCGCAAGGTTGAAACTCAAAGGAATTGACGGGGGACCCGCACAAGCGGTGGATGATGTGGTTTAATTCGATGCAACGCGAAAAACCTTACCCACCTTTGACATGGCAGGAACTTACCAGAGATGGTTTGGTGCTCGAAAGAGAACCTGCACACAGGTGCTGCATGGCTGTCGTCAGCTCGTGTCGTGAGATGTTGGGTTAAGTCCCGCAACGAGCGCAACCCTTGCCATTAGTTGCTACATTCAGTTGAGCACTCTAATGGGACTGCCGGTG	362	x	1e-09	1e-09	1e-09	1e-09	1e-09	1e-09	1e-09	1e-09	3.62056	1e-09	1e-09	1e-09	1e-09	10.4657	1e-09	1e-09	1e-09	1e-09	1e-09	1e-09	1e-09	1e-09	1e-09	1e-09	1e-09	1e-09	1e-09
>H4KJ0JL02GYCNQ_343	CACGCCGTAAACGATGTCTACTAGCCGTTGGGGTCCTTGAGACTTTAGTGGCGCAGTTAACGCGATAAGTAGACCGCCTGGGGAGTACGGCCGCAAGGTTAAAACTCAAATGAATTGACGGGGGGCCCGCACAAGCGGTGGAGCATGTGGTTTAATTCGATGCAACGCGAAGAACCTTACCTGGTCTTGACATAGTGAGAATCTCTCAGAGATGAGAGAGTGCCTTCGGGAACTCACATACAGGTGCTGCATGGCTGTCGTCAGCTCGTGTCGTGAGATGTTGGGTTAAGTCCCGCAACGAGCGCAACCCTTTTCCTTATTTGCCAGCGGGTTAAGCCGGGAACTTTAAGGATACTGCCAGTG	343	x	1e-09	1e-09	1e-09	1e-09	1e-09	1e-09	1e-09	1e-09	1e-09	1e-09	1e-09	2.97177	1e-09	10.4657	1e-09	1e-09	1e-09	1e-09	1e-09	1e-09	1e-09	1e-09	1e-09	1e-09	1e-09	1e-09	1e-09
>H4KJ0JL02HWCJ0_525	CACGCCGTAAACGATGAGTGTTAGGTGTCTGGTTTAAACTGGGTGCCGCAGCTAACGCAATAAACACTCCGCCTGGGGAGTACGCACGCAAGTGTGAAACTCAAAGGAATTGACGGGGACCCGCACAAGCAGCGGAGCATGTGGTTTAATTCGAAGCAACGCGAAGAACCTTACCAAGTCTTGACATATTTCGGAGGGAATTAGAGATAATTCCTTAGAGCTTCGGCTCACTGAAATACAGGTGGTGCATGGTTGTCGTCAGCTCGTGTCGTGAGATGTTGGGTTAAGTCCCATAACGAGCGCAACCCCTATGGCTAGTTACCATCATTAAGTTGGGGACTCTAGCAATACTGCCGGTG	525	x	1e-09	1e-09	1e-09	1e-09	1e-09	1e-09	1.66168	1e-09	1e-09	1e-09	1e-09	1e-09	1e-09	10.4657	1e-09	1e-09	1e-09	1e-09	1e-09	1e-09	1e-09	1e-09	1e-09	1e-09	1e-09	1e-09	1e-09
>H4KJ0JL02IGXV3_610	CACACCGTAAACGTTGGGCGCTAGGTGTGGGACCCGTCCACGGGTTCCGTGCCGCAGCTAACGCATTAAGCGCCCCGCCTGGGGAGTACGGCCGCAAGGCTAAAACTCAAAGGAATTGACGGGGGCCCGCACAAGCGGCGGAGCATGCGGATTAATTCGATGCAACGCGAAGAACCTTACCTGGGTTTGACATACGCCGGAAACACCTAGAGATAGGTGCCCTTTTAGTCGGTGTACAGGTGGTGCATGGCTGTCGTCAGCTCGTGTCGTGAGATGTTGGGTTAAGTCCCGCAACGAGCGCAACCCTTATCCTATGTTGCCAGCAAGCCCTTCGGGGTGTTGGGGACTCATGGGAGACTGCCGGGG	610	x	1e-09	1e-09	1e-09	1e-09	1e-09	1e-09	1e-09	1e-09	1e-09	1e-09	1e-09	1e-09	1e-09	10.4657	1e-09	1e-09	1e-09	1e-09	1e-09	1e-09	1e-09	1e-09	1e-09	1e-09	1e-09	1e-09	1e-09
>H4KJ0JL02I5HVN_357	CACGCCGTAAACGATGATAACTAGCTGTCCGGGTTCATGGAACTTGGGTGGCGCAGCTAACGCATTAAGTTATCCGCCTGGGGAGTACGGTCGCAAGATTAAAACTCAAAGGAATTGACGGGGGCCTGCACAAGCGGTGGAGCATGTGGTTTAATTCGAAGCAACGCGCAGAACCTTACCAGCGTTTGACATGTCTAGTATGTTTCCCAGAGATGGGTTACTTCAGTTCGGCTGGCTAGAACACAGGTGCTGCATGGCTGTCGTCAGCTCGTGTCGTGAGATGTTGGGTTAAGTCCCGCAACGAGCGCAACCCTCGTCTTTAGTTGCCATCATTTAGTTGGGCACTCTAAAGAAACCGCCGGTG	357	x	1e-09	1e-09	1e-09	1e-09	1e-09	1e-09	1e-09	1e-09	1e-09	19.9521	1e-09	1e-09	1e-09	1e-09	1e-09	1e-09	1e-09	1e-09	1e-09	1e-09	1e-09	1e-09	1e-09	1e-09	1e-09	1e-09	1e-09
>H4KJ0JL02H3RS7_319	CACGCCGTAAACGATGTCGATTTGGAGGTTGTGCCCTTGAGGCGTGGCTTCCGGAGCTAACGCGTTAAATCGACCGCCTGGGGAGTACGGCCGCAAGGTTAAAACTCAAATGAATTGACGGGGGGCCCGCACAAGCGGTGGAGCATGTGGTTTAATTCGATGCAACGCGAAGAACCTTACCTGGTCTTGACATCCACAGAACTTTCCAGAGATGGATTGGTGCCTTCGGGAACTGTGAGACAGGTGCTGCATGGCTGTCGTCAGCTCGTGTTGTGAAATGTTGGGTTAAGTCCCGCAACGAGCGCAACCCTTATCCTTTGTTGCCAGCGGTTAGGCCGGGAACTCAAAGGAGACTGCCAGTG	319	x	1e-09	1e-09	1e-09	1e-09	1e-09	1e-09	1e-09	1e-09	1e-09	15.9617	1e-09	1e-09	1e-09	1e-09	1e-09	1e-09	1e-09	1e-09	1e-09	1e-09	1e-09	1e-09	1e-09	1e-09	1e-09	1e-09	1e-09
>H4KJ0JL02F4ZY5_372	CACGCCGTAAACGGTGGGTACTAGGTGTGGGTTTCCTTCCTTGGGATCCGTGCCGTAGCTAACGCATTAAGTACCCCGCCTGGGGAGTACGGCCGCAAGGCTAAAACTCAAAGAAATTGACGGGGGCCCGCACAAGCGGCGGAGCATGTGGATTAATTCGATGCAACGCGAAGAACCTTACCTGGGTTTGACATGCACAGGACGCTGGTAGAGATATCAGTTCCCTTGTGGCCTGTGTGCAGGTGGTGCATGGCTGTCGTCAGCTCGTGTCGTGAGATGTTGGGTTAAGTCCCGCAACGAGCGCAACCCTTGTCCTATGTTGCCAGCGGGTTATGCCGGGGACTCGTAGGAGACTGCCGGGG	372	x	1e-09	1e-09	1e-09	1e-09	1e-09	1e-09	1e-09	1e-09	1e-09	15.9617	1e-09	1e-09	1e-09	1e-09	1e-09	1e-09	1e-09	1e-09	1e-09	1e-09	1e-09	1e-09	1e-09	1e-09	1e-09	1e-09	1e-09
>H4KJ0JL02FP34B_377	CACGCCGTAAACGGTGGGTACTAGGTGTGGGTTTCCTTCCTTGGGATCCGTGCCGTAGCTAACGCATTAAGTACCCCGCCTGGGGAGTACGGCCGCAAGGCTAAAACTCAAAGAAATTGACGGGGGCCCGCACAAGCGGCGGAGCATGTGGATTAATTCGATGCAACGCGAAGAACCTTACCTGGGTTTGACATGCACAGGACGTGCCTAGAGATAGGTATTCCCTTGTGGCCTGTGTGCAGGTGGTGCATGGCTGTCGTCAGCTCGTGTCGTGAGATGTTGGGTTAAGTCCCGCAACGAGCGCAACCCTTATCTTATGTTGCCAGCGCGTAATGGCGGGGACTCGTGAGAGACTGCCGGGG	377	x	1e-09	1e-09	1e-09	1e-09	1e-09	1e-09	1e-09	1e-09	1e-09	15.9617	1e-09	1e-09	1e-09	1e-09	1e-09	1e-09	1e-09	1e-09	1e-09	1e-09	1e-09	1e-09	1e-09	1e-09	1e-09	1e-09	1e-09
>H4KJ0JL02G2PX0_378	CATGCCGTAAACGGTGGGCGCTAGGTGTGAGGGTCTTTTCACGACTTTCGTGCCGTAGCTAACGCATTAAGCGCCCCGCCTGGGGAGTACGGCCGCAAGGCTAAAACTCAAAGGAATTGACGGGGGCCCGCACAAGCGGCGGAGCATGTGGATTAATTCGATGCAACGCGAAGAACCTTACCTGGGCTTGACATACACTGGATCGGGCTAGAGATAGTCTTTCCCTTTGTGGCTGGTGTACAGGTGGTGCATGGTTGTCGTCAGCTCGTGTCGTGAGATGTTGGGTTAAGTCCCGCAACGAGCGCAACCCTTGTCTTATGTTGCCAGCATTTGGTTGGGGACTCATGAGAGACTGCCGGGG	378	x	1e-09	1e-09	1e-09	1e-09	1e-09	1e-09	1e-09	1e-09	1e-09	15.9617	1e-09	1e-09	1e-09	1e-09	1e-09	1e-09	1e-09	1e-09	1e-09	1e-09	1e-09	1e-09	1e-09	1e-09	1e-09	1e-09	1e-09
>H4KJ0JL02I60GB_144	CATGCCGTAAACGGTGGGCGCTAGGTGTGAGGGTCTTTCTACGACTTTCGTGCCGTAGCTAACGCATTAAGCGCCCCGCCTGGGGAGTACGGCCGCAAGGCTAAAACTCAAAGGAATTGACGGGGGCCCGCACAAGCGGCGGAGCATGTGGATTAATTCGATGCAACGCGAAGAACCTTACCTGGGCTTGACATACACTAGATCGCTGCAGAGATGTAGTTTCCCTTTGTGGTTGGTGTACAGGTGGTGCATGGTTGTCGTCAGCTCGTGTCGTGAGATGTTGGGTTAAGTCCCGCAACGAGCGCAACCCTTGTCTTATGTTGCCAGCATTTGGTTGGGGACTCATGAGAGACTGCCGGGG	144	x	1e-09	1e-09	1e-09	1e-09	1e-09	1e-09	1e-09	1e-09	1e-09	11.9713	1e-09	1e-09	1e-09	1e-09	1e-09	1e-09	1e-09	1e-09	1e-09	1e-09	1e-09	1e-09	1e-09	1e-09	1e-09	1e-09	1e-09
>H4KJ0JL02JDCDH_534	CACGCCGTAAACGATGAGTGTTAGGTGTCTGGAATAATCTGGGTGCCGCAGCTAACGCAATAAACACTCCGCCTGGGGAGTACGCACGCAAGTGTGAAACTCAAAGGAATTGACGGGGACCCGCACAAGCAGCGGAGCATGTGGTTTAATTCGACGCAACGCGAAGAACCTTACCAAGTCTTGACATATTACGGAGGGAATTAGAGATAGTTCCTTACTTCTTCGGAAGACTGTAATACAGGTGGTGCATGGTTGTCGTCAGCTCGTGTCGTGAGATGTTGGGTTAAGTCCCATAACGAGCGCAACCCCTATATTTAGTTACCATCATTAAGTTGGGGACTATAGATATACTGCCGGTG	534	x	1e-09	1e-09	1e-09	1e-09	1e-09	1e-09	1e-09	1e-09	1e-09	11.9713	1e-09	1e-09	1e-09	1e-09	1e-09	1e-09	1e-09	1e-09	1e-09	1e-09	1e-09	1e-09	1e-09	1e-09	1e-09	1e-09	1e-09
>H4KJ0JL02GTSBA_623	CATGCCGTAAACGTTGGGCACTAGGTGTGGGGGACATTCCACGTTTTCCGCGCCGTAGCTAACGCATTAAGTGCCCCGCCTGGGGAGTACGGCCGCAAGGCTAAAACTCAAAGGAATTGACGGGGGGCCCGCACAAGCGGCGGAGCATGCGGATTAATTCGATGCAACGCGAAGAACCTTACCAAGGCTTGACATGGACCGGATCGCTGCAGAGATGCAGTTTCCCTTCGGGGCTGGTTCACAGGTGGTGCATGGTTGTCGTCAGCTCGTGTCGTGAGATGTTGGGTTAAGTCCCGCAACGAGCGCAACCCCTATCCTATGTTGCCAGCACGTGATGGTGGGGACTCATGGGAGACTGCCGGGG	623	x	1e-09	1e-09	1e-09	1e-09	1e-09	1e-09	1e-09	1e-09	1e-09	7.98085	1e-09	1e-09	1e-09	1e-09	1e-09	1e-09	1e-09	1e-09	1e-09	1e-09	1e-09	1e-09	1e-09	1e-09	1e-09	1e-09	1e-09
>H4KJ0JL02IV338_624	CACGCTGTAAACGGTGGGTACTAGGTGTGGGGTCCATTCCACGGATTCCGTGCCGTAGCTAACGCTTTAAGTACCCCGCCTGGGGAGTACGGCCGCAAGGCTAAAACTCAAAGGAATTGACGGGGCCCCGCACAAGCGGCGGAGCATGCGGATTAATTCGATGCAACGCGAAGAACCTTACCTGGGTTTGACATGGATCAGGAGTGCTCAGAGATGGGTATGCCTCTTTTGGGGTGGTTCACAGGTGGTGCATGGCTGTCGTCAGCTCGTGTCGTGAGATGTTGGGTTAAGTCCCGCAACGAGCGCAACCCTCGTTCACTGTTGCCAGCACGTTATGGTGGGGACTCAGTGGAGACCGCCGGGG	624	x	1e-09	1e-09	1e-09	1e-09	1e-09	1e-09	1e-09	1e-09	1e-09	7.98085	1e-09	1e-09	1e-09	1e-09	1e-09	1e-09	1e-09	1e-09	1e-09	1e-09	1e-09	1e-09	1e-09	1e-09	1e-09	1e-09	1e-09
>H4KJ0JL02FY142_86	CATGCCGTAAACGATGAATGCTAGGTGTTGGAGGGTTTCCGCCCTTCAGTGCCGCAGCTAACGCATTAAGCATTCCGCCTGGGGAGTACGACCGCAAGGTTGAAACTCAAAGGAATTGACGGGGGCCCGCACAAGCGGTGGAGCATGTGGTTTAATTCGAAGCAACGCGAAGAACCTTACCAGGTCTTGACATCTTTTGATCACCTGAGAGATCAGGTTTCCCCTTCGGGGGCAAAATAACAGGTGGTGCATGGTTGTCGTCAGCTCGTGTCGTGAGATGTTGGGTTAAGTCCCGCAACGAGCGCAACCCTTATGACTAGTTGCCAGCATTGAGTTGGGCACTCTAGTAAGACTGCCGGTG	86	x	1e-09	1e-09	1e-09	1e-09	1e-09	1e-09	1e-09	1e-09	1e-09	1e-09	11.3464	1e-09	1e-09	1e-09	1e-09	1e-09	1e-09	1e-09	3.80228	1e-09	1e-09	1e-09	1e-09	1e-09	1e-09	1e-09	1e-09
>H4KJ0JL02IYW3I_74	CACGCCGTAAACGATGTCGACTTGGAGGTTGTGCCCTTGAGGCGTGGCTTCCGGAGCTAACGCGTTAAGTCGACCGCCTGGGGAGTACGGCCGCAAGGTTAAAACTCAAATGAATTGACGGGGGGCCCGCACAAGCGGTGGAGCATGTGGTTTAATTCGATGCAACGCGAAGAACCTTACCTGGTCTTGACATCCACAGAACTTTCCAGAGATGGATTGGTGCCTTCGGGAACTGTGAGACAGGTGCTGCATGGCTGTCGTCAGCTCGTGTTGTGAAATGTTGGGTTAAGTCCCGCAACGAGCGCAACCCTTATCCTTTGTTGCCAGCGGTCCGGCCGGGAACTCAAAGGAGACTGCCAGTG	74	x	1e-09	1e-09	1e-09	1e-09	1e-09	1e-09	1e-09	1.68606	2.41371	1e-09	6.61876	5.94354	6.48088	1e-09	4.9128	1e-09	6.28773	8.64055	1e-09	1e-09	1e-09	1e-09	1e-09	1e-09	1e-09	1e-09	1e-09
>H4KJ0JL01EVKIE_103	CACGCCGTAAACGATGAGTGCTAGGTGTTAGGGGGTCCAACCCTTAGTGCCGAAGTAAACACATTAAGCACTCCGCCTGGGGAGTACGGCCGCAAGGCTGAAACTCAAAGGAATTGACGGGGGGCCCGCACAAGCGGTGGAGCATGTGGTTTAATTCGAAGCAACGCGAAGAACCTTACCAGGTCTTGACATCCCAATGCCCGCTCTGGAGACAGAGTTTTCCCTTCGGGGACATTGGTGACAGGTGGTGCATGGTTGTCGTCAGCTCGTGTCGTGAGATGTTGGGTTAAGTCCCGCAACGAGCGCAACCCTTGATCTTAGTTGCCAGCATTAAGTTGGGCACTCTAAGGTGACTGCCGGTG	103	x	1e-09	1.49388	1e-09	1e-09	1e-09	1e-09	1e-09	1.68606	1e-09	1e-09	3.78215	8.9153	1e-09	5.23286	1e-09	1e-09	1e-09	1e-09	1e-09	1e-09	1e-09	1e-09	1e-09	1e-09	1e-09	1e-09	1e-09
>H4KJ0JL02JQTXI_128	CACGCCGTAAACGATGAGTGCTAAGTGTTGGAGGGTTTCCGCCCTTCAGTGCTGCAGCTAACGCATTAAGCACTCCGCCTGGGGAGTACGACCGCAAGGTTGAAACTCAAAGGAATTGACGGGGGCCCGCACAAGCGGTGGAGCATGTGGTTTAATTCGAAGCAACGCGAAGAACCTTACCAGGTCTTGACATCCTTTGACCACTCTAGAGATAGAGCTTCCCCTTCGGGGGCAAAGTGACAGGTGGTGCATGGTTGTCGTCAGCTCGTGTCGTGAGATGTTGGGTTAAGTCCCGCAACGAGCGCAACCCTTATTGTTAGTTGCCATCATTTAGTTGGGCACTCTAGCGAGACTGCCGGTG	128	x	1e-09	1e-09	1e-09	1e-09	1e-09	1e-09	3.32336	1e-09	1e-09	1e-09	1e-09	11.8871	1e-09	1e-09	1e-09	1e-09	1e-09	1e-09	1e-09	1e-09	1e-09	1e-09	1e-09	1e-09	1e-09	1e-09	1e-09
>H4KJ0JL02HKZ2M_278	CACGCCGTAAACGATGAGTGCTAGGTGTTAGGGGGTCCAACCCTTAGTGCCGAAGTAAACACATTAAGCACTCTGCCTGGGGAGTACGGCCGCAAGGCTGAAACTCAAAGGAATTGACGGGGGCCCGCACAAGCGGTGGAGCATGTGGTTTAATTCGAAGCAACGCGAAGAACCTTACCAGGTCTTGACATCCCAATGCCCACTCTGGAGACAGAGTTTTCCCTTCGGGGACATTGGTGACAGGTGGTGCATGGTTGTCGTCAGCTCGTGTCGTGAGATGTTGGGTTAAGTCCCGCAACGAGCGCAACCCTTGATCTTAGTTGCCAGCATTAAGTTGGGCACTCTAAGGTGACTGCCGGTG	278	x	1e-09	1e-09	1e-09	1e-09	1e-09	1e-09	1e-09	1e-09	1e-09	1e-09	1e-09	17.8306	1e-09	1e-09	1e-09	1e-09	1e-09	1e-09	1e-09	1e-09	1e-09	1e-09	1e-09	1e-09	1e-09	1e-09	1e-09
>H4KJ0JL01DGQA3_68	CATGCCGTAAACGGTGGGCGCTAGGTGTGAGGGTCTTTTCACGACTTTCGTGCCGTAGCTAACGCATTAAGCGCCCCGCCTGGGGAGTACGGCCGCAAGGCTAAAACTCAAAGGAATTGACGGGGGCCCGCACAAGCGGCGGAGCATGTGGATTAATTCGATGCAACGCGAAGAACCTTACCTGGGCTTGACATACACCGGATCGGGCTAGAGATAGTCTTTCCCTTTGTGGCTGGTGTACAGGTGGTGCATGGTTGTCGTCAGCTCGTGTCGTGAGATGTTGGGTTAAGTCCCGCAACGAGCGCAACCCTTGTCTTATGTTGCCAGCATTTGGTTGGGGACTCATGAGAGACTGCCGGGG	68	x	1e-09	1e-09	1e-09	1e-09	1e-09	1e-09	1e-09	1e-09	1e-09	1e-09	1e-09	14.8588	1e-09	1e-09	1e-09	1e-09	1e-09	1e-09	1e-09	1e-09	1e-09	1e-09	1e-09	1e-09	1e-09	1e-09	1e-09
>H4KJ0JL02IJJ40_326	CACGCCGTAAACGATGTCGATTTGGAGGTTGTGCCCTTGAGGCGTGGCTTCCGGAGCTAACGCGTTAAATCGACCGCCTGGGGAGTACGGCCGCAAGGTTAAAACTCAAATGAATTGACGGGGGGCCCGCACAAGCGGTGGAGCATGTGGTTTAATTCGATGCAACGCGAAGAACCTTACCTGGTCTTGACATCCACAGAACTTGCCAGAGATGGCTTGGTGCCTTCGGGAACTGTGAGACAGGTGCTGCATGGCTGTCGTCAGCTCGTGTTGTGAAATGTTGGGTTAAGTCCCGCAACGAGCGCAACCCTTATCCTTTGTTGCCAGCGGTTAGGCCGGGAACTCAAAGGAGACTGCCAGTG	326	x	1e-09	1e-09	1e-09	1e-09	1e-09	1e-09	1e-09	1e-09	1e-09	1e-09	1e-09	14.8588	1e-09	1e-09	1e-09	1e-09	1e-09	1e-09	1e-09	1e-09	1e-09	1e-09	1e-09	1e-09	1e-09	1e-09	1e-09
>H4KJ0JL02ISLVN_329	CTAGCCGTAAACGATGAACACTAGGCGTAGTCGGTATCGACCCCGGCTGTGCCGTAGCTAACGCATTAAGTGTTCCGCCTGGGGAGTACGGCCGCAAGGCTAAAACTCAAAGGAATTGACGGGGGCCCGCACAAGCAGCGGAGCGTGTGGTTTAATTCGTCGCAACGCGAAGAACCTTACCAGGGCTTGACATGTGGCGGAAAACGGCGGAAACGTCGTCCTCCCGCAAGGGACCGTCATGCAGGTGTTGCATGGCTGTCGTCAGCTCGTGTCGTGAGATGTTGGGTTAAGTCCCGCAACGAGCGCAACCCCCGTGGCATGTTGTATCTCTCATGCCAGACTGCCGAGA	329	x	1e-09	1e-09	1e-09	1e-09	1e-09	1e-09	1e-09	1e-09	1e-09	1e-09	1e-09	14.8588	1e-09	1e-09	1e-09	1e-09	1e-09	1e-09	1e-09	1e-09	1e-09	1e-09	1e-09	1e-09	1e-09	1e-09	1e-09
>H4KJ0JL02I7VK6_298	CACACCGTAAACGATGAACACTAGGTGTTAGGAGGTTTCCGCCTCTTAGTGCCGAAGCTAACGCATTAAGTGTTCCGCCTGGGGAGTACGACCGCAAGGTTGAAACTCAAAGGAATTGACGGGGGACCCGCACAAGCGGTGGAGCATGTGGTTTAATTCGAAGCAACGCGAAGAACCTTACCAGGTCTTGACATCCTTTGAAGCTTTTAGAAATAGAAGTGTTCTCTTCGGAGACAAAGTGACAGGTGGTGCATGGTCGTCGTCAGCTCGTGTCGTGAGATGTTGGGTTAAGTCCCGCAACGAGCGCAACCCTTATTGTTAGTTGCCAGCATTCAGATGGGCACTCTAGCGAGACTGCCGGTG	298	x	1e-09	1e-09	1e-09	1e-09	1e-09	1e-09	1e-09	1e-09	1e-09	1e-09	1e-09	11.8871	1e-09	1e-09	1e-09	1e-09	1e-09	1e-09	1e-09	1e-09	1e-09	1e-09	1e-09	1e-09	1e-09	1e-09	1e-09
>H4KJ0JL02FR2YU_382	CACGCCGTAAACGATGCTAACTCGTTTTTGGATTTTCGGATTCAGAGACCAAGCGAAAGTGATAAGTTAGCCACCTGGGGAGTACGTCCGCAAGGATGAAACTCAAAGGAATTGACGGGGGCCCGCACAAGCGGTGGATTATGTGGTTTAATTCGATGATACGCGAGGAACCTTACCAAGACTTAAATGGGAATTGACAGGTCTAGAAATAGACCCTCCTTCGGGCAATTTCCAAGGTGCTGCATGGTTGTCGTCAGCTCGTGCCGTGAGGTGTTAGGTTAAGTCCTGCAACGAGCGCAACCCCTGTCACTAGTTGCTAACATTTAGTTGAGGACTCTAGTGAGACTGCCTACG	382	x	1e-09	1e-09	1e-09	1e-09	1e-09	1e-09	1e-09	1e-09	1e-09	1e-09	1e-09	11.8871	1e-09	1e-09	1e-09	1e-09	1e-09	1e-09	1e-09	1e-09	1e-09	1e-09	1e-09	1e-09	1e-09	1e-09	1e-09
>H4KJ0JL01D6TWV_306	CTAGCCGTAAACGATGGATACTAGGCGCTGTGCGTATCGACCCGTGCAGTGCTGTAGCTAACGCGTTAAGTATCCCGCCTGGGGAGTACGTTCGCAAGAATGAAACTCAAAGGAATTGACGGGGGCCCGCACAAGCGGTGGAGCATGTGGTTTAATTCGATGCAAAGCGAAGAACCTTACCAGGGCTTGACATGCCGCGAATCCTCTTGAAAGAGAGGGGTGCCTTCGGGAACGCGGACACAGGTGGTGCATGGCTGTCGTCAGCTCGTGCCGTAAGGTGTTGGGTTAAGTCCCGCAACGAGCGCAACCCTCGTGCTTAGTTGCCACCGTCGAGTTTGGAACCCTGAGCAGACTGCCGGTG	306	x	1e-09	1e-09	1e-09	1e-09	1e-09	1e-09	1e-09	1e-09	1e-09	1e-09	1e-09	8.9153	1e-09	1e-09	1e-09	3.02939	1e-09	1e-09	1e-09	1e-09	1e-09	1e-09	1e-09	1e-09	1e-09	1e-09	1e-09
>H4KJ0JL02JOHJY_443	CATGCCGTAAACGTTGGGCACTAGGTGTGGGGACCATTCCACGGTTTCCGCGCCGCAGCTAACGCATTAAGTGCCCCGCCTGGGGAGTACGGCCGCAAGGCTAAAACTCAAAGGAATTGACGGGGGGCCCGCACAAGCGGCGGAGCATGCGGATTAATTCGATGCAACGCGAAGAACCTTACCAAGGCTTGACATGTTCTCGATCGCCGTAGAGATACGGTTTCCCCTTTGGGGTGGGTTCACAGGTGGTGCATGGTTGTCGTCAGCTCGTGTCGTGAGATGTTGGGTTAAGTCCCGCAACGAGCGCAACCCTCGTTCCATGTTGCCAGCACGTCGTGGTGGGGACTCATGGGAGACTGCCGGGG	443	x	1e-09	1e-09	1e-09	1e-09	1e-09	1e-09	1e-09	1e-09	1e-09	1e-09	1e-09	8.9153	1e-09	1e-09	1e-09	1e-09	1e-09	1e-09	1e-09	1e-09	1e-09	1e-09	1e-09	1e-09	1e-09	1e-09	1e-09
>H4KJ0JL02HMF0H_446	CACGCCGTAAACGATGAATACTAGGTGTTGGGAAGCATTGCTTCTCGGTGCCGTCGCAAACGCAGTAAGTATTCCACCTGGGGAGTACGTTCGCAAGAATGAAACTCAAAGGAATTGACGGGGACCCGCACAAGCGGTGGAGCATGTGGTTTAATTCGAAGCAACGCGAAGAACCTTACCAAGTCTTGACATCCTTCTGATCGGTACTTAATCGTACCTTCTCTTCGGAGCAGGAGTGACAGGTGGTGCATGGTTGTCGTCAGCTCGTGTCGTGAGATGTTGGGTTAAGTCCCGCAACGAGCGCAACCCTTATCTTTAGTAGCCAGCGGTCCGGCCGGGCACTCTAGAGAGACTGCCAGGG	446	x	1e-09	1e-09	1e-09	1e-09	1e-09	1e-09	1e-09	1e-09	1e-09	1e-09	1e-09	8.9153	1e-09	1e-09	1e-09	1e-09	1e-09	1e-09	1e-09	1e-09	1e-09	1e-09	1e-09	1e-09	1e-09	1e-09	1e-09
>H4KJ0JL02GEL8D_447	CACACCGTAAACGTTGGGCGCTAGGTGTGGGATCCTTTCCACGGGTTCCGTGCCGTAGCTAACGCATTAAGCGCCCCGCCTGGGGAGTACGGCCGCAAGGCTAAAACTCAAAGGAATTGACGGGGGCCCGCACAAGCGGCGGAGCATGCGGATTAATTCGATGCAACGCGAAGAACCTTACCTGGGTTTGACATATACGGGAAGCCTGCAGAGATGTGGGTCTCTTTGATACTCGTATACAGGTGGTGCATGGCTGTCGTCAGCTCGTGTCGTGAGATGTTGGGTTAAGTCCCGCAACGAGCGCAACCCTCGTTCCATGTTGCCAGCAATTCGGTTGGGGACTCATGGGAGACTGCCGGGG	447	x	1e-09	1e-09	1e-09	1e-09	1e-09	1e-09	1e-09	1e-09	1e-09	1e-09	1e-09	8.9153	1e-09	1e-09	1e-09	1e-09	1e-09	1e-09	1e-09	1e-09	1e-09	1e-09	1e-09	1e-09	1e-09	1e-09	1e-09
>H4KJ0JL02FUOYC_478	CACCCCGTAAACGTTGGGAACTAGATGTGGGGACCATTCCACGGTCTCCGTGTCGCAGCTAACGCATTAAGTTCCCCGCCTGGGGAGTACGGCCGCAAGGCTAAAACTCAAAGGAATTGACGGGGGCCCGCACAAGCGGCGGAGCATGCGGATTAATTCGATGCAACGCGAAGAACCTTACCAAGGCTTGACATATACCGGAAACGGCGAGAGATCGTCGCCCCGCAAGGTCGGTATACAGGTGGTGCATGGTTGTCGTCAGCTCGTGTCGTGAGATGTTGGGTTAAGTCCCGCAACGAGCGCAACCCTCGTTCTATGTTGCCAGCACGTAATGGTGGGAACTCATGGGATACTGCCGGGG	478	x	1e-09	1e-09	1e-09	1e-09	1e-09	1e-09	1e-09	1e-09	1e-09	1e-09	1e-09	8.9153	1e-09	1e-09	1e-09	1e-09	1e-09	1e-09	1e-09	1e-09	1e-09	1e-09	1e-09	1e-09	1e-09	1e-09	1e-09
>H4KJ0JL02FYAKL_644	CACGCCGTAAACGATGAGTGCTAGGTGTTAGGGGGTCCAACCCTTAGTGCCGAAGTAAACACATTAAGCACTCCGCCTGGGGAGTACGGCCGCAAGGCTGAAACTCAAAGGAATTGACGGGGGCCCCGCACAAGCGGTGGAGCATGTGGTTTAATTCGAAGCAACGCGAAGAACCTTACCAGGTCTTGACATCCCAATGCCCACTCTGGAGACAGAGTTTTCCCTTCGGGGACATTGGTGACAGGTGGTGCATGGTTGTCGTCAGCTCGTGTCGTGAGATGTTGGGTTAAGTCCCGCAACGAGCGCAACCCTTGATCTTAGTTGCCAGCATTAAGTTGGGCACTCTAAGGTGACTGCCGGTG	644	x	1e-09	1e-09	1e-09	1e-09	1e-09	1e-09	1e-09	1e-09	1e-09	1e-09	1e-09	5.94354	1e-09	1e-09	1e-09	1e-09	1e-09	1e-09	1e-09	1e-09	1e-09	1e-09	1e-09	1e-09	1e-09	1e-09	1e-09
>H4KJ0JL02FR0Y1_752	CACGCTGTAAACGATGGATACTCGATGTGGCTGGTATTGACCCCGGCCGTGTCCAAGTTAACACGATAAGTATCCCGCCTGGGGAGTACGGTCGCAAGATTAAAACTCAAAGGAATTGACGGGGGCCCGCACAAGCGGTGGATTATGTGGTTTAATTCGAAGCAACGCGAAAAACCTTACCTAGCCTTGACTTGTCTCTGCATAGTCCTGGAAACAGGCTAGCCCCGCAAGGGGCGAGAACACAGGTGCTGCATGGCTGTCGTCAGCTCGTGTCGTGAGATGTTTGGTTAAGTCCAGCAACGAGCGCAACCCTTGTCCTTAGTTGCCATCATTAAGTTGGGCACTCTAGGGAGACTGCCGATG	752	x	1e-09	1e-09	1e-09	1e-09	1e-09	1e-09	1e-09	1e-09	1e-09	1e-09	1e-09	5.94354	1e-09	1e-09	1e-09	1e-09	1e-09	1e-09	1e-09	1e-09	1e-09	1e-09	1e-09	1e-09	1e-09	1e-09	1e-09
>H4KJ0JL02JKCZN_763	CACGCCGTAAACGATGATGACTAGCTGTCCGGGCACTTGGTGCTTGGGTGGCGCAGCTAACGCATTAAGTCATCCGCCTGGGGAGTACGGCCGCAAGGTTAAAACTCAAAGGAATTGACGGGGGCCTGCACAAGCGGTGGAGCATGTGGTTTAATTCGAAGCAACGCGCAGAACCTTACCAGCGTTTGACATGCCCGGACGGTTACCAGAGATGGTTTCCTTCCCTTCGGGGACTGGGACACAGGTGCTGCATGGCTGTCGTCAGCTCGTGTCGTGAGATGTTGGGTTAAGTCCCGCAACGAGCGCAACCCTCGTCCTTAGTTGCCATCATTTAGTTGGGTACTCTAAGGAAACTGCCGGTG	763	x	1e-09	1e-09	1e-09	1e-09	1e-09	1e-09	1e-09	1e-09	1e-09	1e-09	1e-09	5.94354	1e-09	1e-09	1e-09	1e-09	1e-09	1e-09	1e-09	1e-09	1e-09	1e-09	1e-09	1e-09	1e-09	1e-09	1e-09
>H4KJ0JL02IPKHI_764	CACGCCGTAAACGGTGGATGCTGGATGTGGGGCCCTTTCCACGGGTCCCGTGTCGGAGCCAACGCGTTAAGCATCCCGCCTGGGGAGTACGGCCGCAAGTCTAAAACTCAAAGAAATTGACGGGGGGCCCGCACAAGCGGCGGAGCATGCGGATTAATTCGATGCAACGCGAAGAACCTTACCTGGGCTTGACATGTGCCGGATCGCCGTGGAGACACGGTTTCCCTTCGGGGCCGGTTCACAGGTGGTGCATGGTCGTCGTCAGCTCGTGTCGTGAGATGTTGGGTTAAGTCCCGCAACGAGCGCAACCCTCGCCGCATGTTGCCAGCGGGTGATGCCGGGAACTCATGTGGGACCGCCGGGG	764	x	1e-09	1e-09	1e-09	1e-09	1e-09	1e-09	1e-09	1e-09	1e-09	1e-09	1e-09	5.94354	1e-09	1e-09	1e-09	1e-09	1e-09	1e-09	1e-09	1e-09	1e-09	1e-09	1e-09	1e-09	1e-09	1e-09	1e-09
>H4KJ0JL02H54S9_765	CATGCCGTAAACGTTGGGAACTAGGTGTGGGTCTCATTCCACGAGATCCGTGCCGCAGCTAACGCATTAAGTTCCCCGCCTGGGGAGTACGGCCGCAAGGCTAAAACTCAAAGGAATTGACGGGGGCCCGCACAAGCGGCGGAGCATGCGGATTAATTCGATGCAACGCGAAGAACCTTACCAAGGCTTGACATACACCGGAATCACTCAGAGATGGGTGCGTCTTCGGACTGGTGTACAGGTGGTGCATGGTTGTCGTCAGCTCGTGTCGTGAGATGTTGGGTTAAGTCCCGCAACGAGCGCAACCCTCGTTCTATGTTGCCAGCACGTCATGGTGGGGACTCATAGGAGACTGCCGGGG	765	x	1e-09	1e-09	1e-09	1e-09	1e-09	1e-09	1e-09	1e-09	1e-09	1e-09	1e-09	5.94354	1e-09	1e-09	1e-09	1e-09	1e-09	1e-09	1e-09	1e-09	1e-09	1e-09	1e-09	1e-09	1e-09	1e-09	1e-09
>H4KJ0JL02H43BO_766	CACGCTGTAAACGATGAGTGCTAGGTATCGGAATAATTCGGTGCCGCAGTTAACACATTAAGCACTCCGCCTGGGGAGTACGTGCGCAAGCATGAAACTCAAAGGAATTGACGGGGACCCGCACAAGCAGCGGAGCATGTGGTTTAATTCGAAGCAACGCGAAGAACCTTACCAGGGCTTGACATACTGAGGACCGGTATAGAGATATACCCTCTTCTTCGGAAGCCTCAATACAGGTGGTGCATGGTTGTCGTCAGCTCGTGTCGTGAGATGTTCAGTTAAGTCTGGCAACGAGCGCAACCCCTATCTTTAGTTACCAGCATTTCGGATGGGGACTCTAAAGAGACTGCCGATG	766	x	1e-09	1e-09	1e-09	1e-09	1e-09	1e-09	1e-09	1e-09	1e-09	1e-09	1e-09	5.94354	1e-09	1e-09	1e-09	1e-09	1e-09	1e-09	1e-09	1e-09	1e-09	1e-09	1e-09	1e-09	1e-09	1e-09	1e-09
>H4KJ0JL02FSTZD_769	CATGCCGTAAACGATGAGTGCTAAGTGTTGGGAGGTTTCCGCCTCTCAGTGCTGCAGCTAACGCATTAAGCACTCCGCCTGTGGAGTACGACCGCAAGGTTGAAACTCAAAGGAATTGACGGGGGCCCGCACAAGCGGTGGAGCATGTGGTTTAATTCGAAGCAACGCGAAGAACCTTACCAGGTCTTGACATCCTTTGACCACCTAAGAGATTAGGTTTTCCCTTCGGGGACAAAGAGACAGGTGGTGCATGGCTGTCGTCAGCTCGTGTCGTGAGATGTTGGGTTAAGTCCCGCAACGATCGCAACCCTTGTTAATAGTTGCCAGCATTAAGTTGGGCACTCTATTGAGACTGCCGGTG	769	x	1e-09	1e-09	1e-09	1e-09	1e-09	1e-09	1e-09	1e-09	1e-09	1e-09	1e-09	5.94354	1e-09	1e-09	1e-09	1e-09	1e-09	1e-09	1e-09	1e-09	1e-09	1e-09	1e-09	1e-09	1e-09	1e-09	1e-09
>H4KJ0JL02I8BJE_775	CACGCCGTAAACGATGAGTGCTAGGTGTTAGGGGGTCCAACCCTTAGTGCCGAAGTAAACACATTAAGCACTCCGCCTGGGGAGTACGGCCGCAAGGCTGAAACTCAAAGGAATTGACGGGGGCCCCGCACAAGCGGTGGAGCATGTGGTTTAATTCGAAGCAACGCGAAGAACCTTACCAGGTCTTGACATCCCAATGCCCGCTCTGGAGACAGAGTTCTCCCTTCGGGGACATTGGTGACAGGTGGTGCATGGTTGTCGTCAGCTCGTGTCGTGAGATGTTGGGTTAAGTCCCGCAACGAGCGCAACCCTTGATCTTAGTTGCCAGCATTAAGTTGGGCACTCTAAGGTGACTGCCGGTG	775	x	1e-09	1e-09	1e-09	1e-09	1e-09	1e-09	1e-09	1e-09	1e-09	1e-09	1e-09	5.94354	1e-09	1e-09	1e-09	1e-09	1e-09	1e-09	1e-09	1e-09	1e-09	1e-09	1e-09	1e-09	1e-09	1e-09	1e-09
>H4KJ0JL02FVQTO_813	CACGCCGTAAACGATGATAACTAGCTGTCCGGGGACTTGGTCTTTGGGTGGCGCAGCTAACGCATTAAGTTATCCGCCTGGGGAGTACGGCCGCAAGGTTAAAACTCAAAGGAATTGACGGGGGGCCTGCACAAGCGGTGGAGCATGTGGTTTAATTCGAAGCAACGCGCAGAACCTTACCAGCGTTTGACATGGTAGGACGACTGGCAGAGATGCCTTTCTTCCCTTCGGGGACCTACACACAGGTGCTGCATGGCTGTCGTCAGCTCGTGTCGTGAGATGTTGGGTTAAGTCCCGCAACGAGCGCAACCCTCGATCTTAGTTACCATCATTTAGTTGGGGACTCTAAGATAACCGCCGGTG	813	x	1e-09	1e-09	1e-09	1e-09	1e-09	1e-09	1e-09	1e-09	1e-09	1e-09	1e-09	5.94354	1e-09	1e-09	1e-09	1e-09	1e-09	1e-09	1e-09	1e-09	1e-09	1e-09	1e-09	1e-09	1e-09	1e-09	1e-09
>H4KJ0JL01C4V97_79	CACGCCGTAAACGATGAGTGCTAAGTGTTAGAGGGTTTCCGCCCTTTAGTGCTGAAGTTAACGCATTAAGCACTCCGCCTGGGGAGTACGGCCGCAAGGCTGAAACTCAAAGGAATTGACGGGGGCCCGCACAAGCGGTGGAGCATGTGGTTTAATTCGAAGCAACGCGAAGAACCTTACCAGGTCTTGACATCCTCTTGACCTCCCTAGAGATAGGGATTTCCCTTCGGGGACAAGAGTGACAGGTGGTGCATGGTTGTCGTCAGCTCGTGTCGTGAGATGTTGGGTTAAGTCCCGCAACGAGCGCAACCCTTGACCTTAGTTGCCAGCATTCAGTTGGGCACTCTAAGGTGACTGCCGGTG	79	x	1e-09	1e-09	1e-09	5.41859	1e-09	1e-09	1e-09	1e-09	1e-09	1e-09	1e-09	1e-09	1e-09	1e-09	1e-09	1e-09	1e-09	1e-09	1e-09	1e-09	1e-09	1e-09	1e-09	1e-09	1e-09	3.64033	1e-09
>H4KJ0JL01EN405_215	CACGCCGTAAACGATGAGTGCTAAGTGTTAGAGGGTTTCCGCCCTTTAGTGCTGCAGCTAACGCATTAAGCACTCCGCCTGGGGAGTACGGCCGCAAGCCTGAAACTCAAAGGAATTGACGGGGGCCCGCACAAGCGGTGGAGCATGTGGTTTAATTCGAAGCAACGCGAAGAACCTTACCAGGTCTTGACATCCTCTTGCCCTCCCTAGAGATAGGGATTTCCCTTCGGGGACAAGAGTGACAGGTGGTGCATGGTTGTCGTCAGCTCGTGTCGTGAGATGTTGGGTTAAGTCCCGCAACGAGCGCAACCCTTGACCTTAGTTGCCAGCATTCAGTTGGGCACTCTAAGGTGACTGCCGGTG	215	x	1e-09	1e-09	1e-09	1e-09	1e-09	1e-09	1e-09	1e-09	1e-09	1e-09	1e-09	1e-09	1e-09	1e-09	1e-09	1e-09	1e-09	1e-09	1e-09	1e-09	1e-09	1e-09	1e-09	1e-09	1e-09	1e-09	1e-09
>H4KJ0JL02F30CG_187	CACGCCGTAAACGATGAGTGCTAAGTGTTAGAGGGTTTCCGCCCTTTAGTGCTGCAGCTAACGCATTAAGCACTCCGCCTGGGGAGTACGGCCGCAAGGCTGAAACTCAAAGGAATTGACGGGGGCCCGCACAAGCGGTGGAGCATGTGGTTTAATTCGAAGCAACGCGAAGAACCTTACCAGGTCTTGACATCCTCTGACATCCCTAGAGATAGGGCTTCCCCTTCGGGGGCAGAGTGACAGGTGGTGCATGGTTGTCGTCAGCTCGTGTCGTGAGATGTTGGGTTAAGTCCCGCAACGAGCGCAACCCTTGATCTTAGTTGCCAGCATTCAGTTGGGCACTCTAAGGTGACTGCCGGTG	187	x	11.4025	1e-09	1e-09	1e-09	1e-09	1e-09	1e-09	1e-09	1e-09	1e-09	1e-09	1e-09	1e-09	1e-09	1e-09	1e-09	1e-09	1e-09	1e-09	1e-09	1e-09	1e-09	1e-09	1e-09	1e-09	1e-09	1e-09
>H4KJ0JL02HP0FS_260	CACGCCGTAAACGATGAGTGCTAAGTGTTAGAGGGTTTCCGCCCTTTAGTGCTGCAGCTAACGCATTAAGCACTCCGCCTGGGGAGTACGACCGCAAGGCTGAAACTCAAAGGAATTGACGGGGGCCCGCACAAGCGGTGGAGCATGTGGTTTAATTCGAAGCAACGCGAAGAACCTTACCAGGTCTTGACATCCTCTTGCCCTCCCTAGAGATAGGGATTTCCCTTCGGGGACAAGAGTGACAGGTGGTGCATGGTTGTCGTCAGCTCGTGTCGTGAGATGTTGGGTTAAGTCCCGCAACGAGCGCAACCCTTGACCTTAGTTGCCAGCATTCAGTTGGGCACTCTAAGGTGACTGCCGGTG	260	x	13.3029	1e-09	1e-09	1e-09	1e-09	1e-09	1e-09	1e-09	1e-09	1e-09	1e-09	1e-09	1e-09	1e-09	1e-09	1e-09	1e-09	1e-09	1e-09	1e-09	1e-09	1e-09	1e-09	1e-09	1e-09	1e-09	1e-09
>H4KJ0JL01D9VX0_116	CACGCCCTAAACGATGTCAACTGGTTGTTGGGAGGGTTTCTTCTCAGTAACGTAGCTAACGCGTGAAGTTGACCGCCTGGGGAGTACGGCCGCAAGGTTGAAACTCAAAGGAATTGACGGGGACCCCGCACAAGCGGTGGATGATGTGGTTTAATTCGATGCAACGCGAAAAACCTTACCTACCCTTGACATGTCTGGAATCCTGAAGAGATTTGGGAGTGCTCGAAAGAGAGCCAGAACACAGGTGCTGCATGGCCGTCGTCAGCTCGTGTCGTGAGATGTTGGGTTAAGTCCCGCAACGAGCGCAACCCTTGTCATTAGTTGCTACGAAAGGGCACTCTAATGAGACTGCCGGTG	116	x	1e-09	1e-09	1e-09	1e-09	1e-09	1e-09	1e-09	3.37211	1e-09	1e-09	1e-09	1e-09	1e-09	1e-09	1e-09	1e-09	1e-09	1e-09	1e-09	1e-09	1.28436	1e-09	1e-09	1e-09	1e-09	1e-09	1e-09
>H4KJ0JL01CD81M_137	CACGCCGTAAACGATGTCGACTTGGAGGTTGTGCCCTTGAGGCGTGGCTTCCGGAGCTAACGCGTTAAGTCGACCGCCTGGGGAGTACGGCCGCAAGGTTAAAACTCAAATGAATTGACGGGGGCCCCGCACAAGCGGTGGAGCATGTGGTTTAATTCGATGCAACGCGAAGAACCTTACCTACTCTTGACATCCAGAGAAGTTTGCAGAGATGCGAACGTGCCTTCGGGAACTCTGAGACAGGTGCTGCATGGCTGTCGTCAGCTCGTGTTGTGAAATGTTGGGTTAAGTCCCGCAACGAGCGCAACCCTTATCCTTTGTTGCCAGCGGTTCGGCCGGGAACTCAAAGGAGACTGCCAGTG	137	x	1e-09	1e-09	1e-09	1e-09	1e-09	1e-09	1e-09	1e-09	1e-09	1e-09	1e-09	1e-09	1e-09	1e-09	1e-09	1e-09	1e-09	8.64055	1e-09	1e-09	1e-09	1e-09	1e-09	1e-09	1e-09	1e-09	1e-09
>H4KJ0JL02H43DN_149	CACGCCGTAAACGATGTCTATTTGGAGGTTGTGCCCTTGAGGCGTGGCTTCCGGAGCTAACGCGTTAAATAGACCGCCTGGGGAGTACGGCCGCAAGGTTAAAACTCAAATGAATTGACGGGGGGCCCGCACAAGCGGTGGAGCATGTGGTTTAATTCGATGCAACGCGAAGAACCTTACCTGGTCTTGACATCCACAGAATTTCTCAGAGATGAGGAAGTGCCTTCGGGAACTGTGAGACAGGTGCTGCATGGCTGTCGTCAGCTCGTGTTGTGAAATGTTGGGTTAAGTCCCGCAACGAGCGCAACCCTTATCCTTTGTTGCCAGCGGTCCGGCCGGGAACTCAAAGGAGACTGCCAGTG	149	x	1e-09	1e-09	1e-09	1e-09	1e-09	1e-09	1.66168	6.74423	1e-09	1e-09	1e-09	1e-09	1e-09	1e-09	1e-09	1e-09	1e-09	10.0806	1e-09	1e-09	1e-09	1e-09	1e-09	1e-09	1e-09	1e-09	1e-09
>H4KJ0JL02JLEAL_172	CACGCCGTAAACGATGAGTGCTAAGTGTTAGAGGGTTTCCGCCCTTTAGTGCTGAAGTTAACGCATTAAGCACTCCGCCTGGGGAGTACGGTCGCAAGACTGAAACTCAAAGGAATTGACGGGGGCCCGCACAAGCGGTGGAGCATGTGGTTTAATTCGAAGCAACGCGAAGAACCTTACCAGGTCTTGACATCCTCTGACATCCCTAGAGATAGGGCTTCCCCTTCGGGGGCAGAGTGACAGGTGGTGCATGGTTGTCGTCAGCTCGTGTCGTGAGATGTTGGGTTAAGTCCCGCAACGAGCGCAACCCTTGATCTTAGTTGCCATCATTAAGTTGGGCACTCTAAGGTGACTGCCGGTG	172	x	1e-09	1e-09	1e-09	1e-09	1e-09	1e-09	1e-09	1e-09	1e-09	1e-09	1e-09	1e-09	1e-09	1e-09	1e-09	1e-09	1e-09	1e-09	1e-09	1e-09	1e-09	1e-09	1e-09	1e-09	1e-09	1e-09	1e-09
>H4KJ0JL01CMEKQ_109	CACGCCGTAAACGATGAGTGCTAAGTGTTAGAGGGGTTAACCCTTTAGTGCTGTAGCTAACGCGTTAAGCACTCCGCCTGGGGAGTACGGCCGCAAGGCTGAAACTCAAAGGAATTGACGGGGGCCCGCACAAGCGGTGGAGCATGTGGTTTAATTCGAAGCAACGCGAAGAACCTTACCAGGTCTTGACATCCCCTGACAACCCTGGAGACAGGGCGTTCCCCCTTCGGGGGGACAGGGTGACAGGTGGTGCATGGTTGTCGTCAGCTCGTGTCGTGAGATGTTGGGTTAAGTCCCGCAACGAGCGCAACCCTCGCCTCTAGTTGCCAGCATTCGGTTGGGCACTCTAGAGGGACTGCCGGCG	109	x	1e-09	1.49388	1.82548	1e-09	1e-09	1e-09	1e-09	1e-09	1e-09	1e-09	1e-09	1e-09	1e-09	1e-09	1e-09	1e-09	1e-09	1e-09	1e-09	1e-09	1e-09	1e-09	1e-09	1e-09	6.46831	1e-09	5.72082
>H4KJ0JL01DCO3X_176	CACGCCGTAAACGATGAGTGCTAAGTGTTAGAGGGGTTATTCCCTTTAGTGCTGCAGCTAACGCATTAAGCACTCCGCCTGGGGAGTACGGTCGCAAGACTGAAACTCAAAGGAATTGACGGGGGCCCGCACAAGCGGTGGAGCATGTGGTTTAATTCGAAGCAACGCGAAGAACCTTACCAGGTCTTGACATCCTCTGACAATCCTAGAGATAGGACGTCCCCTTCGGGGGCAGAGTGACAGGTGGTGCATGGTTGTCGTCAGCTCGTGTCGTGAGATGTTGGGTTAAGTCCCGCAACGAGCGCAACCCTTGATCTTAGTTGCCAGCATTCAGTTGGGCACTCTAAGGTGACTGCCGGTG	176	x	1e-09	11.951	1e-09	1e-09	1e-09	1e-09	1e-09	1e-09	1e-09	1e-09	1e-09	1e-09	1e-09	1e-09	1e-09	1e-09	1e-09	1e-09	1e-09	1e-09	1e-09	1e-09	1e-09	1e-09	1e-09	1e-09	1e-09
>H4KJ0JL01AVKG5_299	CACGCCGTAAACGATGAGTGCTAAGTGTTAGAGGGTTTCCGCCCTTTAGTGCTGCAGCTAACGCATTAAGCACTCCGCCTGGGGAGTACGGCCACAAGGCTGAAACTCAAAGGAATTGACGGGGGCCCGCACAAGCGGTGGAGCATGTGGTTTAATTCGAAGCAACGCGAAGAACCTTACCAGGTCTTGACATCCTCTTGCCCTCCCTAGAGATAGGGATTTCCCTTCGGGGACAAGAGTGACAGGTGGTGCATGGTTGTCGTCAGCTCGTGTCGTGAGATGTTGGGTTAAGTCCCGCAACGAGCGCAACCCTTGACCTTAGTTGCCAGCATTCAGTTGGGCACTCTAAGGTGACTGCCGGTG	299	x	1e-09	8.96325	1e-09	1e-09	1e-09	1e-09	1e-09	1e-09	1e-09	1e-09	1e-09	1e-09	1e-09	1e-09	1e-09	1e-09	1e-09	1e-09	1e-09	1e-09	1e-09	1e-09	1e-09	1e-09	1e-09	1e-09	1e-09
>H4KJ0JL01D8MFD_80	CACGCCGTAAACGATGAGTGCTAAGTGTTAGGGGGTTTCCGCCCCTTAGTGCTGCAGCTAACGCATTAAGCACTCCGCCTGGGGAGTACGGTCGCAAGACTGAAACTCAAAGGAATTGACGGGGGCCCGCACAAGCGGTGGAGCATGTGGTTTAATTCGAAGCAACGCGAAGAACCTTACCAGGTCTTGACATCCTCTGACATCCCTAGAGATAGGGCTTCCCCTTCGGGGGCAGAGTGACAGGTGGTGCATGGTTGTCGTCAGCTCGTGTCGTGAGATGTTGGGTTAAGTCCCGCAACGAGCGCAACCCTTGATCTTAGTTGCCAGCATTCAGTTGGGCACTCTAGGGGGACTGCCGGCT	80	x	1e-09	1e-09	1e-09	5.41859	1e-09	8.19538	1e-09	1.68606	1e-09	1e-09	1e-09	1e-09	1e-09	1e-09	1e-09	1e-09	1e-09	1e-09	1e-09	1e-09	1e-09	1e-09	1e-09	1e-09	1e-09	1e-09	1e-09
>H4KJ0JL01ARBH3_83	CACGCCGTAAACGATGAGTGCTAAGTGTTAGAGGGGTTATTCCCTTTAGTGCTGTAGCTAACGCGTTAAGCACTCCGCCTGGGGAGTACGGCCGCAAGGCTGAAACTCAAAGGAATTGACGGGGGCCCGCACAAGCGGTGGAGCATGTGGTTTAATTCGAAGCAACGCGAAGAACCTTACCAGGTCTTGACATCCTCTTGACCTCCCTAGAGATAGGGATTTCCCTTCGGGGACAAGAGTGACAGGTGGTGCATGGTTGTCGTCAGCTCGTGTCGTGAGATGTTGGGTTAAGTCCCGCAACGAGCGCAACCCTCGCCCCTAGTTGCCAGCATTCAGTTGGGCACTCTAGGGGGACTGCCGGCT	83	x	1e-09	2.98775	1e-09	2.70929	1e-09	6.5563	1e-09	1e-09	1e-09	1e-09	1e-09	1e-09	1e-09	1e-09	1e-09	1e-09	1e-09	1e-09	1e-09	1e-09	1e-09	1e-09	1e-09	1e-09	1e-09	1e-09	1e-09
>H4KJ0JL01A43UJ_200	CACGCCGTAAACGATGAGTGCTAAGTGTTAGAGGGGTTAACCCTTTAGTGCTGTAGCTAACGCGTTAAGCACTCCGCCTGGGGAGTACGGCCGCAAGGCTGAAACTCAAAGGAATTGACGGGGGCCCGCACAAGCGGTGGAGCATGTGGTTTAATTCGAAGCAACGCGAAGAACCTTACCAGGTCTTGACATCCTCTGACAATCCTAGAGATAGGACGTCCCCTTCGGGGGCAGAGTGACAGGTGGTGCATGGTTGTCGTCAGCTCGTGTCGTGAGATGTTGGGTTAAGTCCCGCAACGAGCGCAACCCTCGCCTCTAGTTGCCAGCATTCGGTTGGGCACTCTAGAGGGACTGCCGGCG	200	x	1e-09	1e-09	1e-09	1e-09	1e-09	1e-09	1e-09	1e-09	1e-09	1e-09	1e-09	1e-09	1e-09	1e-09	1e-09	1e-09	1e-09	1e-09	1e-09	1e-09	1e-09	1e-09	1e-09	1e-09	1e-09	1e-09	1e-09
>H4KJ0JL01BIZ2I_142	CACGCCGTAAACGATGAGTGCTAAGTGTTAGAGGGGTTAACCCTTTAGTGCTGTAGCTAACGCGTTAAGCACTCCGCCTGGGGAGTACGGCCGCAAGGCTGAAACTCAAAGGAATTGACGGGGGCCCGCACAAGCGGTGGAGCATGTGGTTTAATTCGAAGCAACGCGAAGAACCTTACCAGGTCTTGACATCCTCTGACACCCCTAGAGATAGGGCTTCCCCTTCGGGGGCAGAGTGACAGGTGGTGCATGGTTGTCGTCAGCTCGTGTCGTGAGATGTTGGGTTAAGTCCCGCAACGAGCGCAACCCTCGCCCCTAGTTGCCAGCATTCAGTTGGGCACTCTAGGGGGACTGCCGGCT	142	x	1e-09	1e-09	1e-09	1e-09	1e-09	1e-09	1e-09	1e-09	1e-09	1e-09	1e-09	1e-09	1e-09	1e-09	1e-09	1e-09	1e-09	1e-09	1e-09	1e-09	1e-09	1e-09	1e-09	1e-09	1e-09	1e-09	1e-09
>H4KJ0JL01BGYYO_270	CACGCCGTAAACGATGAGTGCTAAGTGTTAGAGGGGTCACACCCTTTAGTGCTGTAGCTAACGCGTTAAGCACTCCGCCTGGGGAGTACGGCCGCAAGGCTGAAACTCAAAGGAATTGACGGGGGCCCGCACAAGCGGTGGAGCATGTGGTTTAATTCGAAGCAACGCGAAGAACCTTACCAGGTCTTGACATCCCCTGACAACCCTGGAGACAGGGCGTTCCTCCCTTGCGGGAGGACAGGGTGACAGGTGGTGCATGGTTGTCGTCAGCTCGTGTCGTGAGATGTTGGGTTAAGTCCCGCAACGAGCGCAACCCTCGCCTCTAGTTGCCAGCATTCGGTTGGGCACTCTAGAGGGACTGCCGGCG	270	x	1e-09	1e-09	1e-09	1e-09	1e-09	1e-09	1e-09	1e-09	1e-09	1e-09	1e-09	1e-09	1e-09	1e-09	1e-09	1e-09	1e-09	1e-09	1e-09	1e-09	1e-09	1e-09	1e-09	1e-09	1e-09	1e-09	1e-09
>H4KJ0JL01B0FYZ_292	CACGCCGTAAACGATGAGTGCTAAGTGTTAGAGGGGTTATTCCCTTTAGTGCTGTAGCTAACGCATTAAGCACTCCGCCTGGGGAGTACGGCCGCAAGGCTGAAACTCAAAGGAATTGACGGGGGCCCGCACAAGCGGTGGAGCATGTGGTTTAATTCGAAGCAACGCGAAGAACCTTACCAGGTCTTGACATCCTCTGACAACCCTAGAGATAGGGCTTCTCCTTCGGGAGCAGAGTGACAGGTGGTGCATGGTTGTCGTCAGCTCGTGTCGTGAGATGTTGGGTTAAGTCCCGCAACGAGCGCAACCCTTGATCTTAGTTGCCATCATTAAGTTGGGCACTCTAAGGTGACTGCCGGTG	292	x	1e-09	1e-09	1e-09	1e-09	1e-09	1e-09	1e-09	1e-09	1e-09	1e-09	1e-09	1e-09	1e-09	1e-09	1e-09	1e-09	1e-09	1e-09	1e-09	1e-09	1e-09	1e-09	1e-09	1e-09	1e-09	1e-09	1e-09
>H4KJ0JL01BCE3J_350	CACGCCGTAAACGATGAGTGCTAAGTGTTAGAGGGGTTATTCCCTTTAGTGCTGTAGCTAACGCGTTAAGCACTCCGCCTGGGGAGTACGGCCGCAAGGCTGAAACTCAAAGGAATTGACGGGGGCCCGCACAAGCGGTGGAGCATGTGGTTTAATTCGAAGCAACGCGAAGAACCTTACCAGGTCTTGACATCCTCTGACACCCCTAGAGATAGGGTTTCCCCTTCGGGGGCAGAGTGACAGGTGGTGCATGGTTGTCGTCAGCTCGTGTCGTGAGATGTTGGGTTAAGTCCCGCAACGAGCGCAACCCTCGCCCCTAGTTGCCAGCATTCAGTTGGGCACTCTAGGGGGACTGCCGGCT	350	x	1e-09	1e-09	1e-09	1e-09	1e-09	1e-09	1e-09	1e-09	1e-09	1e-09	1e-09	1e-09	1e-09	1e-09	1e-09	1e-09	1e-09	1e-09	1e-09	1e-09	1e-09	1e-09	1e-09	1e-09	1e-09	1e-09	1e-09
>H4KJ0JL01D4QF8_493	CACGCCGTAAACGATGAGTGCTAAGTGTTAGAGGGGTTAACCCTTTAGTGCTGTAGCTAACGCATTAAGCACTCCGCCTGGGGAGTACGGTCGCAAGACTGAAACTCAAAGGAATTGACGGGGGCCCGCACAAGCGGTGGAGCATGTGGTTTAATTCGAAGCAACGCGAAGAACCTTACCAGGTCTTGACATCCCCTGACAACCCTGGAGACAGGGCGTTCTTCCCTTGCGGGAGGACAGGGTGACAGGTGGTGCATGGTTGTCGTCAGCTCGTGTCGTGAGATGTTGGGTTAAGTCCCGCAACGAGCGCAACCCTCGCCCCTAGTTGCCAGCATTCAGTTGGGCACTCTAGGGGGACTGCCGGCT	493	x	1e-09	1e-09	1e-09	1e-09	1e-09	1e-09	1e-09	1e-09	1e-09	1e-09	1e-09	1e-09	1e-09	1e-09	1e-09	1e-09	1e-09	1e-09	1e-09	1e-09	1e-09	1e-09	1e-09	1e-09	1e-09	1e-09	1e-09
>H4KJ0JL01CYG95_496	CACGCCGTAAATGATGAGTGCTAAGTGTTAGAGGGGTTAACCCTTTAGTGCTGTAGCTAACGCGTTAAGCACTCCGCCTGGGGAGTACGGTCGCAAGACTGAAACTCAAAGGAATTGACGGGGGCCCGCACAAGCGGTGGAGCATGTGGTTTAATTCGAAGCAACGCGAAGAACCTTACCAGGTCTTGACATCCTCTGACACCCCTAGAGATAGGGCTTCCCCTTCGGGGGCAGAGTGACAGGTGGTGCATGGTTGTCGTCAGCTCGTGTCGTGAGATGTTGGGTTAAGTCCCGCAACGAGCGCAACCCTCGCCTCTAGTTGCCAGCATTCGGTTGGGCACTCTAGAGGGACTGCCGGCG	496	x	1e-09	1e-09	1e-09	1e-09	1e-09	1e-09	1e-09	1e-09	1e-09	1e-09	1e-09	1e-09	1e-09	1e-09	1e-09	1e-09	1e-09	1e-09	1e-09	1e-09	1e-09	1e-09	1e-09	1e-09	1e-09	1e-09	1e-09
>H4KJ0JL01EJIUA_503	CACGCCGTAAACGATGAGTGCTAAGTGTTAGAGGGTTTCCGCCCTTTAGTGCTGCAGCTAACGCGTTAAGCACTCCGCCTGGGGAGTACGGCCGCAAGGCTGAAACTCAAAGGAATTGACGGGGGCCCGCACAAGCGGTGGAGCATGTGGTTTAATTCGAAGCAACGCGAAGAACCTTACCAGGTCTTGACATCCCCTGACAACCCTGGAGACAGGGCGTTCCTCCCTTGCGGGAGGACAGGGTGACAGGTGGTGCATGGTTGTCGTCAGCTCGTGTCGTGAGATGTTGGGTTAAGTCCCGCAACGAGCGCAACCCTCGCCTCTAGTTGCCAGCATTCAGTTGGGCACTCTAAGGTGACTGCCGGTG	503	x	1e-09	1e-09	1e-09	1e-09	1e-09	1e-09	1e-09	1e-09	1e-09	1e-09	1e-09	1e-09	1e-09	1e-09	1e-09	1e-09	1e-09	1e-09	1e-09	1e-09	1e-09	1e-09	1e-09	1e-09	1e-09	1e-09	1e-09
>H4KJ0JL01CS24R_512	CACGCCGTAAACGATGAGTGCTAAGTGTTAGGGGGTTTCCGCCCCTTAGTGCTGTAGCTAACGCGTTAAGCACTCCGCCTGGGGAGTACGGCCGCAAGGCTGAAACTCAAAGGAATTGACGGGGGGCCCGCACAAGCGGTGGAGCATGTGGTTTAATTCGAAGCAACGCGAAGAACCTTACCAGGTCTTGACATCCCCTGACAACCCTGGAGACAGGGCGTTCCTCCCTTGCGGGAGGACAGGGTGACAGGTGGTGCATGGTTGTCGTCAGCTCGTGTCGTGAGATGTTGGGTTAAGTCCCGCAACGAGCGCAACCCTTGATCTTAGTTGCCAGCATTCAGTTGGGCACTCTAAGGTGACTGCCGGTG	512	x	1e-09	1e-09	1e-09	1e-09	1e-09	1e-09	1e-09	1e-09	1e-09	1e-09	1e-09	1e-09	1e-09	1e-09	1e-09	1e-09	1e-09	1e-09	1e-09	1e-09	1e-09	1e-09	1e-09	1e-09	1e-09	1e-09	1e-09
>H4KJ0JL01BFG64_612	CACGCCGTAAACGATGAGTGCTAAGTGTTAGAGGGGTTAACCCTTTAGTGCTGCAGCTAACGCATTAAGCACTCCGCCTGGGGAGTACGGCCGCAAGGCTGAAACTCAAAGGAATTGACGGGGGCCCGCACAAGCGGTGGAGCATGTGGTTTAATTCGAAGCAACGCGAAGAACCTTACCAGGTCTTGACATCCTCTGACAATCCTAGAGATAGGACGTCCCCTTCGGGGGCAGAGTGACAGGTGGTGCATGGTTGTCGTCAGCTCGTGTCGTGAGATGTTGGGTTAAGTCCCGCAACGAGCGCAACCCTTGACCTTAGTTGCCAGCATTCAGTTGGGCACTCTAAGGTGACTGCCGGTG	612	x	1e-09	1e-09	1e-09	1e-09	1e-09	1e-09	1e-09	1e-09	1e-09	1e-09	1e-09	1e-09	1e-09	1e-09	1e-09	1e-09	1e-09	1e-09	1e-09	1e-09	1e-09	1e-09	1e-09	1e-09	1e-09	1e-09	1e-09
>H4KJ0JL01EGFF3_636	CACGCCGTAAACGATGAGTGCTAAGTGTTAGAGGGGTTAACCCTTTAGTGCTGTAGCTAACGCGTTAAGCACTCCGCCTGGGGAGTACGGCCGCAAGGCTGAAACTCAAAGGAATTGACGGGGGCCCGCACAAGCGGTGGAGCATGTGGTTTAATTCGAAGCAACGCGAAGAACCTTACCAGGTCTTGACATCCCCTGACAACCCTGGAGACAGGGCGTTCCTCCCTTGCGGGAGGACAGGGTGACAGGTGGTGCATGGTTGTCGTCAGCTCGTGTCGTGAGATGTTGGGTTAAGTCCCGCAACGAGCGCAACCCTTGATCTTAGTTGCCACCATTCAGTTGGGCACTCTAAAGAAACTGCCGGTG	636	x	1e-09	1e-09	1e-09	1e-09	1e-09	1e-09	1e-09	1e-09	1e-09	1e-09	1e-09	1e-09	1e-09	1e-09	1e-09	1e-09	1e-09	1e-09	1e-09	1e-09	1e-09	1e-09	1e-09	1e-09	1e-09	1e-09	1e-09
>H4KJ0JL01A0A3W_637	CACGCCGTAAACGATGAGTGCTAAGTGTTAGAGGGGTCACACCCTTTAGTGCTGCAGCTAACGCGTTAAGCACTCCGCCTGGGGAGTACGGCCGCAAGGCTGAAACTCAAAGGAATTGACGGGGGCCCGCACAAGCGGTGGAGCATGTGGTTTAATTCGAAGCAACGCGAAGAACCTTACCAGGTCTTGACATCCCCTGACAACCCTGGAGACAGGGCGTTCCTCCCTTGCGGGAGGACAGGGTGACAGGTGGTGCATGGTTGTCGTCAGCTCGTGTCGTGAGATGTTGGGTTAAGTCCCGCAACGAGCGCAACCCTCGCCCCTAGTTGCCACCATTCAGTTGGGCACTCTAAAGAAACTGCCGGTG	637	x	1e-09	1e-09	1e-09	1e-09	1e-09	1e-09	1e-09	1e-09	1e-09	1e-09	1e-09	1e-09	1e-09	1e-09	1e-09	1e-09	1e-09	1e-09	1e-09	1e-09	1e-09	1e-09	1e-09	1e-09	1e-09	1e-09	1e-09
>H4KJ0JL01C24EH_638	CACGCCGTAAACGATGAGTGCTAAGTGTTAGAGGGGTTATTCCCTTTAGTGCTGTAGCTAACGCGTTAAGCACTCCGCCTGGGGAGTACGGCCGCAAGGCTGAAACTCAAAGGAATTGACGGGGGCCCGCACAAGCGGTGGAGCATGTGGTTTAATTCGAAGCAACGCGAAGAACCTTACCAGGTCTTGACATCCCCTGACAACCCTGGAGACAGGGCGTTCCTCCCTTGCGGGAGGACAGGGTGACAGGTGGTGCATGGTTGTCGTCAGCTCGTGTCGTGAGATGTTGGGTTAAGTCCCGCAACGAGCGCAACCCTTGATCTTAGTTGCCAGCATTCGGTTGGGCACTCTAGAGGGACTGCCGGCG	638	x	1e-09	1e-09	1e-09	1e-09	1e-09	1e-09	1e-09	1e-09	1e-09	1e-09	1e-09	1e-09	1e-09	1e-09	1e-09	1e-09	1e-09	1e-09	1e-09	1e-09	1e-09	1e-09	1e-09	1e-09	1e-09	1e-09	1e-09
>H4KJ0JL01EDG56_643	CACGCCGTAAACGATGAGTGCTAAGTGTTAGAGGGGTTATTCCCTTTAGTGCTGTAGCTAACGCGTTAAGCACTCCGCCTGGGGAGTACGGCCGCAAGGCTGAAACTCAAAGGAATTGACGGGGGCCCGCACAAGCGGTGGAGCATGTGGTTTAATTCGAAGCAACGCGAAGAACCTTACCAGGTCTTGACATCCCCTGACAACCCTGGAGACAGGGCGTTCCCCCTTCGGGGGGACAGGGTGACAGGTGGTGCATGGTTGTCGTCAGCTCGTGTCGTGAGATGTTGGGTTAAGTCCCGCAACGAGCGCAACCCTCGCCCCTAGTTGCCAGCATTCAGTTGGGCACTACTAGGGGGACTGCCGGCT	643	x	1e-09	1e-09	1e-09	1e-09	1e-09	1e-09	1e-09	1e-09	1e-09	1e-09	1e-09	1e-09	1e-09	1e-09	1e-09	1e-09	1e-09	1e-09	1e-09	1e-09	1e-09	1e-09	1e-09	1e-09	1e-09	1e-09	1e-09
>H4KJ0JL01A855D_645	CACGCCGTAAACGATGAGTGCTAAGTGTTAGAGGGGTCACACCCTTTAGTGCTGCAGCTAACGCGATAAGCACTCCGCCTGGGGAGTACGGCCGCAAGGCTGAAACTCAAAGGAATTGACGGGGGCCCGCACAAGCGGTGGAGCATGTGGTTTAATTCGAAGCAACGCGAAGAACCTTACCAGGTCTTGACATCCCCTGACAATCCTAGAGATAGGACGTCCCCTTCGGGGGCAGAGTGACAGGTGGTGCATGGTTGTCGTCAGCTCGTGTCGTGAGATGTTGGGTTAAGTCCCGCAACGAGCGCAACCCTCGCCTCTAGTTGCCAGCATTCGGTTGGGCACTCTAGAGGGACTGCCGGCG	645	x	1e-09	1e-09	1e-09	1e-09	1e-09	1e-09	1e-09	1e-09	1e-09	1e-09	1e-09	1e-09	1e-09	1e-09	1e-09	1e-09	1e-09	1e-09	1e-09	1e-09	1e-09	1e-09	1e-09	1e-09	1e-09	1e-09	1e-09
>H4KJ0JL01BOKKB_648	CACGCCGTAAATGATGAGTGCTAAGTGTTAGAGGGGTTATTCCCTTTAGTGCTGCAGCTAACGCATTAAGCACTCCGCCTGGGGAGTACGGTCGCAAGACTGAAACTCAAAGGAATTGACGGGGGCCCGCACAAGCGGTGGAGCATGTGGTTTAATTCGAAGCAACGCGAAGAACCTTACCAGGTCTTGACATCCCCTGACAACCCTGGAGACAGGGCGTTCCTCCCTTGCGGGAGGACAGGGTGACAGGTGGTGCATGGTTGTCGTCAGCTCGTGTCGTGAGATGTTGGGTTAAGTCCCGCAACGAGCGCAACCCTCGCCCCTAGTTGCCAGCATTCAGTTGGGCACTCTAGGGGGACTGCCGGCT	648	x	1e-09	1e-09	1e-09	1e-09	1e-09	1e-09	1e-09	1e-09	1e-09	1e-09	1e-09	1e-09	1e-09	1e-09	1e-09	1e-09	1e-09	1e-09	1e-09	1e-09	1e-09	1e-09	1e-09	1e-09	1e-09	1e-09	1e-09
>H4KJ0JL01C1ECG_649	CACGCCGTAAACGATGAGTGCTAAGTGTTAGAGGGGTTATTCCCTTTAGTGCTGTAGCTAACGCGTTAAGCACTCCGCCTGGGGAGTACGGCCGCAAGGCTGAAACTCAAAGGAATTGACGGGGGCCCGCACAAGCGGTGGAGCATGTGGTTTAATTCGAAGCAACGCGAAGAACCTTACCAGGTCTTGACATCCTCTGACACCCCTAGAGATAGGGCTTCCCCTTCGGGGGCAGAGTGACAGGTGGTGCATGGTTGTCGTCAGCTCGTGTCGTGAGATGTTGGGTTAAGTCCGGCAACGAGCGCAACCCTCGCCTCTAGTTGCCAGCATTCGGTTGGGCACTCTAGAGGGACTGCCGGCG	649	x	1e-09	1e-09	1e-09	1e-09	1e-09	1e-09	1e-09	1e-09	1e-09	1e-09	1e-09	1e-09	1e-09	1e-09	1e-09	1e-09	1e-09	1e-09	1e-09	1e-09	1e-09	1e-09	1e-09	1e-09	1e-09	1e-09	1e-09
>H4KJ0JL02GZFZ3_195	CACGCCGTAAACGATGAGTGCTAGGTGTTAGACCCTTTCCGGGGTTTAGTGCCGTAGCTAACGCATTAAGCACTCCGCCTGGGGAGTACGACCGCAAGGTTGAAACTCAAAGGAATTGACGGGGGGCCCGCACAAGCGGTGGAGCATGTGGTTTAATTCGAAGCAACGCGAAGAACCTTACCAGGTCTTGACATCCCTCTGACCGCTCTAGAGATAGAGTTTTCCTTCGGGACAGAGGTGACAGGTGGTGCATGGTTGTCGTCAGCTCGTGTCGTGAGATGTTGGGTTAAGTCCCGCAACGAGCGCAACCCCTATTGTTAGTTGCCATCATTCAGTTGGGCACTCTAGCGAGACTGCCGGTA	195	x	1e-09	1e-09	1e-09	1e-09	1e-09	1e-09	1e-09	1.68606	1e-09	1e-09	1e-09	1e-09	1e-09	1e-09	1e-09	1e-09	1e-09	1e-09	1e-09	1e-09	1e-09	1e-09	1e-09	1e-09	1e-09	1e-09	1e-09
>H4KJ0JL02HFBQ3_399	CACGCCGTAAACGATGAGTGCTAAGTGTTAGAGGGGTTATTCCCTTTAGTGCTGTAGCTAACGCGTTAAGCACTCCGCCTGGGGAGTACGGCCGCAAGGCTGAAACTCAAAGGAATTGACGGGGGCCCGCACAAGCGGTGGAGCATGTGGTTTAATTCGAAGCAACGCGAAGAACCTTACCAGGTCTTGACATCCCCTGACAACCCTGGAGACAGGGCGTTCCTCCCTTGCGTGATGACAGGGTGACAGGTGGTGCATGGTTGTCGTCAGCTCGTGTCGTGAGATGTTTGGTTAAGTCCCGCAACGAGCGCAACCCTCGCCCCTAGTTGCCAGCATTCAGTTGGGCACTCTATGGGGACTGCCGGCT	399	x	1e-09	1e-09	1e-09	1e-09	1e-09	1e-09	1e-09	1e-09	1e-09	1e-09	1e-09	1e-09	1e-09	1e-09	1e-09	1e-09	1e-09	1e-09	1e-09	1e-09	1e-09	1e-09	1e-09	1e-09	1e-09	1e-09	1e-09
>H4KJ0JL02I2WK2_550	CACGCCGTAAACGATGAGTGCTAAGTGTTAGAGGGTTTCCGCCCTTTAGTGCTGCAGCTAACGCATTAAGCACTCCGCCTGGGGAGTATGGCCGCAAGGCTGAAACTCAAAGGAATTGACGGGGGCCCGCACAAGCGGTGGAGCATGTGGTTTAATTCGAAGCAACGCGAAGAACCTTACCAGGTCTTGACATCCTCTTGACCTCCCTAGAGATAGGGATTTCCCTTCGGGGACAAGAGTGACAGGTGGTGCATGGTTGTCGTCAGCTCGTGTCGTGAGATGTTGGGTTAAGTCCCGCAACGAGCGCAACCCTTGACCTTAGTTGCCAGCATTCAGTTGGGCACTCTAAGGTGACTGCCGGTG	550	x	1e-09	1e-09	1e-09	1e-09	1e-09	1e-09	1e-09	1e-09	1e-09	1e-09	1e-09	1e-09	1e-09	1e-09	1e-09	1e-09	1e-09	1e-09	1e-09	1e-09	1e-09	1e-09	1e-09	1e-09	1e-09	1e-09	1e-09
>H4KJ0JL02F37WP_158	CACGCCGTAAACGATGAATGCCAGTCGTCGGGTTGCATGCAATTCGGTGACACACCTAACGGATTAAGCATTCCGCCTGGGGAGTACGGTCGCAAGATTAAAACTCAAAGGAATTGACGGGGGCCCGCACAAGCGGTGGAGCATGTGGTTTAATTCGAAGCAACGCGCAGAACCTTACCAACCCTTGACATCCCCGGACCGGCCTGGAGACAGGTCTTCCACTTCGGTGGCCGGGTGACAGGTGCTGCATGGCTGTCGTCAGCTCGTGTCGTGAGATGTTCGGTTAAGTCCGGCAACGAGCGCAACCCACGTCCCCAGTTGCCAGCATTCAGTTGGGCACTCTGTGGAAACTGCCGGTG	158	x	1e-09	1e-09	1e-09	1e-09	1e-09	1e-09	1e-09	1e-09	1e-09	1e-09	12.292	1e-09	1e-09	1e-09	1e-09	1e-09	1e-09	1e-09	1e-09	1e-09	1e-09	1e-09	1e-09	1e-09	1e-09	1e-09	1e-09
>H4KJ0JL02GRNIK_234	CACGCCGTAAACGATGAGTGCTAGGTGTTAGGGGGTCCAACCCTTAGTGCCGAAGTAAACACATTAAGCACTCCGCCTGGGGAGTACGGCCGCAAGGCTGAAACTCAAAGGAATTGACGGGGGGCCCGCACAAGCGGTGGAGCATGTGGTTTAATTCGAAGCAACGCGAAGAACCTTACCAGGTCTTGACATCCCAATGCCCGCTCTGGAGACAGAGTTTTCCCTTCGGGGACATTGGTGACAGGTGGTGCATGGTTGTCGTCAGCTCGTGTCGTGAGATGTTGGGTTAAGTCCCGCAACGAGCGCAACCCTTGATCTTAGTTGCCAGCATTAAGTTGGGCACTCTAAGGTGACTGCCGGTG	234	x	1e-09	1e-09	1e-09	1e-09	1e-09	1e-09	1e-09	1e-09	1e-09	1e-09	3.78215	2.97177	1e-09	1e-09	1e-09	1e-09	1e-09	1e-09	1e-09	1e-09	1e-09	1e-09	1e-09	1e-09	1e-09	1e-09	1e-09
>H4KJ0JL02JKFUI_165	CATGCCGTAAACGTTGGGCACTAGGTGTGGGGACCATTCCACGGTTTCCGCGCCGCAGCTAACGCATTAAGTGCCCCGCCTGGGGAGTACGGCCGCAAGGCTAAAACTCAAAGGAATTGACGGGGGCCCGCACAAGCGGCGGAGCATGCGGATTAATTCGATGCAACGCGAAGAACCTTACCAAGGCTTGACATGTTCTCGATCGCCGTAGAGATACGGTTTCCCCTTTGGGGCGGGTTCACAGGTGGTGCATGGTTGTCGTCAGCTCGTGTCGTGAGATGTTGGGTTAAGTCCCGCAACGAGCGCAACCCTCGTTCCATGTTGCCAGCACGTCGTGGTGGGGACTCATGGGAGACTGCCGGGG	165	x	1e-09	1e-09	1e-09	1e-09	1e-09	1e-09	1e-09	1e-09	1e-09	1e-09	6.61876	1e-09	1e-09	1e-09	1e-09	1e-09	1e-09	1e-09	1e-09	1e-09	1e-09	1e-09	1e-09	1e-09	1e-09	1e-09	1e-09
>H4KJ0JL02G9WME_189	CACGCCGTAAACGATGTCAACTAGCCGTTGGGAGCCTTGAGCTCTTAGTGGCGCAGCTAACGCATTAAGTTGACCGCCTGGGGAGTACGGCCGCAAGGTTAAAACTCAAATGAATTGACGGGGGCCCGCACAAGCGGTGGAGCATGTGGTTTAATTCGAAGCAACGCGAAGAACCTTACCAGGCCTTGACATCCAATGAACTTTCTAGAGATAGATTGGTGCCTTCGGGAACATTGAGACAGGTGCTGCATGGCTGTCGTCAGCTCGTGTCGTGAGATGTTGGGTTAAGTCCCGTAACGAGCGCAACCCTTGTCCTTAGTTACCAGCACGTTATGGTGGGCACTCTAAGGAGACTGCCGGTG	189	x	1e-09	1e-09	1e-09	1e-09	1e-09	1e-09	1e-09	1e-09	1e-09	1e-09	8.50983	1e-09	1e-09	1e-09	1e-09	1e-09	1e-09	1e-09	1e-09	1e-09	1e-09	1e-09	1e-09	1e-09	1e-09	1e-09	1e-09
>H4KJ0JL02JFZDX_210	CACGCCGTAAACGATGAATGCCAGTCGTCGGGTTGCATGCAATTCGGTGACACACCTAACGGATTAAGCATTCCGCCTGGGGAGTACGGTCGCAAGATTAAAACTCAAAGGAATTGACGGGGGCCCGCACAAGCGGTGGAGCATGTGGTTTAATTCGAAGCAACGCGCAGAACCTTACCAACCCTTGACATCCCTGGACATCCCGAGAGATCGGGCTTTCACTTCGGTGACCAGGAGACAGGTGCTGCATGGCTGTCGTCAGCTCGTGTCGTGAGATGTTCGGTTAAGTCCGGCAACGAGCGCAACCCACGTCCCCAGTTGCCAGCATTCAGTTGGGCACTCTGTGGAAACTGCCGGTG	210	x	1e-09	1e-09	1e-09	1e-09	1e-09	1e-09	1e-09	1e-09	1e-09	1e-09	8.50983	1e-09	1e-09	1e-09	1e-09	1e-09	1e-09	1e-09	1e-09	1e-09	1e-09	1e-09	1e-09	1e-09	1e-09	1e-09	1e-09
>H4KJ0JL02GP33U_211	CACGCCGTAAACGATGAATGCCAGACGTCGGGCAGCATGCTGTTCGGTGTCACACCTAACGGATTAAGCATTCCGCCTGGGGAGTACGGTCGCAAGATTAAAACTCAAAGGAATTGACGGGGGCCCGCACAAGCGGTGGAGCATGTGGTTTAATTCGAAGCAACGCGCAGAACCTTACCAACCCTTGACATCCTCGGACATCCCCAGAGATGGGGCTTTCACTTCGGTGACCGAGAGACAGGTGCTGCATGGCTGTCGTCAGCTCGTGTCGTGAGATGTTCGGTTAAGTCCGGCAACGAGCGCAACCCACACTTTCAGTTGCCATCATTCAGTTGGGCACTCTGGAAGAACTGCCGGTG	211	x	1e-09	1e-09	1e-09	1e-09	1e-09	1e-09	1e-09	1e-09	1e-09	1e-09	7.5643	1e-09	1e-09	1e-09	1e-09	1e-09	1e-09	1e-09	1e-09	1e-09	1e-09	1e-09	1e-09	1e-09	1e-09	1e-09	1e-09
>H4KJ0JL02J00LT_258	CACGCTGTAAACGATGTCGACTTGGAGGTTGTGCCCTTGAGGCGTGGCTTCCGGAGCTAACGCGTTAAGTCGACCGCCTGGGGAGTACGGCCGCAAGGTTAAAACTCAAATGAATTGACGGGGGCCCGCACAAGCGGTGGAGCATGTGGTTTAATTCGATGCAACGCGAAGAACCTTACCTACTCTTGACATCCAGAGAATTTGCTAGAGATAGCTTAGTGCCTTCGGGAACTCTGAGACAGGTGCTGCATGGCTGTCGTCAGCTCGTGTTGTGAAATGTTGGGTTAAGTCCCGCAACGAGCGCAACCCTTATCCTTTGTTGCCAGCACGTAATGGTGGGAAGTCAAAGGAGACTGCCGGTG	258	x	1e-09	1e-09	1e-09	1e-09	1e-09	1e-09	1e-09	1e-09	1e-09	1e-09	6.61876	1e-09	1e-09	1e-09	1e-09	1e-09	1e-09	1e-09	1e-09	1e-09	1e-09	1e-09	1e-09	1e-09	1e-09	1e-09	1e-09
>H4KJ0JL02HE60E_272	CACGCCGTAAACGATGTCAACTAGCCGTTGGAATCCTTGAGATTTTAGTGGCGCAGCTAACGCATTAAGTTGACCGCCTGGGGAGTACGGCCGCAAGGTTAAAACTCAAATGAATTGACGGGGGCCCGCACAAGCGGTGGAGCATGTGGTTTAATTCGAAGCAACGCGAAGAACCTTACCAGGCCTTGACATCCAATGAACTTTCCAGAGATGGATCGGTGCCTTCGGGAGCATTGAGACAGGTGCTGCATGGCTGTCGTCAGCTCGTGTCGTGAGATGTTGGGTTAAGTCCCGTAACGAGCGCAACCCTTGTCCTTAGTTACCAGCACGTTAAGGTGGGCACTCTAAGGAGACTGCCGGTG	272	x	1e-09	1e-09	1e-09	1e-09	1e-09	1e-09	1e-09	1e-09	1e-09	1e-09	5.67322	1e-09	1e-09	1e-09	1e-09	1e-09	1e-09	1e-09	1e-09	1e-09	1e-09	1e-09	1e-09	1e-09	1e-09	1e-09	1e-09
>H4KJ0JL02JVAJS_276	CACGCCGTAAACGATGTCGACTAGCCGTTGGGGTCCTTGAGACTTTAGTGGCGCAGCTAACGCATTAAGTCGACCGCCTGGGGAGTACGGCCGCAAGGTTAAAACTCAAATGAATTGACGGGGGCCCGCACAAGCGGTGGAGCATGTGGTTTAATTCGAAGCAACGCGAAGAACCTTACCTGGCCTTGACATGCTGAGAACTTTCCAGAGATGGATTGGTGCCTTCGGGAACTCAGACACAGGTGCTGCATGGCTGTCGTCAGCTCGTGTCGTGAGATGTTGGGTTAAGTCCCGTAACGAGCGCAACCCTTGTCCTTAGTTACCAGCACGTTATGGTGGGCACTCTAAGGAGACTGCCGGTG	276	x	1e-09	1e-09	1e-09	1e-09	1e-09	1e-09	1e-09	1e-09	1e-09	1e-09	5.67322	1e-09	1e-09	1e-09	1e-09	1e-09	1e-09	1e-09	1e-09	1e-09	1e-09	1e-09	1e-09	1e-09	1e-09	1e-09	1e-09
>H4KJ0JL01COAX1_194	CACGCCGTAAACGATGAGTGCTAGGTGTTAGGGGGTCCAACCCTTAGTGCCGAAGTAAACACATTAAGCACTCCGCCTGGGGAGTACGGCCGCAAGGCTGAAACTCAAAGGAATTGACGGGGGGCCCGCACAAGCGGTGGAGCATGTGGTTTAATTCGAAGCAACGCGAAGAACCTTACCAGGTCTTGACATCCCAATGACCACTCTGGAGACAGAGTCTTCCCTTCGGGGACATTGGTGACAGGTGGTGCATGGTTGTCGTCAGCTCGTGTCGTGAGATGTTGGGTTAAGTCCCGCAACGAGCGCAACCCTTGATCTTAGTTGCCAGCATTAAGTTGGGCACTCTAAGGTGACTGCCGGTG	194	x	1e-09	1e-09	1e-09	1e-09	1e-09	1e-09	1e-09	1e-09	1.20685	1e-09	5.67322	1e-09	3.24044	1e-09	1e-09	1e-09	1e-09	1e-09	1e-09	1e-09	1e-09	1e-09	1e-09	1e-09	1e-09	1e-09	1e-09
>H4KJ0JL02G9LKK_301	CACGCCGTAAACGATGAGTGCTAAGTGTTAGAGGGTTTCCGCCCTTTAGTGCTGCAGCAAACGCATTAAGCACTCCGCCTGGGGAGTACGGCCGCAAGGCTGAAACTCAAAGGAATTGACGGGGGCCCGCACAAGCGGTGGAGCATGTGGTTTAATTCGAAGCAACGCGAAGAACCTTACCAGGTCTTGACATCCTCTGACAACCCTAGAGATAGGGCGTTCCCCTTCGGGGGACAGAGTGACAGGTGGTGCATGGTTGTCGTCAGCTCGTGTCGTGAGATGTTGGGTTAAGTCCCGCAACGAGCGCAACCCTTGATCTTAGTTGCCAGCATTCAGTTGGGCACTCTAAGGTGACTGCCGGTG	301	x	1e-09	1e-09	1e-09	1e-09	1e-09	1e-09	1e-09	1e-09	1e-09	1e-09	4.72769	1e-09	1e-09	1e-09	1e-09	1e-09	1e-09	1e-09	1e-09	1e-09	1e-09	1e-09	1e-09	1e-09	1e-09	1e-09	1e-09
>H4KJ0JL02GIK81_307	CACGCCGTAAACGATGAATGCCAGACGTCGGGCAGCATGCTGTTCGGTGTCACACCTAACGGATTAAGCATTCCGCCTGGGGAGTACGGCCGCAAGGTTAAAACTCAAAGGAATTGACGGGGGCCCGCACAAGCGGTGGAGCATGTGGTTTAATTCGAAGCAACGCGCAGAACCTTACCAACCCTTGACATCCCAGGACAGCCCGAGAGATCGGGTCTCCACTTCGGTGGCCTGGAGACAGGTGCTGCATGGCTGTCGTCAGCTCGTGTCGTGAGATGTTCGGTTAAGTCCGGCAACGAGCGCAACCCACACTTTCAGTTGCCATCATTCAGTTGGGCACTCTGGAAGAACTGCCGATG	307	x	1e-09	1e-09	1e-09	1e-09	1e-09	1e-09	1e-09	1e-09	1e-09	1e-09	4.72769	1e-09	1e-09	1e-09	1e-09	1e-09	1e-09	1e-09	1e-09	1e-09	1e-09	1e-09	1e-09	1e-09	1e-09	1e-09	1e-09
>H4KJ0JL02F2S8H_346	CACGCTGTAAACGATGTCGATTTAGAGGTTGTGGTCTTGAACCGTGGCTTCTGGAGCTAACGCGTTAAATCGACCGCCTGGGGAGTACGGCCGCAAGGTTAAAACTCAAATGAATTGACGGGGGCCCGCACAAGCGGTGGAGCATGTGGTTTAATTCGATGCAACGCGAAGAACCTTACCTACTCTTGACATCCAGCGAATCCTTTAGAGATAGAGGAGTGCCTTCGGGAGCGCTGAGACAGGTGCTGCATGGCTGTCGTCAGCTCGTGTTGTGAAATGTTGGGTTAAGTCCCGCAACGAGCGCAACCCTTATCCTTTGTTGCCAGCACGTAATGGTGGGAACTCAAAGGAGACTGCCGGTG	346	x	1e-09	1e-09	1e-09	1e-09	1e-09	1e-09	1e-09	1e-09	1e-09	1e-09	4.72769	1e-09	1e-09	1e-09	1e-09	1e-09	1e-09	1e-09	1e-09	1e-09	1e-09	1e-09	1e-09	1e-09	1e-09	1e-09	1e-09
>H4KJ0JL02JRU9I_369	CACGCCGTAAACGATGTCTACTAGTCGTTGGGTCCCTTGAGGACTTAGTGACGCAGCTAACGCAATAAGTAGACCGCCTGGGGAGTACGGCCGCAAGGTTAAAACTCAAATGAATTGACGGGGGCCCGCACAAGCGGTGGAGCATGTGGTTTAATTCGATGCAACGCGAAGAACCTTACCTGGTCTTGACATATCTAGAATCCTGCAGAGATGCGGGAGTGCCTTCGGGAATTAGAATACAGGTGCTGCATGGCTGTCGTCAGCTCGTGTCGTGAGATGTTGGGTTAAGTCCCGCAACGAGCGCAACCCTTGTCCTTAGTTACCAGCGGTTTGGCCGGGAACTCTAAGGATACTGCCAGTG	369	x	1e-09	1e-09	1e-09	1e-09	1e-09	1e-09	1e-09	1e-09	1e-09	1e-09	3.78215	1e-09	1e-09	1e-09	1e-09	1e-09	1e-09	1e-09	1e-09	1e-09	1e-09	1e-09	1e-09	1e-09	1e-09	1e-09	1e-09
>H4KJ0JL02J5VOT_387	CACGCCGTAAACGATGAATGCCAGTCGTCGGGTAGCATGCTATTCGGTGACACACCTAACGGATTAAGCATTCCGCCTGGGGAGTACGGCCGCAAGGTTAAAACTCAAAGGAATTGACGGGGGCCCGCACAAGCGGTGGAGCATGTGGTTTAATTCGAAGCAACGCGCAGAACCTTACCAACCCTTGACATGGCAGTGACCGTTCCAGAGATGGTCCTTTCTCGTAAGAGACACTGCACACAGGTGCTGCATGGCTGTCGTCAGCTCGTGTCGTGAGATGTTCGGTTAAGTCCGGCAACGAGCGCAACCCACGTCCTTAGTTGCCAGCATTCAGTTGGGCACTCTAGGGAAACTGCCGGTG	387	x	1e-09	1e-09	1e-09	1e-09	1e-09	1e-09	1e-09	1e-09	1e-09	1e-09	3.78215	1e-09	1e-09	1e-09	1e-09	1e-09	1e-09	1e-09	1e-09	1e-09	1e-09	1e-09	1e-09	1e-09	1e-09	1e-09	1e-09
>H4KJ0JL02IIFE5_388	CACGCTGTAAACGATGATCACTAGCTATTGAATTTTTTATTTTCAGTGGCCAAGCGAAAGTGATAAGTGATCCACCTGGGGAGTACGATCGCAAGATTGAAACTCAAAGGAATTGACGGGGGCTCGCACAAGCGGTGGAGCATGTGGTTTAATTCGATGATACGCGAGGAACCTTACCAAGGCTTAAATGTGCTACGAATGATTTAGAAATAAATCAGTTCTTATGAACGGAGTGCAAGGTGCTGCATGGTTGTCGTCAGCTCGTGCCGTGAGGTGTTAGGTTAAGTCCTTCAACGAGCGCAACCCCTATTATTAGTTGCCATCAGGTTATGCTGGGGACTCTAATAAGACTGCCGACG	388	x	1e-09	1e-09	1e-09	1e-09	1e-09	1e-09	1e-09	1e-09	1e-09	1e-09	3.78215	1e-09	1e-09	1e-09	1e-09	1e-09	1e-09	1e-09	1e-09	1e-09	1e-09	1e-09	1e-09	1e-09	1e-09	1e-09	1e-09
>H4KJ0JL02HQ7YM_185	CACGCCGTAAACGATGAGTGCTAAGTGTTAGAGGGTTTCCGCCCTTTAGTGCTGCAGCTAACGCATTAAGCACTCCGCCTGGGGAGTACGGCCGCAAGGCTGAAACTCAAAGGAATTGACGGGGGCCCGCACAAGCGGTGGAGCATGTGGTTTAATTCGAAGCAACGCGAAGAACCTTACCAGGTCTTGACATCCTCTGACACCCCTAGAGATAGGGTTTCCCCTTCGGGGGCAGAGTGACAGGTGGTGCATGGTTGTCGTCAGCTCGTGTCGTGAGATGTTGGGTTAAGTCCCGCAACGAGCGCAACCCTTGATCTTAGTTGCCAGCATTCAGTTGGGCACTCTAAGGTGACTGCCGGTG	185	x	1e-09	1e-09	1e-09	1e-09	1e-09	1e-09	1e-09	1e-09	1e-09	1e-09	1e-09	1e-09	1e-09	1e-09	1e-09	1e-09	1e-09	1e-09	1e-09	1e-09	1e-09	1e-09	1e-09	1e-09	1e-09	1e-09	1e-09
>H4KJ0JL01BSQ0G_159	CACGCTGTAAACGATGTCGATTTGGGGATTGGGCTTTGAGCTTGGTGCCCGTAGCTAACGTGATAAATCGACCGCCTGGGGAGTACGGCCGCAAGGTTAAAACTCAAATGAATTGACGGGGGCCCGCACAAGCGGTGGAGCATGTGGTTTAATTCGATGCAACGCGAAGAACCTTACCTACTCTTGACATCCATGGAATCTTGTAGAGATATGAGAGTGCCTTCGGGAACCATGAGACAGGTGCTGCATGGCTGTCGTCAGCTCGTGTTGTGAAATGTTGGGTTAAGTCCCGCAACGAGCGCAACCCTTATCCTTTGTTGCCAGCGATTAGGTCGGGAACTCAAAGGAGACTGCCAGTG	159	x	1e-09	1e-09	1e-09	1e-09	1e-09	1e-09	1e-09	1e-09	1e-09	1e-09	1e-09	1e-09	1e-09	1e-09	1e-09	1e-09	1e-09	1e-09	1e-09	1e-09	1e-09	1e-09	0.857339	1e-09	1e-09	1e-09	1e-09
>H4KJ0JL02JONDK_223	CACGCCGTAAACGATGAGTGCTAAGTGTTAGAGGGTTTCCGCCCTTTAGTGCTGCAGCTAACGCATTAAGCACTCCGCCTGGGGAGTACGGCCACAAGGCTGAAACTCAAAGGAATTGACGGGGGCCCGCACAAGCGGTGGAGCATGTGGTTTAATTCGAAGCAACGCGAAGAACCTTACCAGGTCTTGACATCCTCTTGACCTCCCTAGAGATAGGGATTTCCCTTCGGGGACAAGAGTGACAGGTGGTGCATGGTTGTCGTCAGCTCGTGTCGTGAGATGTTGGGTTAAGTCCCGCAACGAGCGCAACCCTTGACCTTAGTTGCCAGCATTCAGTTGGGCACTCTAAGGTGACTGCCGGTG	223	x	1e-09	1e-09	1e-09	1e-09	1e-09	1e-09	1e-09	1e-09	1e-09	1e-09	1e-09	1e-09	1e-09	1e-09	1e-09	1e-09	1e-09	1e-09	1e-09	1e-09	1e-09	1e-09	1e-09	1e-09	1e-09	1e-09	1e-09
>H4KJ0JL02GSJIL_293	CACGCCGTAAACGATGAGTGCTAGGTGTTGGATCCTTTCCGGGATTCAGTGCCGCAGCTAACGCATTAAGCACTCCGCCTGGGGAGTACGACCGCAAGGTTGAAACTCAAAGGAATTGACGGGGGCCCGCACAAGCGGTGGAGCATGTGGTTTAATTCGATGCAACGCGAAGAACCTTACCTGGCCTTGACATGTCTGGAATCCCCAAGAGATTGGGGAGTGCCTTCGGGAATCAGAACACAGGTGCTGCATGGCTGTCGTCAGCTCGTGTCGTGAGATGTTGGGTTAAGTCCCGCAACGAGCGCAACCCCTGTCCTTTGTTGCCAGCACGTAATGGTGGGAACTCAAGGGAGACTGCCGGTG	293	x	1e-09	1e-09	1e-09	1e-09	1e-09	1e-09	1e-09	1e-09	1e-09	1e-09	1e-09	1e-09	1e-09	1e-09	1e-09	1e-09	1e-09	1e-09	1e-09	1e-09	1e-09	1e-09	1e-09	1e-09	1e-09	1e-09	1e-09
>H4KJ0JL02GQ3EX_348	CACACAGTAAACGATGTATACTCGCGGTTTGCGATATAATGTAAGCCGCCAAGCGAAAGCATTAAGTATACCACCTGGGGAGTACGCCGGCAACGGTGAAACTCAAAGGAATTGACGGGGGCCCGCACAAGCGGAGGAACATGTGGTTTAATTCGATGATACGCGAGGAACCTTACCCGGGCTTGAACTAAGAGTGACAGATTTAGAGATAGATCATTCTTCGGACACTCTTGGAGGTGCTGCATGGTTGTCGTCAGCTCGTGCCGTGAGGTGTCGGCTTAAGTGCCATAACGAGCGCAACCCTTTTCCTTGGTTGCCATCAGGTAATGCTGGGCACTCCAGGGATACTGCCATCG	348	x	1e-09	1e-09	1e-09	1e-09	1e-09	1e-09	1e-09	1e-09	1e-09	1e-09	1e-09	1e-09	1e-09	1e-09	1e-09	1e-09	1e-09	1e-09	1e-09	1e-09	1e-09	1e-09	1e-09	1e-09	1e-09	1e-09	1e-09
>H4KJ0JL01EMUYA_85	CACGCCCTAAACGATGTCTACTAGTTGTCGGGACTTAATTGTCTTGGTAACGCAGCTAACGCGTGAAGTAGACCGCCTGGGGAGTACGGTCGCAAGATTAAAACTCAAAGGAATTGACGGGGACCCCGCACAAGCGGTGGATGATGTGGATTAATTCGATGCAACGCGAAAAACCTTACCTACCCTTGACATGGCAGGAATCCCGAAGAGATTTGGGAGTGCTCGCAAGAGAACCTGCACACAGGTGCTGCATGGCTGTCGTCAGCTCGTGTCGTGAGATGTTGGGTTAAGTCCCGCAACGAGCGCAACCCTTGTCATTAGTTGCTACGAAAGGGCACTCTAATGAGACTGCCGGTG	85	x	1e-09	1e-09	1.82548	1e-09	2.16779	1e-09	1e-09	1e-09	1e-09	1e-09	2.83661	1e-09	1e-09	1e-09	1e-09	9.08816	1e-09	1e-09	1e-09	1e-09	1e-09	2.26783	1e-09	1e-09	1e-09	1e-09	1e-09
>H4KJ0JL01DKTWT_427	CACGCCCTAAACGATGTCGACTGGTTGTTGGGCCTTAGGTGGCTCAGTAACGAAGCTAACGCGTGAAGTCGACCGCCTGGGGAGTACGGCCGCAAGGTTGAAACTCAAAGGAATTGACGGGGGACCCGCACAAGCGGTGGATGATGTGGTTTAATTCGATGCAACGCGAAAAACCTTACCTACCCTTGACATGCCAGGAATCCTGCAGAGATGTGGGAGTGCTCGCAAGAGAGCCTGGACACAGGTGCTGCATGGCTGTCGTCAGCTCGTGTCGTGAGATGTTGGGTTAAGTCCCGCAACGAGCGCAACCCTTGCCATTAGTTGCTACGAAAGGGCACTCTAATGGGACTGCCGGTG	427	x	1e-09	1e-09	1e-09	1e-09	1e-09	1e-09	1e-09	1e-09	1e-09	1e-09	1e-09	1e-09	1e-09	1e-09	1e-09	12.1175	1e-09	1e-09	1e-09	1e-09	1e-09	1e-09	1e-09	1e-09	1e-09	1e-09	1e-09
>H4KJ0JL01BTOCB_425	CACGCCGTAAACGATGAGTGCTAGGTGTTAGGGGGTCCAACCCTTAGTGCCGAAGTAAACACATTAAGCACTCCGCCTGGGGAGTACGGCCGCAAGGCTGAAACTCAAAGGAATTGACGGGGGGCCCGCACAAGCGGTGGAGCATGTGGTTTAATTCGAAGCAACGCGAAGAACCTTACCAGGTCTTGACATCCCAATGCCCACTCTGGAGACAGAGTTCTCCCTTCGGGGACATTGGTGACAGGTGGTGCATGGTTGTCGTCAGCTCGTGTCGTGAGATGTTGGGTTAAGTCCCGCAACGAGCGCAACCCTTGATCTTAGTTGCCAGCATTAAGTTGGGCACTCTAAGGTGACTGCCGGTG	425	x	1e-09	1e-09	1e-09	1e-09	1e-09	1e-09	1e-09	1.68606	1e-09	1e-09	1e-09	1e-09	1e-09	1e-09	1e-09	6.05877	1e-09	1e-09	1e-09	1e-09	1e-09	1e-09	1e-09	1e-09	1e-09	1e-09	1e-09
>H4KJ0JL01EH7JX_235	CACGCCGTAAACGATGTCTATTTGGAGGTTGTGCCCTTGAGGCGTGGCTTCCGGAGCTAACGCGTTAAATAGACCGCCTGGGGAGTACGGCCGCAAGGTTAAAACTCAAATGAATTGACGGGGGCCCCGCACAAGCGGTGGAGCATGTGGTTTAATTCGATGCAACGCGAAGAACCTTACCTGGTCTTGACATCCACAGAACTTGGCAGAGATGCCTTGGTGCCTTCGGGAACTGTGAGACAGGTGCTGCATGGCTGTCGTCAGCTCGTGTTGTGAAATGTTGGGTTAAGTCCCGCAACGAGCGCAACCCTTATCCTTTGTTGCCAGCGGTTCGGCCGGGAACTCAAAGGAGACTGCCAGTG	235	x	1e-09	1e-09	1e-09	1.8062	1e-09	1e-09	1e-09	1e-09	1e-09	1e-09	1e-09	1e-09	1e-09	1e-09	1e-09	6.05877	1e-09	1e-09	1e-09	1e-09	1e-09	1e-09	1e-09	1e-09	1e-09	1e-09	1e-09
>H4KJ0JL01D476A_687	CACGCCGTAAACGGTGGATGCTGGATGTGGGGCCCATTCCACGGGTTCCGTGTCGGAGCTAACGCGTTAAGCATCCCGCCTGGGGAGTACGGCCGCAAGGCTAAAACTCAAAGAAATTGACGGGGGCCCGCACAAGCGGCGGAGCATGCGGATTAATTCGATGCAACGCGAAGAACCTTACCTGGGCTTGACATGTTCCCGACAGCCGTAGAGATATGGCCTCCCTTCGGGGCGGGTTCACAGGTGGTGCATGGTCGTCGTCAGCTCGTGTCGTGAGATGTTGGGTTAAGTCCCGCAACGAGCGCAACCCTCGCCCTGTGTTGCCAGCACGTCATGGTGGGAACTCACGGGGGACCGCCGGGG	687	x	1e-09	1e-09	1e-09	1e-09	1e-09	1e-09	1e-09	1e-09	1e-09	1e-09	1e-09	1e-09	1e-09	1e-09	1e-09	6.05877	1e-09	1e-09	1e-09	1e-09	1e-09	1e-09	1e-09	1e-09	1e-09	1e-09	1e-09
>H4KJ0JL01DZNWE_688	CACGCCGTAAACGGTGGATGCTGGATGTGGGGCCCGTTCCACGGGTTCCGTGTCGGAGCTAACGCGTTAAGCATCCTGCCTGGGGAGTACGGCCGCAAGGCTAAAACTCAAAGAAATTGACGGGGGGCCCGCACAAGCGGCGGAGCATGCGGATTAATTCGATGCAACGCGAAGAACCTTACCTGGGCTTGACATGTTCCCGACAGCCGTAGAGATATGGCCTCCCTTCGGGGCGGGTTCACAGGTGGTGCATGGTCGTCGTCAGCTCGTGTCGTGAGATGTTGGGTTAAGTCCCGCAACGAGCGCAACCCTCGCCCTGTGTTGCCAGCACGTCATGGTGGGAACTCACGGGGGACCGCCGGGG	688	x	1e-09	1e-09	1e-09	1e-09	1e-09	1e-09	1e-09	1e-09	1e-09	1e-09	1e-09	1e-09	1e-09	1e-09	1e-09	6.05877	1e-09	1e-09	1e-09	1e-09	1e-09	1e-09	1e-09	1e-09	1e-09	1e-09	1e-09
>H4KJ0JL01A6XM6_690	CACGCCGTAAACGATGTCGACTTGGAGGTTGTGCCCTTGAGGCGTGGCTTCCGGAGCTAACGCGTTAAGTCGACCGCCTGGGGAGTACGGCCGCAAGGTTAAAACTCAAATGAATTGACGGGGGGCCCGCACAAGCGGTGGAGCATGTGGTTTAATTCGATGCAACGCGAAGAACCTTACCTACTCTTGACATCCACGGAACTTGCCAGAGATGGCTTGGTGCCTTCGGGAACCGTGAGACAGGTGCTGCATGGCTGTCGTCAGCTCGTGTTGTGAAATGTTGGGTTAAGTCCCGCAACGAGCGCAACCCTTATCCTTTGTTGCCAGCGGTTCGGCCGGGAACTCAAAGGAGACTGCCAGTG	690	x	1e-09	1e-09	1e-09	1e-09	1e-09	1e-09	1e-09	1e-09	1e-09	1e-09	1e-09	1e-09	1e-09	1e-09	1e-09	6.05877	1e-09	1e-09	1e-09	1e-09	1e-09	1e-09	1e-09	1e-09	1e-09	1e-09	1e-09
>H4KJ0JL01BMQFA_691	CACGCTGTAAACGATGGATACTAGGTGTGGGTGAGTAAATCATCCGTGCCGGAGCAAACGCAATAAGTATCCCGCCTGGGGAGTACGGCCGCAAGGTTGAAACTCAAAGGAATTGACGGGGGCCCGCACAAGCAGCGGAGCATGTTGTTTAATTCGAAGCAACGCGAAGAACCTTACCAGGGCTTGACATCCACAGAATCCGGTGGAAACACTGGAGTGCCCGAGAGGGAGCTGTGAGACAGGTGGTGCATGGTTGTCGTCAGCTCGTGTCGTGAGATGTTGGGTTAAGTCCCGCAACGAGCGCAACCCTTGCAGCTAGTTAGAGATCTAGCTGGACTGCCGTGG	691	x	1e-09	1e-09	1e-09	1e-09	1e-09	1e-09	1e-09	1e-09	1e-09	1e-09	1e-09	1e-09	1e-09	1e-09	1e-09	6.05877	1e-09	1e-09	1e-09	1e-09	1e-09	1e-09	1e-09	1e-09	1e-09	1e-09	1e-09
>H4KJ0JL01DY04H_692	CACGCCGTAAACGATGTCAACTTACTGTTGGTCACATTAAAGTGATTAGTAGTGAAGCAAACGCGATAAGTTGACCGCCTGGGGAGTACGGTCGCAAGATTAAAACTCAAAGGAATTGACGGGGGCCCGCACAAGCGGTGGAGCATGTGGTTTAATTCGATGCAACGCGAAGAACCTTACCTGCCCTTGACATACAGCGAACCCTGAAGAGATTCTGGGGTGCCGAAAGGAGCGCTGATACAGGTGCTGCATGGCTGTCGTCAGCTCGTGTCGTGAGATGTTGGGTTAAGTCCCGTAACGAGCGCAACCCTTATTCTTAGTTACCAGCGGGTAAAGCCGGGGACATTAAGAAGACTGCCGGTG	692	x	1e-09	1e-09	1e-09	1e-09	1e-09	1e-09	1e-09	1e-09	1e-09	1e-09	1e-09	1e-09	1e-09	1e-09	1e-09	6.05877	1e-09	1e-09	1e-09	1e-09	1e-09	1e-09	1e-09	1e-09	1e-09	1e-09	1e-09
>H4KJ0JL01BRV60_161	CACGCCGTAAACGATGAGTGCTAAGTGTTAGGGGGTTTCCGCCCCTTAGTGCTGCAGCTAACGCATTAAGCACTCCGCCTGGGGAGTACGGTCGCAAGACTGAAACTCAAAGGAATTGACGGGGGCCCGCACAAGCGGTGGAGCATGTGGTTTAATTCGAAGCAACGCGAAGAACCTTACCAGGTCTTGACATCCCCTGACAACCCTGGAGACAGGGCGTTCCTCCCTTGCGGGAGGACAGGGTGACAGGTGGTGCATGGTTGTCGTCAGCTCGTGTCGTGAGATGTTGGGTTAAGTCCCGCAACGAGCGCAACCCTTGACCTTAGTTGCCAGCATTCAGTTGGGCACTCTAAGGTGACTGCCGGTG	161	x	1e-09	1.49388	1e-09	1e-09	1e-09	1e-09	1e-09	1e-09	1e-09	1e-09	1e-09	1e-09	1e-09	1e-09	1e-09	1e-09	1e-09	1e-09	1e-09	1e-09	1e-09	1e-09	1e-09	1e-09	1e-09	1e-09	1e-09
>H4KJ0JL01EEHPP_192	CACGCCGTAAACGATGAGTGCTAAGTGTTAGGGGGTTTCCGCCCCTTAGTGCTGCAGCTAACGCATTAAGCACTCCGCCTGGGGAGTACGGTCGCAAGACTGAAACTCAAAGGAATTGACGGGGGCCCGCACAAGCGGTGGAGCATGTGGTTTAATTCGAAGCAACGCGAAGAACCTTACCAGGTCTTGACATCCTCTGACACCCCTAGAGATAGGGTTTCCCCTTCGGGGGCAGAGTGACAGGTGGTGCATGGTTGTCGTCAGCTCGTGTCGTGAGATGTTGGGTTAAGTCCCGCAACGAGCGCAACCCTTGATCTTAGTTGCCAGCATTCAGTTGGGCACTCTAGGGGGACTGCCGGCT	192	x	1e-09	1e-09	1e-09	1e-09	1e-09	1e-09	1e-09	1e-09	1e-09	1e-09	1e-09	1e-09	1e-09	1e-09	1e-09	1e-09	1e-09	1e-09	1e-09	1e-09	1e-09	1e-09	1e-09	1e-09	1e-09	1e-09	1e-09
>H4KJ0JL01EN7G7_290	CACGCCGTAAACGATGAGTGCTAAGTGTTAGGGGGTTTCCGCCCCTTAGTGCTGCAGCTAACGCATTAAGCACTCCGCCTGGGGAGTACGGTCGCAAGACTGAAACTCAAAGGAATTGACGGGGGCCCGCACAAGCGGTGGAGCATGTGGTTTAATTCGAAGCAACGCGAAGAACCTTACCAGGTCTTGACATCCTCTGACAATCCTAGAGATAGGGATTTCCCTTCGGGGACAAGAGTGACAGGTGGTGCATGGTTGTCGTCAGCTCGTGTCGTGAGATGTTGGGTTAAGTCCCGCAACGAGCGCAACCCTTGATCTTAGTTGCCAGCATTCAGTTGGGCACTCTAAGGTGACTGCCGGTG	290	x	1e-09	1e-09	1e-09	1e-09	1e-09	1e-09	1e-09	1e-09	1e-09	1e-09	1e-09	1e-09	1e-09	1e-09	1e-09	1e-09	1e-09	1e-09	1e-09	1e-09	1e-09	1e-09	1e-09	1e-09	1e-09	1e-09	1e-09
>H4KJ0JL02GWTNG_212	CACGCCCTAAACGATGTCAACTGGTTGTTGGGTCTTCATTGACTCAGTAACGAAGCTAACGCGTGAAGTTGACCGCCTGGGGAGTACGGCCGCAAGGTTGAAACTCAAAGGAATTGACGGGGACCCGCACAAGCGGTGGATGATGTGGTTTAATTCGATGCAACGCGAAAAACCTTACCCACCTTTGACATGGCAGGAATCCTTTAGAGATAGAGGAGTGCTCGAAAGAGAACCTGCACACAGGTGCTGCATGGCTGTCGTCAGCTCGTGTCGTGAGATGTTGGGTTAAGTCCCGCAACGAGCGCAACCCTTGCCATTAGTTGCTACGAAAGGGCACTCTAATGGGACTGCCGGTG	212	x	1e-09	1e-09	1e-09	1e-09	1e-09	1e-09	1e-09	6.74423	1e-09	1e-09	1e-09	1e-09	1e-09	1e-09	1e-09	1e-09	1e-09	1e-09	1e-09	1e-09	1e-09	1e-09	1e-09	1e-09	1e-09	1e-09	1e-09
>H4KJ0JL02FSZ59_403	CACGCCGTAAACGATGAGTGCTAGGTGTTAGATCCTTTCCGGGGTTTAGTGCCGCAGCTAACGCATTAAGCACTCCGCCTGGGGAGTACGACCGCAAGGTTGAAACTCAAAGGAATTGACGGGGGCCCGCACAAGCGGTGGAGCATGTGGTTTAATTCGAAGCAACGCGAAGAACCTTACCAGGTCTTGACATCCCTCTGACCGCTCTAGAGATAGAGTTTTCCTTCGGGACAGAGGTGACAGGTGGTGCATGGTTGTCGTCAGCTCGTGTCGTGAGATGTTGGGTTAAGTCCCGCAACGAGCGCAACCCCTATTGTTAGTTGCCATCATTCAGTTGGGCACTCTAGCGAGACTGCCGGTA	403	x	1e-09	1e-09	1e-09	1e-09	1e-09	1e-09	1e-09	6.74423	1e-09	1e-09	1e-09	1e-09	1e-09	1e-09	1e-09	1e-09	1e-09	1e-09	1e-09	1e-09	1e-09	1e-09	1e-09	1e-09	1e-09	1e-09	1e-09
>H4KJ0JL02JCVJ0_405	CATGCCGTAAACGTTGGGCGCTGGGTGTGGGGCTCTTTCCACGGGTTCTGTGCCGTAGCTAACGCATTAAGCGCCCCGCCTGGGGAGTACGGCCGCAAGGCTAAAACTCAAAGGAATTGACGGGGGCCCGCACAAGCGGCGGAGCATGCGGATTAATTCGATGCAACGCGAAGAACCTTACCAAGGCTTGACATGCGCTGGTTGCTTCCAGAGATGGTTGTTCCTTTTGGCCGGCGTACAGGTGGTGCATGGTTGTCGTCAGCTCGTGTCGTGAGATGTTGGGTTAAGTCCCGCAACGAGCGCAACCCTCGTTCCATGTTGCCAGCACGTGATGGTGGGGACTCATGGGAGACTGCCGGGG	405	x	1e-09	1e-09	1e-09	1e-09	1e-09	1e-09	1e-09	6.74423	1e-09	1e-09	1e-09	1e-09	1e-09	1e-09	1e-09	1e-09	1e-09	1e-09	1e-09	1e-09	1e-09	1e-09	1e-09	1e-09	1e-09	1e-09	1e-09
>H4KJ0JL02H4RGG_466	CTGGCCCTAAACGATGAGAACTAGATAGTGGTCTTGATATGAGATCACTGTCGGAGCAAAAGTGCTAAGTTCTCCGCCTGGGGAGTATGGTCGCAAGGCTGAAACTCAAAGGAATTGACGGGGGCTCACACAAGCGGTGGAGCATGTGGCTTAATTCGAGGCTACGCGAAGAACCTTATCCTGGGCTTGACATGTGCGAAAGCGGTAGGAAGTAGAAAGCGGAAACGTCAACGAACGGTATCCAGTCCGGAACCTACTACAGGTGCTGCATGGCTGTCGTCAGCTCGTGTCGTGAGATGTCGGGTTAAGTCCCATAACGAGCGAAACCCTTGTTTCCAGTTGCCAGCGAGTAAAGTCGGGGACTCTGGAAAGACTGCCGGTG	466	x	1e-09	1e-09	1e-09	1e-09	1e-09	1e-09	1e-09	5.05817	1e-09	1e-09	1e-09	1e-09	1e-09	1e-09	1e-09	1e-09	1e-09	1e-09	1e-09	1e-09	1e-09	1e-09	1e-09	1e-09	1e-09	1e-09	1e-09
>H4KJ0JL02JHP2Q_527	CACGCTGTAAACGATGTCGACTTGGAGGTTGTTCCCTTGAGGAGTGGCTTCCGGAGCTAACGCGTTAAGTCGACCGCCTGGGGAGTACGGCCGCAAGGTTAAAACTCAAATGAATTGACGGGGGGCCCGCACAAGCGGTGGAGCATGTGGTTTAATTCGATGCAACGCGAAGAACCTTACCTACTCTTGACATCCACGGAACTTAGCAGAGATGCTTTGGTGCCTTCGGGAACCGTGAGACAGGTGCTGCATGGCTGTCGTCAGCTCGTGTTGTGAAATGTTGGGTTAAGTCCCGCAACGAGCGCAACCCTTATCCTTTGTTGCCAGCGATTCGGTCGGGAACTCAAAGGAGACTGCCAGTG	527	x	1e-09	1e-09	1e-09	1e-09	1e-09	1e-09	1e-09	1e-09	1e-09	1e-09	1e-09	1e-09	1e-09	1e-09	1e-09	1e-09	1e-09	1e-09	1e-09	1e-09	1e-09	1e-09	1e-09	1e-09	1e-09	1e-09	1e-09
>H4KJ0JL02JWKXC_702	CACGCCGTAAACGATGTCGACTTGGAGGTTGTGCCCTTGAGGCGTGGCTTCCGGAGCTAACGCGTTAAGTCGACCGCCTGGGGAGTACGGCCGCAAGGTTAAAACTCAAATGAATTGACGGGGGCCCGCACAAGCGGTGGAGCATGTGGTTTAATTCGATGCAACGCGAAGAACCTTACCTACTCTTGACATCCACGGAACTTGGCAGAGATGCCTTGGTGCCTTCGGGAACCGTGAGACAGGTGCTGCATGGCTGTCGTCAGCTCGTGTTGTGAAATGTTGGGTTAAGTCCCGCAACGAGCGCAACCCTTATCCTTTGTTGCCAGCGGTTAGGCCGGGAACTCAAAGGAGACTGCCAGTG	702	x	1e-09	1e-09	1e-09	1e-09	1e-09	1e-09	1e-09	1e-09	1e-09	1e-09	1e-09	1e-09	1e-09	1e-09	1e-09	1e-09	1e-09	1e-09	1e-09	1e-09	1e-09	1e-09	1e-09	1e-09	1e-09	1e-09	1e-09
>H4KJ0JL02GRP3A_703	CACGCCGTAAACGATGAATACTAGGTGTGGGGGTTTCAACACCACCGTGCCGCCGCTAACGCATTAAGTATTCCGCCTGGGGAGTACGGTCGCAAGATTAAAACTCAAAGGAATTGACGGGGACCCCGCACAAGTAGCGGAGCATGTGGTTTAATTCGAAGCAACGCGAAGAACCTTACCTACACTTGACATCCCTTGCATTACTCTTAATCGAGGAAATCCCTTCGGGGACAAGGTGACAGGTGGTGCATGGTTGTCGTCAGCTCGTGTCGTGAGATGTTGGGTTAAGTCCCGCAACGAGCGCAACCCTTGTCGTTAGTTACTACCATTAAGTTGAGGACTCTAGCGAGACTGCCTGGG	703	x	1e-09	1e-09	1e-09	1e-09	1e-09	1e-09	1e-09	1e-09	1e-09	1e-09	1e-09	1e-09	1e-09	1e-09	1e-09	1e-09	1e-09	1e-09	1e-09	1e-09	1e-09	1e-09	1e-09	1e-09	1e-09	1e-09	1e-09
>H4KJ0JL02INJBD_714	CACGCCGTAAACGATGAGTGCTAAGTGTTAGGGGGTTTCCGCCCCTTAGTGCTGCAGCTAACGCATTAAGCACTCCGCCTGGAGAGTACGGTCGCAAGACTGAAACTCAAGGGGAATTGACGGGGGCCCGCACAAGCGGTGGAGCATGTGGTTTAATTCGAAGCAACGCGAAGAACCTTACCAGGTCTTGACATCCTCTGACAATCCTAGAGATAGGACGTCCCCTTCGGGGGCAGAGTGACAGGTGGTGCATGGTTGTCGTCAGCTCGTGTCGTGAGATGTTGGGTTAAGTCCCGCAACGAGCGCAACCCTTGATCTTAGTTGCCAGCATTTAGTTGGGCACTCTAAGGTGACTGCCGGTG	714	x	1e-09	1e-09	1e-09	1e-09	1e-09	1e-09	1e-09	1e-09	1e-09	1e-09	1e-09	1e-09	1e-09	1e-09	1e-09	1e-09	1e-09	1e-09	1e-09	1e-09	1e-09	1e-09	1e-09	1e-09	1e-09	1e-09	1e-09
>H4KJ0JL02JHVXD_820	CACGCCGTAAACGATGTCGATTTGGAGGCTGTGTCCTTGAGACGTGGCTTCCGGAGCTAACGCGTTAAATCGACCGCCTGGGGAGTACGGCCGCAAGGTTAAAACTCAAATGAATTGACGGGGGGCCCGCACAAGCGGTGGAGCATGTGGTTTAATTCGATGCAACGCGAAGAACCTTACCTGGCCTTGACATGTCTGGAATCCTGCAGAAATGCGGGAGTGCCTTCGGGAATCAGAACACAGGTGCTGCATGGCTGTCGTCAGCTCGTGTCGTGAGATGTTGGGTTAAGTCCCGCAACGAGCGCAACCCCTGTCCTTTGTTGCCAGCACGTAATGGTGGGAACTCAAGGGAGACTGCCGGTG	820	x	1e-09	1e-09	1e-09	1e-09	1e-09	1e-09	1e-09	1e-09	1e-09	1e-09	1e-09	1e-09	1e-09	1e-09	1e-09	1e-09	1e-09	1e-09	1e-09	1e-09	1e-09	1e-09	1e-09	1e-09	1e-09	1e-09	1e-09
>H4KJ0JL02IXPZW_370	CACGCCCTAAACGATGCGAACTGGATGTTGGGTGCAATTTGGCACGCAGTATCGAAGCTAACGCGTTAAGTTCGCCGCCTGGGGAGTACGGTCGCAAGACTGAAACTCAAAGGAATTGACGGGGGCCCGCACAAGCGGTGGAGTATGTGGTTTAATTCGATGCAACGCGAAGAACCTTACCTGGTCTTGACATGTCGAGAACTTTCCAGAGATGGATTGGTGCCTTCGGGAACTCGAACACAGGTGCTGCATGGCTGTCGTCAGCTCGTGTCGTGAGATGTTGGGTTAAGTCCCGCAACGAGCGCAACCCTTGTCCTTAGTTGCCAGCACGTAATGGTGGGAACTCTAAGGAGACCGCCGGTG	370	x	1e-09	1e-09	1e-09	0.903098	1e-09	1e-09	1e-09	1e-09	1e-09	1e-09	1e-09	2.97177	1e-09	1e-09	1e-09	1e-09	1e-09	1e-09	3.80228	1e-09	1e-09	1e-09	1e-09	1e-09	1e-09	1e-09	1e-09
>H4KJ0JL02GV21Q_367	CACACAGTAAACGATGTATACTCGCGGTTTGCGATAGATTGTAAGCCGCCAAGCGAAAGCATTAAGTATACCACCTGGGGAGTACGCCGGCAACGGTGAAACTCAAAGGAATTGACGGGGGCCCGCACAAGCGGAGGAACATGTGGTTTAATTCGATGATACGCGAGGAACCTTACCCGGGCTTGAACTAACGGTGACGAATCTAGAGATAGATTTTTCTTCGGACACCGTTGGAGGTGCTGCATGGTTGTCGTCAGCTCGTGCCGTGAGGTGTCGGCTTAAGTGCCATAACGAGCGCAACCCTTCTCCTCGGTTGCCATCGGGTAATGCCGGGCACTCCGTGGACACTGCCATCG	367	x	1e-09	1e-09	1e-09	2.70929	1e-09	1e-09	1e-09	1e-09	1e-09	1e-09	1e-09	1e-09	1e-09	1e-09	1e-09	1e-09	1e-09	1e-09	1e-09	1e-09	1e-09	1e-09	1e-09	1e-09	1e-09	1e-09	1e-09
>H4KJ0JL02GEW9T_681	CACGCCGTAAACGATGTCTACTAGCCGTTGGGGTCCTTGAGACTTTAGTGGCGCAGTTAACGCGATAAGTAGACCGCCTGGGGAGTACGGCCGCAAGGTTAAAACTCAAATGAATTGACGGGGGCCCCGCACAAGCGGTGGAGCATGTGGTTTAATTCGATGCAACGCGAAGAACCTTACCTGGTCTTGACATAGTGAGAATCTTTCAGAGATGAGAGAGTGCCTTCGGGAATTCACATACAGGTGCTGCATGGCTGTCGTCAGCTCGTGTCGTGAGATGTTGGGTTAAGTCCCGCAACGAGCGCAACCCTTTTCCTTATTTGCCAGCGGGTTAAGCCGGGAACTTTAAGGATACTGCCAGTG	681	x	1e-09	1e-09	1e-09	1e-09	1e-09	1e-09	1e-09	1e-09	1e-09	1e-09	1e-09	1e-09	1e-09	1e-09	1e-09	1e-09	1e-09	1e-09	1e-09	1e-09	1e-09	1e-09	1e-09	1e-09	1e-09	1e-09	1e-09
>H4KJ0JL02I66DF_1496	CACGCCGTAAACGATGTCTATTTGGAGGTTGTGCCCTTGAGGCGTGGCTTCCGGAGCTAACGCGTTAAATAGACCGCCTGGGGAGTACGGCCGCAAGGTTAAAACTCAAATGAATTGACGGGGGCCCGCACAAGCGGTGGAGCATGTGGTTTAATTCGATGCAACGCGAAGAACCTTACCTGGTCTTGACATCCACAGAATTTCTCAGAGATGAGGAAGTGCCTTCGGGAACTGTGAGACAGGTGCTGCATGGCTGTCGTCAGCTCGTGTTGTGAAATGTTGGGTTAAGTCCCGCAACGAGCGCAACCCTTATCCTTTGTTGCCAGCGATTCGGTCGGGAACTCAAAGGAGACTGCCAGTG	1496	x	1e-09	1e-09	1e-09	1e-09	1e-09	1e-09	1e-09	1e-09	1e-09	1e-09	1e-09	1e-09	1e-09	1e-09	1e-09	1e-09	1e-09	1e-09	1e-09	1e-09	1e-09	1e-09	1e-09	1e-09	1e-09	1e-09	1e-09
>H4KJ0JL02GELKV_1619	CACGCCGTAAACGATGTCGACTTGGAGGTTGTGCCCTTGAGGCGTGGCTTCCGGAGCTAACGCGTTAAGTCGACCGCCTGGGGAGTACGGCCGCAAGGTTAAAACTCAAATGAATTGACGGGGGCCCGCACAAGCGGTGGAGCATGTGGTTTAATTCGATGCAACGCGAAGAACCTTACCTACTCTTGACATCCAGAGAACTTAGCAGAGATGCTTTGGTGCCTTCGGGAACTCTGAGACAGGTGCTGCATGGCTGTCGTCAGCTCGTGTTGTGAAATGTTGGGTTAAGTCCCGCAACGAGCGCAACCCTTATCCTTTGTTGCCAGCGGTTAGGCCGGGAACTCAAAGGAGACTGCCAGTG	1619	x	1e-09	1e-09	1e-09	1e-09	1e-09	1e-09	1e-09	1e-09	1e-09	1e-09	1e-09	1e-09	1e-09	1e-09	1e-09	1e-09	1e-09	1e-09	1e-09	1e-09	1e-09	1e-09	1e-09	1e-09	1e-09	1e-09	1e-09
>H4KJ0JL02HXHLH_160	CACGCCGTAAACGATGTCGACTTGGAGGTTGTGCCCTTGAGGCGTGGCTTCCGGAGCTAACGCGTTAAGTCGACCGCCTGGGGAGTACGGCCGCAAGGTTAAAACTCAAATGAATTGACGGGGGCCCGCACAAGCGGTGGAGCATGTGGTTTAATTCGATGCAACGCGAAGAACCTTACCTACTCTTGACATCCAGAGAACTTAGCAGAGATGCTTTGGTGCCTTCGGGAACTCTGAGACAGGTGCTGCATGGCTGTCGTCAGCTCGTGTTGTGAAATGTTGGGTTAAGTCCCGCAACGAGCGCAACCCTTATCCTTTGTTGCCAGCGGTCCGGCCGGGAACTCAAAGGAGACTGCCAGTG	160	x	1e-09	1e-09	1e-09	3.61239	1e-09	1e-09	1e-09	1e-09	2.41371	1e-09	1e-09	1e-09	1e-09	1e-09	4.9128	1e-09	1e-09	1e-09	7.60456	1e-09	1e-09	1e-09	1e-09	1e-09	1e-09	1e-09	1e-09
>H4KJ0JL02FOSJD_191	CACGCCGTAAACGATGAGTGCTAGGTGTTAGACCCTTTCCGGGGTTTAGTGCCGCAGCTAACGCATTAAGCACTCCGCCTGGGGAGTACGACCGCAAGGTTGAAACTCAAAGGAATTGACGGGGGCCCGCACAAGCGGTGGAGCATGTGGTTTAATTCGAAGCAACGCGAAGAACCTTACCAGGTCTTGACATCCCTCTGACCTCTCTAGAGATAGAGATTTCCTTCGGGACAGAGGTGACAGGTGGTGCATGGTTGTCGTCAGCTCGTGTCGTGAGATGTTGGGTTAAGTCCCGCAACGAGCGCAACCCCTATTGTTAGTTGCCATCATTCAGTTGGGCACTCTAGCGAGACTGCCGGTA	191	x	1e-09	1e-09	1e-09	1e-09	1e-09	1e-09	1e-09	1e-09	1e-09	1e-09	1e-09	1e-09	1e-09	1e-09	1e-09	1e-09	1e-09	1e-09	7.60456	1e-09	1e-09	1e-09	1e-09	1e-09	1e-09	1e-09	1e-09
>H4KJ0JL02G8NFJ_677	CACGCCGTAAACGATGTCGATTTGGAGGTTGTGCCCTTGAGGCGTGGCTTCCGGAGCTAACGCGTTAAATCGACCGCCTGGGGAGTACGGCCGCAAGGTTAAAACTCAAATGAATTGACGGGGGCCCCGCACAAGCGGTGGAGCATGTGGTTTAATTCGATGCAACGCGAAGAACCTTACCTGGTCTTGACATCCACAGAACTTGCCAGAGATGGCTTGGTGCCTTCGGGAACTGTGAGACAGGTGCTGCATGGCTGTCGTCAGCTCGTGTTGTGAAATGTTGGGTTAAGTCCCGCAACGAGCGCAACCCTTATCCTTTGTTGCCAGCGGTTCGGCCGGGAACTCAAAGGAGACTGCCAGTG	677	x	1e-09	1e-09	1e-09	1e-09	1e-09	1e-09	1e-09	1e-09	1e-09	1e-09	1e-09	1e-09	1e-09	1e-09	1e-09	1e-09	1e-09	1e-09	7.60456	1e-09	1e-09	1e-09	1e-09	1e-09	1e-09	1e-09	1e-09
>H4KJ0JL02HU28O_678	CACGCCGTAAACGATGAGTGCTAAGTGTTAGGGGGTTTCCGCCACTTAGTGCTGCAGCTAACGCATTAAGCACTCCGCCTGGAGAGTACGGTCGCAAGACTGAAACTCAAAGGAATTGACGGGGGCCCGCACAAGCGGTGGAGCATGTGGTTTAATTCGAAGCAACGCGAAGAACCTTACCAGGTCTTGACATCCTCTGACAATCCTAGAGATAGGACGTCCCCTTCGGGGGCAGAGTGACAGGTGGTGCATGGTTGTCGTCAGCTCGTGTCGTGAGATGTTGGGTTAAGTCCCGCAACGAGCGCAACCATTGATCTTAGTTGCCAGCATTTAGTTGGGCACTCTAAGGTGACTGCCGGTG	678	x	1e-09	1e-09	1e-09	1e-09	1e-09	1e-09	1e-09	1e-09	1e-09	1e-09	1e-09	1e-09	1e-09	1e-09	1e-09	1e-09	1e-09	1e-09	7.60456	1e-09	1e-09	1e-09	1e-09	1e-09	1e-09	1e-09	1e-09
>H4KJ0JL02HCYIZ_795	CATGCCGTAAACGTTGGGCACTAGGTGTGGGGACCATTCCACGGTTTCCGCGCCGCAGCTAACGCATTAAGTGCCCCGCCTGGGGAGTACGGCCGCAAGGCTAAAACTCAAAGGAATTGACGGGGGGCCCGCACAAGCGGCGGAGCATGCGGATTAATTCGATGCAACGCGAAGAACCTTACCAAGGCTTGACATGTTCTCGATCGCCGTAGAGATACGGTTTCCCCTTTGGGGCGGGTTCACAGGTGGTGCATGGTTGTCGTCAGCTCGTGTCGTGAGATGTTGGGTTAAGTCCCGCAACGAGCGCAACCCTCGTTCCATGTTGCCAGCACGTAGTGGTGGGGACTCATGGGAGACTGCCGGGG	795	x	1e-09	1e-09	1e-09	1e-09	1e-09	1e-09	1e-09	1e-09	1e-09	1e-09	1e-09	1e-09	1e-09	1e-09	1e-09	1e-09	1e-09	1e-09	7.60456	1e-09	1e-09	1e-09	1e-09	1e-09	1e-09	1e-09	1e-09
>H4KJ0JL02I8KP9_313	CACGCCGTAAACGATGTCGATTTGGAGGTTGTGCCCTTGAGGCGTGGCTTCCGGAGCTAACGCGTTAAATCGACCGCCTGGGGAGTACGGCCGCAAGGTTAAAACTCAAATGAATTGACGGGGGGCCCGCACAAGCGGTGGAGCATGTGGTTTAATTCGATGCAACGCGAAGAACCTTACCTGGTCTTGACATCCACAGAACTTAGCAGAGATGCTTTGGTGCCTTCGGGAACTGTGAGACAGGTGCTGCATGGCTGTCGTCAGCTCGTGTTGTGAAATGTTGGGTTAAGTCCCGCAACGAGCGCAACCCTTATCCTTTGTTGCCAGCGGTTAGGCCGGGAACTCAAAGGAGACTGCCAGTG	313	x	1e-09	1e-09	1e-09	0.903098	1e-09	1e-09	1e-09	1e-09	1e-09	1e-09	2.83661	1e-09	1e-09	1e-09	1e-09	1e-09	1e-09	1e-09	3.80228	1e-09	1e-09	1e-09	1e-09	1e-09	1e-09	1e-09	1e-09
>H4KJ0JL02HP3P4_514	CACGCCGTAAACGATGAGTGCTAAGTGTTAGGGGGTTTCCGCCCCTTAGTGCTGCAGCTAACGCATTAAGCACTCCGCCTGGAGAGTACGGTCGCAAGACTGAAACTCAAAGGAATTGACGGGGGCCCGCACAAGCGGTGGAGCATGTGGTTTAATTCGAAGCAACGCGAAGAACCTTACCAGGTCTTGACATCCTCTGACAATCCTAGAGATAGGACGTCCCCTTCGGGGGCAGAGTGACAGGTGGTGCATGGTTGTCGTCAGCTCGTGTCGTGAGATGTTGGGTTAAGTCCCGCAACGAGCGCAACCCTTGATTCTTAGTTGCCAGCATTTAGTTGGGCACTCTAAGGTGACTGCCGGTG	514	x	1e-09	1e-09	1e-09	1e-09	1e-09	1e-09	1e-09	1e-09	1e-09	1e-09	1e-09	1e-09	1e-09	1e-09	1e-09	1e-09	1e-09	1e-09	3.80228	1e-09	1.28436	1e-09	1e-09	1e-09	1e-09	1e-09	1e-09
>H4KJ0JL02G2YI3_1625	CACGCCGTAAACGATGTCGATTTGGAGGTTGTGCCCTTGAGGCGTGGCTTCCGGAGCTAACGCGTTAAATCGACCGCCTGGGGAGTACGGCCGCAAGGTTAAAACTCAAATGAATTGACGGGGGGCCCGCACAAGCGGTGGAGCATGTGGTTTAATTCGATGCAACGCGAAGAACCTTACCTGGTCTTGACATCCACAGAACTTGCCAGAGATGGCTTGGTGCCTTCGGGAACTGTGAGACAGGTGCTGCATGGCTGTCGTCAGCTCGTGTTGTGAAATGTTGGGTTAAGTCCAGCAACGAGCGCAACCCTTATCCTTTGTTGCCAGCGGTCCGGCCGGGAACTCAAAGGAGACTGCCAGTG	1625	x	1e-09	1e-09	1e-09	1e-09	1e-09	1e-09	1e-09	1e-09	1e-09	1e-09	1e-09	1e-09	1e-09	1e-09	1e-09	1e-09	1e-09	1e-09	3.80228	1e-09	1e-09	1e-09	1e-09	1e-09	1e-09	1e-09	1e-09
>H4KJ0JL02ICPY9_1626	CACGCCGTAAACGATGTCGATTTGGAGGCTGTGTCCTTGAGACGTGGCTTCCGGAGCTAACGCGTTAAATCGACCGCCTGGGGAGTACGGCCGCAAGGTTAAAACTCAAATGAATTGACGGGGGGCCCGCACAAGCGGTGGAGCATGTGGTTTAATTCGATGCAACGCGAAGAACCTTACCTGGCCTTGACATGTCTGGAATCCTGTAGAGATACGGGAGTGCCTTCGGGAATCAGAACACAGGTGCTGCATGGCTGTCGTCAGCTCGTGTCGTGAGATGTTGGGTTAAGTCCCGCAACGAGCGCAACCCCTGTCCTTTGTTGCCAGCACGTAATGGTGGGAACTCAAAGGAGACTGCCAGTG	1626	x	1e-09	1e-09	1e-09	1e-09	1e-09	1e-09	1e-09	1e-09	1e-09	1e-09	1e-09	1e-09	1e-09	1e-09	1e-09	1e-09	1e-09	1e-09	3.80228	1e-09	1e-09	1e-09	1e-09	1e-09	1e-09	1e-09	1e-09
>H4KJ0JL02HN84W_1627	CACGCCGTAAACGATGTCTATTTGGAGGTTGTGCCCTTGAGGTGTGGCTTCCGGAGCTAACGCGTTAAATAGACCGCCTGGGGAGTACGGCCGCAAGGTTAAAACTCAAATGAATTGACGGGGGGCCCGCACAAGCGGTGGAGCATGTGGTTTAATTCGATGCAACGCGAAGAACCTTACCTGGTCTTGACATCCACAGAACTTGGCAGAGATGCCTTGGTGCCTTCGGGAACTGTGAGACAGGTGCTGCATGGCTGTCGTCAGCTCGTGTTGTGAAATGTTGGGTTAAGTCCCGCAACGAGCGCAACCCTTATCCTTTGTTGCCAGCGGTCCGGCCGGGAACTCAAAGGAGACTGCCAGTG	1627	x	1e-09	1e-09	1e-09	1e-09	1e-09	1e-09	1e-09	1e-09	1e-09	1e-09	1e-09	1e-09	1e-09	1e-09	1e-09	1e-09	1e-09	1e-09	3.80228	1e-09	1e-09	1e-09	1e-09	1e-09	1e-09	1e-09	1e-09
>H4KJ0JL01CH7AY_134	CACGCCGTAAACGATGAGTGCTAGGTGTTAGACCCTTTCCGGGGTTTAGTGCCGTAGCTAACGCATTAAGCACTCCGCCTGGGGAGTACGACCGCAAGGTTGAAACTCAAAGGAATTGACGGGGGGCCCGCACAAGCGGTGGAGCATGTGGTTTAATTCGAAGCAACGCGAAGAACCTTACCAGGTCTTGACATCCCTCTGACCGCTCTAGAGATAGAGTTTTCCTTCGGGACAGAGGTGACAGGTGGTGCATGGTTGTCGTCAGCTCGTGTCGTGAGATGTTGGGTTAAGTCCCGCAACGAGCGCAACCCCTATTGTTAGTTGCCATCATTTAGTTGGGCACTCTAGCGAGACTGCCGGTA	134	x	1e-09	1e-09	1e-09	1e-09	1e-09	1e-09	1e-09	1e-09	1e-09	1e-09	1e-09	1e-09	1e-09	1e-09	1e-09	1e-09	1e-09	1e-09	1e-09	1e-09	1e-09	1e-09	1e-09	1e-09	1e-09	1e-09	1e-09
>H4KJ0JL02JYHJB_336	CATGCCGTAAACGGTGGGCGCTAGGTGTAGGGGGCTTCCACGTCTTCTGTGCCGTAGCTAACGCATTAAGCGCCCCGCCTGGGGAGTACGGCCGCAAGGCTAAAACTCAAAGGAATTGACGGGGGCCCGCACAAGCGGCGGAGCATGTGGATTAATTCGATGCAACGCGAAGAACCTTACCTGGGCTTGACATACACCAGATCGCTGCAGAGATGTAGTTTCCCTTGTGGTTGGTGTACAGGTGGTGCATGGTTGTCGTCAGCTCGTGTCGTGAGATGTTGGGTTAAGTCCCGCAACGAGCGCAACCCTTGTCTTATGTTGCCAGCATTTAGTTGGGGACTCATGAGAGACTGCCGGGG	336	x	1e-09	1e-09	1e-09	1e-09	1e-09	1e-09	1e-09	1e-09	1e-09	1e-09	1e-09	1e-09	1e-09	1e-09	1e-09	1e-09	1e-09	1e-09	1e-09	1e-09	1e-09	1e-09	1e-09	1e-09	1e-09	1e-09	1e-09
>H4KJ0JL02F3ZN2_335	CACGCCGTAAACGATGAATGCCAGACGTCGGGCAGCATGCTGTTCGGTGTCACACCTAACGGATTAAGCATTCCGCCTGGGGAGTACGGTAGCAAGATTAAAACTCAAAGGAATTGACGGGGGCCCGCACAAGCGGTGGAGCATGTGGTTTAATTCGAAGCAACGCGCAGAACCTTACCAACCCTTGACATTGCAGGACATCCCGAGAGATCGGGCTTTCACTTCGGTGACCTGCGGACAGGTGCTGCATGGCTGTCGTCAGCTCGTGTCGTGAGATGTTCGGTTAAGTCCGGCAACGAGCGCAACCCACGTCCCCAGTTGCCAGCATTCAGTTGGGCACTCTGTGGAAACTGCCGATG	335	x	1e-09	1e-09	1e-09	1e-09	1e-09	1e-09	1e-09	1e-09	1e-09	1e-09	1e-09	1e-09	1e-09	1e-09	1e-09	1e-09	1e-09	1e-09	1e-09	1e-09	1e-09	1e-09	1e-09	1e-09	1e-09	1e-09	1e-09
>H4KJ0JL02IWDF3_339	CACGCCGTAAACGATGAGTGCTAAGTGTTGGAGGGTTTCCGCCCTTCAGTGCTGCAGCTAACGCATTAAGCACTCCGCCTGGGGAGTACGACCGCAAGGTTGAAACTCAAAGGAATTGACGGGGACCCGCACAAGCGGTGGAGCATGTGGTTTAATTCGAAGCAACGCGAAGAACCTTACCAGGTCTTGACATCCTTTGACCACTCTAGAGATAGAGCTTTCCCTTCGGGGACAAAGTGACAGGTGGTGCATGGTTGTCGTCAGCTCGTGTCGTGAGATGTTGGGTTAAGTCCCGCAACGAGCGCAACCCCTATTATTAGTTGCCAGCATTCAGTTGGGCACTCTAGTGAGACTGCCGGTG	339	x	1e-09	1e-09	1e-09	1e-09	1e-09	1e-09	1e-09	1e-09	1e-09	1e-09	1e-09	1e-09	1e-09	1e-09	1e-09	1e-09	1e-09	1e-09	1e-09	1e-09	1e-09	1e-09	1e-09	1e-09	1e-09	1e-09	1e-09
>H4KJ0JL01D2VNA_406	CATGCCGTAAACGTTGGGCGCTAGGTGTGGGACTCATTCCACGAGTTCCGTGCCGCAGCTAACGCATTAAGCGCCCCGCCTGGGGAGTACGGCCGCAAGGCTAAAACTCAAAGGAATTGACGGGGGCCCGCACAAGCGGCGGAGCATGCGGATTAATTCGATGCAACGCGAAGAACCTTACCAAGGCTTGACATATACCGGTAACGCCCAGAGATGGGTGCCCCTTTTTGGTCGGTATACAGGTGGTGCATGGTTGTCGTCAGCTCGTGTCGTGAGATGTTGGGTTAAGTCCCGCAACGAGCGCAACCCTCGTTCTATGTTGCCAGCACGTAATGGTGGGGACTCATGGAAGACTGCCGGGG	406	x	1e-09	1e-09	1e-09	1e-09	1e-09	1e-09	1e-09	1e-09	1e-09	1e-09	1e-09	1e-09	1e-09	1e-09	1e-09	1e-09	1e-09	1e-09	1e-09	1e-09	1e-09	1e-09	1e-09	1.10363	1e-09	1e-09	1e-09
>H4KJ0JL02F4MEK_411	CACGCCGTAAACGATGTCTACTAGCCGTTGGGGTCCTTGAGACTTTAGTGGCGCAGTTAACGCGATAAGTAGACCGCCTGGGGAGTACGGCCGCAAGGTTAAAACTCAAATGAATTGACGGGGGGCCCGCACAAGCGGTGGAGCATGTGGTTTAATTCGATGCAACGCGAAGAACCTTACCTGGTCTTGACATAGTGAGAATCCTGTAGAGATGCGGGAGTGCCTTCGGGAATTCACATACAGGTGCTGCATGGCTGTCGTCAGCTCGTGTCGTGAGATGTTGGGTTAAGTCCCGCAACGAGCGCAACCCTTTTCCTTATTTGCCAGCGGGTTAAGCCGGGAACTTTAAGGATACTGCCAGTG	411	x	1e-09	1e-09	1e-09	1e-09	1e-09	1e-09	1e-09	1e-09	1e-09	1e-09	1e-09	1e-09	1e-09	1e-09	1e-09	1e-09	1.25755	1e-09	1e-09	1e-09	1e-09	1e-09	1e-09	1e-09	1e-09	1e-09	1e-09
>H4KJ0JL02GPFBN_710	CACGCCGTAAACGATGTCTACTAGAAGCTCGGAGCCTCGGTTCTGTTTTTCAAAGCTAACGCATTAAGTAGACCGCCTGGGGAGTACGGCCGCAAGGTTAAAACTCAAATGAATTGACGGGGGGCCCGCACAAGCGGTGGAGCATGTGGTTTAATTCGATGCAACGCGAAGAACCTTACCTACACTTGACATACAGAGAACTTACCAGAGATGGTTTGGTGCCTTCGGGAACTCTGATACAGGTGCTGCATGGCTGTCGTCAGCTCGTGTTGTGAGATGTTGGGTTAAGTCCCGCAACGAGCGCAACCCCTATCCTTAGTTGCTAGCAGGTAATGCTGAGAACTCTAAGGAGACTGCCGGTG	710	x	1e-09	1e-09	1e-09	1e-09	1e-09	1e-09	1e-09	1e-09	1e-09	1e-09	1e-09	1e-09	1e-09	1e-09	1e-09	1e-09	1e-09	1e-09	1e-09	1e-09	1e-09	1e-09	1e-09	1e-09	1e-09	1e-09	1e-09
>H4KJ0JL02HDK8S_711	CATGCCGTAAACGGTGGGCGCTAGGTGTGGGGTTCCTTCCACGGGCTCCGCGCCGTAGCTAACGCATTAAGCGCCCCGCCTGGGGAGTACGGCCGCAAGGCTAAAACTCAAAGAAATTGACGGGGGGCCCGCACAAGCGGCGGAGCATGTGGATTAATTCGATGCAACGCGAAGAACCTTACCTGGGCTTGACATATAGAGGATCGCTACAGAGATGTGGTTTCCCTTGTGGCTTCTATACAGGTGGTGCATGGTTGTCGTCAGCTCGTGTCGTGAGATGTTGGGTTAAGTCCCGCAACGAGCGCAACCCTTGTCTTATGTTGCCATCACGTTATGGTGGGGACTCGTGAGAGACTGCCGGGG	711	x	1e-09	1e-09	1e-09	1e-09	1e-09	1e-09	1e-09	1e-09	1e-09	1e-09	1e-09	1e-09	1e-09	1e-09	1e-09	1e-09	1e-09	1e-09	1e-09	1e-09	1e-09	1e-09	1e-09	1e-09	1e-09	1e-09	1e-09
>H4KJ0JL02IT7KU_712	CATGCCGTAAACGATGATCACTCGATGTGTGCGATATACAGTACGCGTCCAAGCGAAAGCGTTAAGTGATCCACCTGGGGAGTACGCTCGCAAGAGTGAAACTCAAAGGAATTGACGGGGGTCCGCACAAGCGGTGGAGCATGTGGTTTAATTCGATGATACGCGAGGAACCTTACCTGGGCTAGAATGCGAGGGAAGCCACCAGAGATGGTGGCGCCGCAAGGCCCAAAGCAAGGTGCTGCATGGCTGTCGTCAGCTCGTGCCGTGAGGTGTTGGGTTAAGTCCCGCAACGAGCGCAACCCCTATGTTTAGTTGCCAGCACATAATGGTGGGGACTCTAAACAGACTGCCTGCG	712	x	1e-09	1e-09	1e-09	1e-09	1e-09	1e-09	1e-09	1e-09	1e-09	1e-09	1e-09	1e-09	1e-09	1e-09	1e-09	1e-09	1e-09	1e-09	1e-09	1e-09	1e-09	1e-09	1e-09	1e-09	1e-09	1e-09	1e-09
>H4KJ0JL02I0SNN_713	CACGCCCTAAACGATGTCAACTGGTTGTTGGACGGCTTGCTGTTCAGTAACGAAGCTAACGCGTGAAGTTGACCGCCTGGGGAGTACGGCCGCAAGGTTGAAACTCAAAGGAATTGACGGGGACCCGCACAAGCGGTGGATGATGTGGTTTAATTCGATGCAACGCGAAAAACCTTACCTACCCTTGACATGTCAAGAATTCTGCAGAGATGTGGGAGTGCTCGAAAGAGAACTTGAACACAGGTGCTGCATGGCCGTCGTCAGCTCGTGTCGTGAGATGTTGGGTTAAGTCCCGCAACGAGCGCAACCCTTGTCATTAGTTGCTACGAAAGGGCACTCTAATGAGACTGCCGGTG	713	x	1e-09	1e-09	1e-09	1e-09	1e-09	1e-09	1e-09	1e-09	1e-09	1e-09	1e-09	1e-09	1e-09	1e-09	1e-09	1e-09	1e-09	1e-09	1e-09	1e-09	1e-09	1e-09	1e-09	1e-09	1e-09	1e-09	1e-09
>H4KJ0JL01ECGZY_328	CACGCCGTAAACGATGAGTGCTAAGTGTTAGAGGGGTCACACCCTTTAGTGCTGCAGCTAACGCGATAAGCACTCCGCCTGGGGAGTACGGCCGCAAGGCTGAAACTCAAAGGAATTGACGGGGGCCCGCACAAGCGGTGGAGCATGTGGTTTAATTCGAAGCAACGCGAAGAACCTTACCAGGTCTTGACATCCCCTGACAACCCTGGAGACAGGGCGTTCTTCCCTTGCGGGAGGACAGGGTGACAGGTGGTGCATGGTTGTCGTCAGCTCGTGTCGTGAGATGTTGGGTTAAGTCCCGCAACGAGCGCAACCCTCGCCTCTAGTTGCCAGCATTCAGTTGGGCACTCTAGAGGGACTGCCGGCG	328	x	1e-09	1e-09	1e-09	1e-09	1e-09	1e-09	1e-09	1e-09	1e-09	1e-09	1e-09	1e-09	1e-09	1e-09	1e-09	1e-09	1e-09	1e-09	1e-09	1e-09	1e-09	1e-09	1e-09	1e-09	1e-09	3.64033	1e-09
>H4KJ0JL01BX7ZZ_213	CACGCCGTAAACGATGAGTGCTAAGTGTTAGAGGGGTCACACCCTTTAGTGCTGCAGCTAACGCGATAAGCACTCCGCCTGGGGAGTACGGCCGCAAGGCTGAAACTCAAAGGAATTGACGGGGGCCCGCACAAGCGGTGGAGCATGTGGTTTAATTCGAAGCAACGCGAAGAACCTTACCAGGTCTTGACATCCCCTGACAACCCAAGAGATTGGGCGTTCCTCCCTTGCGGGAGGACAGGGTGACAGGTGGTGCATGGTTGTCGTCAGCTCGTGTCGTGAGATGTTGGGTTAAGTCCCGCAACGAGCGCAACCCTCGCCTCTAGTTGCCAGCATTCGGTTGGGCACTCTAGAGGGACTGCCGGCG	213	x	1e-09	1e-09	1e-09	1e-09	1e-09	1e-09	1e-09	1e-09	1e-09	1e-09	1e-09	1e-09	1e-09	1e-09	1e-09	1e-09	1e-09	1e-09	1e-09	1e-09	1e-09	1e-09	1e-09	1e-09	1e-09	1e-09	1e-09
>H4KJ0JL01BQSWI_288	CACGCCGTAAACGATGAGTGCTAAGTGTTAGAGGGGTCACACCCTTTAGTGCTGCAGCTAACGCGATAAGCACTCCGCCTGGGGAGTACGGCCGCAAGGCTGAAACTCAAAGGAATTGACGGGGGCCCGCACAAGCGGTGGAGCATGTGGTTTAATTCGAAGCAACGCGAAGAACCTTACCAGGTCTTGACATCCCCTGACAACCCAAGAGATTGGGCGTTCCTCCCTTGCGGGAGGACAGGGTGACAGGTGGTGCATGGTTGTCGTCAGCTCGTGTCGTGAGATGTTGGGTTAAGTCCCGCAACGAGCGCAACCCTCGCCTCTAGTTGCCAGCATTCAGTTGGGCACTCTAGAGGGACTGCCGGCG	288	x	1e-09	1e-09	1e-09	1e-09	1e-09	1e-09	1e-09	1e-09	1e-09	1e-09	1e-09	1e-09	1e-09	1e-09	1e-09	1e-09	1e-09	1e-09	1e-09	1e-09	1e-09	1e-09	1e-09	1e-09	1e-09	1e-09	1e-09
>H4KJ0JL01D8LA0_327	CACGCCGTAAACGATGAGTGCTAAGTGTTAGAGGGGTTAACCCTTTAGTGCTGTAGCTAACGCGATAAGCACTCCGCCTGGGGAGTACGGCCGCAAGGCTGAAACTCAAAGGAATTGACGGGGGCCCGCACAAGCGGTGGAGCATGTGGTTTAATTCGAAGCAACGCGAAGAACCTTACCAGGTCTTGACATCCCCTGACAACCCTGGAGACAGGGCGTTCTTCCCTTGCGGGAGGACAGGGTGACAGGTGGTGCATGGTTGTCGTCAGCTCGTGTCGTGAGATGTTGGGTTAAGTCCCGCAACGAGCGCAACCCTCGCCCCTAGTTGCCAGCATTCAGTTGGGCACTCTAGAGGGACTGCCGGCG	327	x	1e-09	1e-09	1e-09	1e-09	1e-09	1e-09	1e-09	1e-09	1e-09	1e-09	1e-09	1e-09	1e-09	1e-09	1e-09	1e-09	1e-09	1e-09	1e-09	1e-09	1e-09	1e-09	1e-09	1e-09	1e-09	1e-09	1e-09
>H4KJ0JL01BDTSW_330	CACGCCGTAAACGATGAGTGCTAAGTGTTAGAGGGGTTAACCCTTTAGTGCTGTAGCTAACGCGTTAAGCACTCCGCCTGGGGAGTACGGCCGCAAGGCTGAAACTCAAAGGAATTGACGGGGGGCCCGCACAAGCGGTGGAGCATGTGGTTTAATTCGAAGCAACGCGAAGAACCTTACCAGGTCTTGACATCCCCTGACAACCCAAGAGATTGGGCGTTCCTCCCTTGCGGGAGGACAGGGTGACAGGTGGTGCATGGTTGTCGTCAGCTCGTGTCGTGAGATGTTGGGTTAAGTCCCGCAACGAGCGCAACCCTCGCCCCTAGTTGCCAGCATTCAGTTGGGCACTCTAGGGGGACTGCCGGCT	330	x	1e-09	1e-09	1e-09	1e-09	1e-09	1e-09	1e-09	1e-09	1e-09	1e-09	1e-09	1e-09	1e-09	1e-09	1e-09	1e-09	1e-09	1e-09	1e-09	1e-09	1e-09	1e-09	1e-09	1e-09	1e-09	1e-09	1e-09
>H4KJ0JL01DRA5G_421	CACGCCGTAAACGATGAGTGCTAAGTGTTAGAGGGGTCACACCCTTTAGTGCTGTAGCTAACGCGTTAAGCACTCCGCCTGGGGAGTACGGCCGCAAGGCTGAAACTCAAAGGAATTGACGGGGGCCCGCACAAGCGGTGGAGCATGTGGTTTAATTCGAAGCAACGCGAAGAACCTTACCAGGTCTTGACATCCCCTGACAACCCTGGAGACAGGGCGTTCCTCCCTTGCGGGAGGACAGGGTGACAGGTGGTGCATGGTTGTCGTCAGCTCGTGTCGTGAGATGTTGGGTTAAGTCCCGCAACGAGCGCAACCCTCGCCCCTAGTTGCCAGCATTCAGTTGGGCACTCTAGAGGGACTGCCGGCG	421	x	1e-09	1e-09	1e-09	1e-09	1e-09	1e-09	1e-09	1e-09	1e-09	1e-09	1e-09	1e-09	1e-09	1e-09	1e-09	1e-09	1e-09	1e-09	1e-09	1e-09	1e-09	1e-09	1e-09	1e-09	1e-09	1e-09	1e-09
>H4KJ0JL01CL8TW_166	CACGCCGTAAACGATGAGTGCTAAGTGTTAGAGGGGTTATTCCCTTTAGTGCTGTAGCTAACGCGTTAAGCACTCCGCCTGGGGAGTACGGCCGCAAGGCTGAAACTCAAAGGAATTGACGGGGGCCCGCACAAGCGGTGGAGCATGTGGTTTAATTCGAAGCAACGCGAAGAACCTTACCAGGTCTTGACATCCCCTGACAACCCAAGAGATTGGGCGTTCCTCCCTTGCGGGAGGACAGGGTGACAGGTGGTGCATGGTTGTCGTCAGCTCGTGTCGTGAGATGTTGGGTTAAGTCCCGCAACGAGCGCAACCCTCGCCCCTAGTTGCCAGCATTCAGTTGGGCACTCTAGGGGGACTGCCGGCT	166	x	1e-09	1e-09	1e-09	1e-09	2.16779	1e-09	1e-09	1e-09	1e-09	1e-09	1e-09	1e-09	1e-09	1e-09	1e-09	1e-09	1e-09	1e-09	1e-09	1e-09	1e-09	1e-09	1e-09	1e-09	1e-09	1e-09	1e-09
>H4KJ0JL01AL9G3_385	CACGCCGTAAACGATGAGTGCTAAGTGTTAGAGGGGTCACACCCTTTAGTGCTGCAGCTAACGCGATAAGCACTCCGCCTGGGGAGTACGGCCGCAAGGCTGAAACTCAAAGGAATTGACGGGGGCCCGCACAAGCGGTGGAGCATGTGGTTTAATTCGAAGCAACGCGAAGAACCTTACCAGGTCTTGACATCCTCTGACAACCCTAGAGATAGGGCTTCTCCTTCGGGAGCAGAGTGACAGGTGGTGCATGGTTGTCGTCAGCTCGTGTCGTGAGATGTTGGGTTAAGTCCCGCAACGAGCGCAACCCTCGCCCCTAGTTGCCAGCATTCAGTTGGGCACTCTAGGGGGACTGCCGGCT	385	x	1e-09	1e-09	1e-09	1e-09	1e-09	1e-09	1e-09	1e-09	1e-09	1e-09	1e-09	1e-09	1e-09	1e-09	1e-09	1e-09	1e-09	1e-09	1e-09	1e-09	1e-09	1e-09	1e-09	1e-09	1e-09	1e-09	1e-09
>H4KJ0JL01DYNOS_332	CACGCCGTAAACGATGAGTGCTAAGTGTTAGAGGGGTTAACCCTTTAGTGCTGTAGCTAACGCGATAAGCACTCCGCCTGGGGAGTACGGCCGCAAGGCTGAAACTCAAAGGAATTGACGGGGGCCCGCACAAGCGGTGGAGCATGTGGTTTAATTCGAAGCAACGCGAAGAACCTTACCAGGTCTTGACATCCCCTGACAACCCAAGAGATTGGGCGTTCCCCCTTCGGGGGGACAGGGTGACAGGTGGTGCATGGTTGTCGTCAGCTCGTGTCGTGAGATGTTGGGTTAAGTCCCGCAACGAGCGCAACCCTCGCCTCTAGTTGCCAGCATTCAGTTGGGCACTCTAGAGGGACTGCCGGCG	332	x	1e-09	1e-09	1e-09	1e-09	1e-09	1e-09	1e-09	1e-09	1e-09	1e-09	1e-09	1e-09	1e-09	1e-09	1e-09	1e-09	1e-09	1e-09	1e-09	1e-09	1e-09	1e-09	1e-09	1e-09	1e-09	1e-09	1e-09
>H4KJ0JL01B667Q_604	CACGCCGTAAACGATGAGTGCTAAGTGTTAGAGGGGTTATTCCCTTTAGTGCTGCAGCTAACGCGATAAGCACTCCGCCTGGGGAGTACGGCCGCAATGCTGAAACTCAAAGGAATTGACGGGGGCCCGCACAAGCGGTGGAGCATGTGGTTTAATTCGAAGCAACGCGAAGAACCTTACCAGGTCTTGACATCCCCTGACAACCCTGGAGACAGGGCGTTCCTCCCTTGCGGGAGGACAGGGTGACAGGTGGTGCATGGTTGTCGTCAGCTCGTGTCGTGAGATGTTGGGTTAAGTCCCGCAACGAGCGCAACCCTCGCCCCTAGTTGCCAGCATTCAGTTGGGCACTCTAGAGGGACTGCCGGCG	604	x	1e-09	1e-09	1e-09	1e-09	1e-09	1e-09	1e-09	1e-09	1e-09	1e-09	1e-09	1e-09	1e-09	1e-09	1e-09	1e-09	1e-09	1e-09	1e-09	1e-09	1e-09	1e-09	1e-09	1e-09	1e-09	1e-09	1e-09
>H4KJ0JL01BI3EA_605	CACGCCGTAAACGATGAGTGCTAAGTGTTAGAGGGGTCACACCCTTTAGTGCTGCAGCTAACGCGATAAGCACTCCGCCTGGGGAGTACGGCCGCAAGGCTGAAACTCAAAGGAATTGACGGGGGCCCGCACAAGCGGTGGAGCATGTGGTTTAATTCGAAGCAACGCGAAGAACCTTACCAGGTCTTGACATCCTCTGACAATCCTAGAGATAGGACGTCCCCTTCGGGGGGACAGGGTGACAGGTGGTGCATGGTTGTCGTCAGCTCGTGTCGTGAGATGTTGGGTTAAGTCCCGCAACGAGCGCAACCCTCGCCTCTAGTTGCCAGCATTCGGTTGGGCACTCTAGAGGGACTGCCGGCG	605	x	1e-09	1e-09	1e-09	1e-09	1e-09	1e-09	1e-09	1e-09	1e-09	1e-09	1e-09	1e-09	1e-09	1e-09	1e-09	1e-09	1e-09	1e-09	1e-09	1e-09	1e-09	1e-09	1e-09	1e-09	1e-09	1e-09	1e-09
>H4KJ0JL01EDZWJ_606	CACGCCGTAAACGATGAGTGCTAAGTGTTAGAGGGGTTAACCCTTTAGTGCTGTAGCTAACGCGTTAAGCACTCCGCCTGGGGAGTACGGCCGCAAGGCTGAAACTCAAAGGAATTGACGGGGGGCCCGCACAAGCGGTGGAGCATGTGGTTTAATTCGAAGCAACGCGAAGAACCTTACCAGGTCTTGACATCCCCTGACAACCCTGGAGACAGGGCGTTCTTCCCTTACGGGAGGACAGGGTGACAGGTGGTGCATGGTTGTCGTCAGCTCGTGTCGTGAGATGTTGGGTTAAGTCCCGCAACGAGCGCAACCCTCGCCCCTAGTTGCCAGCATTCAGTTGGGCACTCTAGGGGGACTGCCGGCT	606	x	1e-09	1e-09	1e-09	1e-09	1e-09	1e-09	1e-09	1e-09	1e-09	1e-09	1e-09	1e-09	1e-09	1e-09	1e-09	1e-09	1e-09	1e-09	1e-09	1e-09	1e-09	1e-09	1e-09	1e-09	1e-09	1e-09	1e-09
>H4KJ0JL02IQBOS_152	CACGCCGTAAACGATGAGTGCTAAGTGTTAGAGGGTTTCCGCCCTTTAGTGCTGAAGTTAACGCATTAAGCACTCCGCCTGGGGAGTACGGCCGCAAGGCTGAAACTCAAAGGAATTGACGGGGGCCCGCACAAGCGGTGGAGCATGTGGTTTAATTCGAAGCAACGCGAAGAACCTTACCAGGTCTTGACATCCTCTTGCCCTCCCTAGAGATAGGGATTTCCCTTCGGGGACAAGAGTGACAGGTGGTGCATGGTTGTCGTCAGCTCGTGTCGTGAGATGTTGGGTTAAGTCCCGCAACGAGCGCAACCCTTGACCTTAGTTGCCAGCATTCAGTTGGGCACTCTAAGGTGACTGCCGGTG	152	x	5.70125	2.98775	1e-09	1e-09	1e-09	4.91723	1e-09	1e-09	1e-09	1e-09	1e-09	1e-09	1e-09	1e-09	1e-09	1e-09	1e-09	1e-09	1e-09	1e-09	1e-09	1e-09	1e-09	1e-09	1e-09	1e-09	1e-09
>H4KJ0JL01EQ2TF_300	CACGCCGTAAACGATGAGTGCTAAGTGTTAGAGGGGTTAACCCTTTAGTGCTGTAGCTAACGCGTTAAGCACTCCGCCTGGGGAGTACGGCCGCAAGGCTGAAACTCAAAGGAATTGACGGGGGGCCCGCACAAGCGGTGGAGCATGTGGTTTAATTCGAAGCAACGCGAAGAACCTTACCAGGTCTTGACATCCTCTTGCCCTCCCTAGAGATAGGGATTTCCCTTCGGGGACAAGAGTGACAGGTGGTGCATGGTTGTCGTCAGCTCGTGTCGTGAGATGTTGGGTTAAGTCCCGCAACGAGCGCAACCCTCGCCCCTAGTTGCCAGCATTCAGTTGGGCACTCTAGGGGGACTGCCGGCT	300	x	1e-09	1.49388	1e-09	1e-09	1e-09	4.91723	1e-09	1e-09	1e-09	1e-09	1e-09	1e-09	1e-09	1e-09	1e-09	1e-09	1e-09	1e-09	1e-09	1e-09	1e-09	1e-09	1e-09	1e-09	1e-09	1e-09	1e-09
>H4KJ0JL02I1EY7_274	CACGCCGTAAACGATGAGTGCTAAGTGTTAGAGGGTTTCCGCCCTTTAGTGCTGCAGCTAACGCATTAAGCACTCCGCCTGGGGAGTACGGCCGTAAGGCTGAAACTCAAAGGAATTGACGGGGGCCCGCACAAGCGGTGGAGCATGTGGTTTAATTCGAAGCAACGCGAAGAACCTTACCAGGTCTTGACATCCTCTTGCCCTCCCTAGAGATAGGGATTTCCCTTCGGGGACAAGAGTGACAGGTGGTGCATGGTTGTCGTCAGCTCGTGTCGTGAGATGTTGGGTTAAGTCCCGCAACGAGCGCAACCCTTGACCTTAGTTGCCAGCATTCAGTTGGGCACTCTAAGGTGACTGCCGGTG	274	x	1e-09	1e-09	1e-09	1e-09	1e-09	8.19538	1.66168	1e-09	1e-09	1e-09	1e-09	1e-09	1e-09	1e-09	1e-09	1e-09	1e-09	1e-09	1e-09	1e-09	1e-09	1e-09	1e-09	1e-09	1e-09	1e-09	1e-09
>H4KJ0JL01DSF6S_237	CACGCCGTAAACGATGAGTGCTAAGTGTTAGAGGGGTCACACCCTTTAGTGCTGCAGCTAACGCGATAAGCACTCCGCCTGGGGAGTACGGCCGCAAGGCTGAAACTCAAAGGAATTGACGGGGGCCCGCACAAGCGGTGGAGCATGTGGTTTAATTCGAAGCAACGCGAAGAACCTTACCAGGTCTTGACATCCCCTGACAACCCAAGAGATCGGGCGTTCCCCCTTCGGGGGGACAGGGTGACAGGTGGTGCATGGTTGTCGTCAGCTCGTGTCGTGAGATGTTGGGTTAAGTCCCGCAACGAGCGCAACCCTCGCCTCTAGTTGCCAGCATTCGGTTGGGCACTCTAAGGTGACTGCCGGTG	237	x	1e-09	1e-09	1e-09	1e-09	1e-09	8.19538	1e-09	1e-09	1e-09	1e-09	1e-09	1e-09	1e-09	1e-09	1e-09	1e-09	1e-09	1e-09	1e-09	1e-09	1e-09	1e-09	1e-09	1e-09	1e-09	1e-09	1e-09
>H4KJ0JL02IZV7K_302	CACGCCGTAAACGATGAGTGCTAAGTGTTAGAGGGTTTCCGCCCTTTAGTGCTGCAGCTAACGCATTAAGCACTCCGCCTGGGGAGTACGGCCGCAAGGCTGAAACTCAAAGGAATTGACGGGGGCCCGCACAAGCGGTGGAGCATGTGGTTTAATTCGAAGCAACGCGAAGAACCTTACCAGGTCTTGACATCCTCTGACAACCCTAGAGATAGGGCTTCTCCTTCGGGAGCAGAGTGACAGGTGGTGCATGGTTGTCGTCAGCTCGTGTCGTGAGATGTTGGGTTAAGTCCCGCAACGAGCGCAACCCTTGACCTTAGTTGCCAGCATTCAGTTGGGCACTCTAAGGTGACTGCCGGTG	302	x	1e-09	1e-09	1e-09	1e-09	1e-09	8.19538	1e-09	1e-09	1e-09	1e-09	1e-09	1e-09	1e-09	1e-09	1e-09	1e-09	1e-09	1e-09	1e-09	1e-09	1e-09	1e-09	1e-09	1e-09	1e-09	1e-09	1e-09
>H4KJ0JL02JK0IH_204	CATGCCGTAAACGATGTCTACTAGCCGTTGGGGCCTTTGAGGCTTTAGTGGCGCAGCTAACGCGATAAGTAGACCGCCTGGGGAGTACGGTCGCAAGACTAAAACTCAAATGAATTGACGGGGGCCCGCACAAGCGGTGGAGCATGTGGTTTAATTCGATGCAACGCGAAGAACCTTACCTGGCCTTGACATACTAGAAACTTTCCAGAGATGGATTGGTGCCTTCGGGAATCTAGATACAGGTGCTGCATGGCTGTCGTCAGCTCGTGTCGTGAGATGTTGGGTTAAGTCCCGCAACGAGCGCAACCCTTTTCCTTACTTGCCAGCATTTCGGATGGGAACTTTAAGGATACTGCCAGTG	204	x	1e-09	1e-09	1e-09	1e-09	1e-09	1e-09	1.66168	1e-09	1e-09	1e-09	1e-09	1e-09	1e-09	1e-09	1e-09	3.02939	1e-09	4.32028	1e-09	1e-09	1e-09	1e-09	1e-09	1e-09	1e-09	1e-09	1e-09
>H4KJ0JL02FUJGM_331	CACGCTGTAAACGATGTCGACTTGGAGGTTGTTCCCTTGAGGAGTGGCTTCCGGAGCTAACGCGTTAAGTCGACCGCCTGGGGAGTACGGCCGCAAGGTTAAAACTCAAATGAATTGACGGGGGGCCCGCACAAGCGGTGGAGCATGTGGTTTAATTCGATGCAACGCGAAGAACCTTACCTACTCTTGACATCCACGGAACTTAGCAGAGATGCTTTGGTGCCTTCGGGAACCGTGAGACAGGTGCTGCATGGCTGTCGTCAGCTCGTGTTGTGAAATGTTGGGTTAAGTCCCGCAACGAGCGCAACCCTTATCCTTTGTTGCCAGCGGTCCGGCCGGGAACTCAAAGGAGACTGCCAGTG	331	x	1e-09	1e-09	1e-09	1e-09	1e-09	1e-09	1e-09	1.68606	1.20685	1e-09	1e-09	1e-09	1e-09	1e-09	1e-09	1e-09	1e-09	1e-09	1e-09	1e-09	1e-09	1e-09	1e-09	1e-09	1e-09	1e-09	1e-09
>H4KJ0JL01CYE47_304	CACGCTGTAAACGGTGGGTACTAGGTGTGGGGTCCATTCCACGGGTTCCGCGCCGTAGCTAACGCTTTAAGTACCCCGCCTGGGGAGTACGGCCGCAAGGCTAAAACTCAAAGGAATTGACGGGGCCCCGCACAAGCGGCGGAGCATGCGGATTAATTCGATGCAACGCGTAGAACCTTACCTGGGTTTGACATGGATCGGGAGTGCTCAGAGATGGGTGTGCCTCTTTTGGGGTCGGTTCACAGGTGGTGCATGGCTGTCGTCAGCTCGTGTCGTGAGATGTTGGGTTAAGTCCCGCAACGAGCGCAACCCTTGTTCACTGTTGCCAGCACGTTATGGTGGGGACTCAGTGGAGACCGCCGGGG	304	x	1e-09	1e-09	1e-09	1e-09	1e-09	1e-09	1e-09	1e-09	1e-09	1e-09	1e-09	1e-09	1e-09	1e-09	1e-09	1e-09	1e-09	1e-09	1e-09	1e-09	1e-09	1e-09	1e-09	1e-09	1e-09	1e-09	1e-09
>H4KJ0JL01ALU4D_510	CACGCCGTAAACGATGTCAACTAGCCGTTGGAAGCCTTGAGCTTTTAGTGGCGCAGCTAACGCATTAAGTTGACCGCCTGGGGAGTACGGCCGCAAGGTTAAAACTCAAATGAATTGACGGGGGCCCGCACAAGCGGTGGAGCATGTGGTTTAATTCGAAGCAACGCGAAGAACCTTACCAGGCCTTGACATCCAATGAACTTTCTAGAGATAGATTGGTGCCTTCGGGAACATTGAGACAGGTGCTGCATGGCTGTCGTCAGCTCGTGTCGTGAGATGTTGGGTTAATCCCGTAACGAGCGCAACCCTTGTCCTTAGTTACCAGCACGTTATGGTGGGCACTCTAAGGAGACTGCCGGTG	510	x	1e-09	1e-09	1e-09	1e-09	1e-09	1e-09	1e-09	1e-09	1e-09	1e-09	1e-09	1e-09	1e-09	1e-09	1e-09	1e-09	1e-09	1e-09	1e-09	1e-09	1e-09	1e-09	1e-09	1e-09	1e-09	1e-09	1e-09
>H4KJ0JL01CQGUH_515	CACGCCGTAAACGGTGGATGCTGGATGTGGGGCCCGTTCCACGGGTTCCGTGTCGGAGCTAACGCGTTAAGCATCCCGCCTGGGGAGTACGGCCGCAAGGCTAAAACTCAAAGAAATTGACGGGGGCCCCGCACAAGCGGCGGAGCATGCGGATTAATTCGATGCAACGCGAAGAACCTTACCTGGGCTTGACATGTTCCCGACAGCCGTAGAGATATGGCCTCCCTTCGGGGCGGGTTCAAAGGTGGTGCATGGTCGTCGTCAGCTCGTGTCGTGAGATGTTGGGTTAAGTCCCGCAACGAGCGCAACCCTCGCCCTGTGTTGCCAGCACGTCATGGTGGGAACTCACGGGGGACCGCCGGGG	515	x	1e-09	1e-09	1e-09	1e-09	1e-09	1e-09	1e-09	1e-09	1e-09	1e-09	1e-09	1e-09	1e-09	1e-09	1e-09	1e-09	1e-09	1e-09	1e-09	1e-09	1e-09	1e-09	1e-09	1e-09	1e-09	1e-09	1e-09
>H4KJ0JL01DV7XI_517	CACGCCGTAAACGGTGGGCACTAGGTGTGGGGAACATTCCACGTTCTCCGTGCCGAAGCTAACGCATTAAGTGCCCCGCCTGGGGAGTACGGCCGCAAGGCTAAAACTCAAAGGAATTGACGGGGGGCCCGCACAAGCGGCGGAGCATGCGGATTAATTCGATGCAACGCGAAGAACCTTACCTGGGTTTGACATATGCCGGAAAGCTGCAGAGATGTAGCCCCCGCAAGGTCGGTATACAGGTGGTGCATGGCTGTCGTCAGCTCGTGTCGTGAGATGTTGGGTTAAGTCCCGCAACGAGCGCAACCCTCGTCCTATGTTGCCAGCGGATAATGCCGGGGACTCATAGGAGACCGCCGGGG	517	x	1e-09	1e-09	1e-09	1e-09	1e-09	1e-09	1e-09	1e-09	1e-09	1e-09	1e-09	1e-09	1e-09	1e-09	1e-09	1e-09	1e-09	1e-09	1e-09	1e-09	1e-09	1e-09	1e-09	1e-09	1e-09	1e-09	1e-09
>H4KJ0JL01CX1OO_538	CATGCCGTAAACGGTGGGCGCTAGGTGTGAGTCCCTTCCACGGGGTTCGTGCCGTAGCTAACGCATTAAGCGCCCCGCCTGGGGAGTACGGCCGCAAGGCTAAAACTCAAAGGAATTGACGGGGGGCCCGCACAAGCGGCGGAGCATGTGGATTAATTCGATGCAACGCGAAGAACCTTACCTGGGCTTGACATACACCAGATCGGGCCAGAGATGGTCTTTCCCTTTGTGGTTGGTGTACAGGTGGTGCATGGTTGTCGTCAGCTCGTGTCGTGAGATGTTGGGTTAAGTCCCGCAACGAGCGCAACCCTTGTCTTATGTTGCCAGCAATTCGGTTGGGGACTCATGAGAGACTGCCGGGG	538	x	1e-09	1e-09	1e-09	1e-09	1e-09	1e-09	1e-09	1e-09	1e-09	1e-09	1e-09	1e-09	1e-09	1e-09	1e-09	1e-09	1e-09	1e-09	1e-09	1e-09	1e-09	1e-09	1e-09	1e-09	1e-09	1e-09	1e-09
>H4KJ0JL01C4NOW_252	CATGCCGTAAACGATGAGTGCTAAGTGTTGGGAGGTTTCCGCCTCTCAGTGCTGCAGCTAACGCATTAAGCACTCCGCCTGGGGAGTACGACCGCAAGGTTGAAACTCAAAGGAATTGACGGGGGCCCGCACAAGCGGTGGAGCATGTGGTTTAATTCGAAGCAACGCGAAGAACCTTACCAGGTCTTGACATCCAGTGCAAACCTAAGAGATTAGGTGTTCCCTTCGGGGACGCTGAGACAGGTGGTGCATGGCTGTCGTCAGCTCGTGTCGTGAGATGTTGGGTTAAGTCCCGCAACGAGCGCAACCCTTGTCATTAGTTGCCATCATTAAGTTGGGCACTCTAATGAGACTGCCGGTG	252	x	1e-09	1e-09	1e-09	1e-09	1e-09	1e-09	1e-09	1e-09	1e-09	1e-09	1e-09	1e-09	1e-09	1e-09	1e-09	1e-09	1e-09	1e-09	1e-09	1e-09	1e-09	1e-09	1e-09	1e-09	1e-09	1e-09	1e-09
>H4KJ0JL01DVRA2_676	CATGCCGTAAACGGTGGGCTCTAGGTGTGGGGTTCCTTCCACGGGCTCCGCGCCGTAGCTAACGCATTAAGCGCCCCGCCTGGGGAGTACGGCCGCAAGGCTAAAACTCAAAGAAATTTACGGGGGCCCCGCACAAGCGGCGGAGCATGTGGATTAATTCGATGCAACGCGAAGAACCTTACCTGGGCTTGACATATAGAGGATCGCTACAGAGATGTGGTTTCCCTTGTGGCTTCTATACAGGTGGTGCATGGTTGTCGTCAGCTCGTGTCGTGAGATGTTGGGTTAAGTCCCGCAACGAGCGCAACCCTTGTCTTATGTTGCCAGCACGTTATGGTGGGGACTCGTGAGAGACTGCCGGGG	676	x	1e-09	1e-09	1e-09	1e-09	1e-09	1e-09	1e-09	1e-09	1e-09	1e-09	1e-09	1e-09	1e-09	1e-09	1e-09	1e-09	1e-09	1e-09	1e-09	1e-09	1e-09	1e-09	1e-09	1e-09	1e-09	1e-09	1e-09
>H4KJ0JL01AGRSO_680	CACGCCCTAAACGATGTCTACTAGTTGTCGGGTTTTAATTAACTTGGTAACGCAGCTAACGCGTGAAGTAGACCGCCTGGGGAGTACGGTCGCAAGATTAAAACTCAAAGGAATTGACGGGGACCCGCACAAGCGGTGGATGATGTGGATTAATTCGATGCAACGCGAAAAACCTTACCTACCCTTGACATGGCAGAAATCCTCGAGAGATTGAGGAGTGCTCGAAAGAGAATCTGCACACAGGTGCTGCATGGCTGTCGTCAGCTCGTGTCGTGAGATGTTGGGTTAAGTCCCGCAACGAGCGCAACCCTTGTCATTAGTTGCTACGAAAGAGCACTCTAATGAGACTGCCGGTG	680	x	1e-09	1e-09	1e-09	1e-09	1e-09	1e-09	1e-09	1e-09	1e-09	1e-09	1e-09	1e-09	1e-09	1e-09	1e-09	1e-09	1e-09	1e-09	1e-09	1e-09	1e-09	1e-09	1e-09	1e-09	1e-09	1e-09	1e-09
>H4KJ0JL01DTZM6_236	CACGCCGTAAACGATGAGTGCTAAGTGTTAGGGGGTTTCCGCCCCTTAGTGCTGCAGCTAACGCATTAAGCACTCCGCCTGGGGAGTACGGTCGCAAGGCTGAAACTCAAAGGAATTGACGGGGGCCCGCACAAGCGGTGGAGCATGTGGTTTAATTCGAAGCAACGCGAAGAACCTTACCAGGTCTTGACATCCTCTTGACCTCCCTAGAGATAGGGATTTCCCTTCGGGGACAAGAGTGACAGGTGGTGCATGGTTGTCGTCAGCTCGTGTCGTGAGATGTTGGGTTAAGTCCCGCAACGAGCGCAACCCTTGACCTTAGTTGCCAGCATTCAGTTGGGCACTCTAAGGTGACTGCCGGTG	236	x	1e-09	1e-09	1e-09	1e-09	1e-09	1e-09	1e-09	1e-09	1e-09	1e-09	1e-09	1e-09	1e-09	1e-09	1e-09	1e-09	1e-09	1e-09	1e-09	1e-09	1e-09	1e-09	1e-09	1e-09	1e-09	1e-09	1e-09
>H4KJ0JL01DYTSO_197	CACGCCGTAAACGATGAGTGCTAAGTGTTAGAGGGTTTCCGCCCTTTAGTGCTGAAGTTAACGCATTAAGCACTCCGCCTGGGGAGTACGGCCGCAAGGCTGAAACTCAAAGGAATTGACGGGGGCCCGCACAAGCGGTGGAGCATGTGGTTTAATTCGAAGCAACGCGAAGAACCTTACCAGGTCTTGACATCCTCTGACAACCCTAGAGATAGGGCTTCTCCTTCGGGAGCAGAGTGACAGGTGGTGCATGGTTGTCGTCAGCTCGTGTCGTGAGATGTTGGGTTAAGTCCCGCAACGAGCGCAACCCTTGATCTTAGTTGCCATCATTAAGTTGGGCACTCTAGGGGGACTGCCGGCT	197	x	1e-09	1e-09	1e-09	1.8062	1e-09	1e-09	1e-09	1e-09	1e-09	1e-09	1e-09	1e-09	1e-09	1e-09	1e-09	1e-09	1e-09	1e-09	1e-09	1e-09	1e-09	1e-09	1e-09	1e-09	1e-09	1e-09	1e-09
>H4KJ0JL01BXN4F_282	CACGCCGTAAACGATGAGTGCTAAGTGTTAGAGGGTTTCCGCCCTTTAGTGCTGCAGCTAACGCATTAAGCACTCCGCCTGGGGAGTACGGCCGCAAGGCTGAAACTCAAAGGAATTGACGGGGGCCCGCACAAGCGGTGGAGCATGTGGTTTAATTCGAAGCAACGCGAAGAACCTTACCAGGTCTTGACATCCTCTTGACCTCCCTAGAGATAGGGATTTCCCTTCGGGGACAAGAGTGACAGGTGGTGCATGGTTGTCGTCAGCTCGTGTCGTGAGATGTTGGGTTAAGTCCCGCAACGAGCGCAACCCTTGATCTTAGTTGCCATCATTAAGTTGGGCACTCTAAGGTGACTGCCGGTG	282	x	1e-09	1e-09	1.82548	1e-09	1e-09	1e-09	1e-09	1e-09	1e-09	1e-09	1e-09	1e-09	1e-09	1e-09	1e-09	1e-09	1e-09	1e-09	1e-09	1e-09	1e-09	1e-09	1e-09	1e-09	1e-09	1e-09	1e-09
>H4KJ0JL01CAU95_625	CACGCCGTAAACGATGAGTGCTAAGTGTTAGTGGGTTTCCGCCCCTTAGTGCTGCAGCTAACGCATTAAGCACTCCGCCTGTGGAGTACGGTCGCAAGACTGAAACTCAAAGGAATTGACTGGGGCCCACACAAGCGGTGGAGCATGTGGTTTAATTCGAAGCAACGCGAAGAACCTTACCAGGTCTTGACATCCTCTGACACCCCTAGAGATAGGGTTTCCCCTTCGGTGGCAGAGTGACAGGTGGTGCATGGTTGTCGTCAGCTCGTGTCGTGAGATGTTGGGTTAAGTCCCGCAACGAGCGCAACCCTTGATCTTAGTTGCCAGCATTCAGTTGGGCACTCTAAGGTGACTGCCGGTG	625	x	1e-09	1e-09	1e-09	1e-09	1e-09	1e-09	1e-09	1e-09	1e-09	1e-09	1e-09	1e-09	1e-09	1e-09	1e-09	1e-09	1e-09	1e-09	1e-09	1e-09	1e-09	1e-09	1e-09	1e-09	1e-09	1e-09	1e-09
>H4KJ0JL01EJ5M0_100	CACGCCGTAAACGATGAGTGCTAAGTGTTAGGGGGTTTCCGCCCCTTAGTGCTGCAGCTAACGCATTAAGCACTCCGCCTGGGGAGTACGGTCGCAAGACTGAAACTCAAAGGAATTGACGGGGGCCCGCACAAGCGGTGGAGCATGTGGTTTAATTCGAAGCAACGCGAAGAACCTTACCAGGTCTTGACATCCCCTGACAACCCTGGAGACAGGGCGTTCCTCCCTTGCGGGAGGACAGGGTGACAGGTGGTGCATGGTTGTCGTCAGCTCGTGTCGTGAGATGTTGGGTTAAGTCCCGCAACGAGCGCAACCCTTGATCTTAGTTGCCAGCATTCAGTTGGGCACTCTAAGGTGACTGCCGGTG	100	x	1e-09	1e-09	1e-09	1e-09	4.33557	1.63908	1e-09	1e-09	1e-09	1e-09	1e-09	1e-09	1e-09	1e-09	1e-09	1e-09	1e-09	1e-09	1e-09	1e-09	1e-09	1e-09	1e-09	1e-09	1e-09	1e-09	1e-09
>H4KJ0JL01C801A_291	CACGCCGTAAACGATGAGTGCTAAGTGTTAGAGGGTTTCCGCCCTTTAGTGCTGCAGCTAACGCATTAAGCACTCCGCCTGGAGAGTACGGTCGCAAGACTGAAACTCAAAGGAATTGACGGGGGCCCGCACAAGCGGTGGAGCATGTGGTTTAATTCGAAGCAACGCGAAGAACCTTACCAGGTCTTGACATCCTCTGACAATCCTAGAGATAGGACGTCCCCTTCGGGGGCAGAGTGACAGGTGGTGCATGGTTGTCGTCAGCTCGTGTCGTGAGATGTTGGGTTAAGTCCCGCAACGAGCGCAACCCTTGATCTTAGTTGCCAGCATTTAGTTGGGCACTCTAAGGTGACTGCCGGTG	291	x	1e-09	1e-09	1e-09	0.903098	6.50336	1e-09	1e-09	1e-09	1e-09	1e-09	1e-09	1e-09	1e-09	1e-09	1e-09	1e-09	1e-09	1e-09	1e-09	1e-09	1e-09	1e-09	1e-09	1e-09	1e-09	1e-09	1e-09
>H4KJ0JL02GAOYX_614	CACGCCGTAAACGATGAGTGCTAAGTGTTAGAGGGTTTCCGCCCTTTAGTGCTGCAGCTAACGCATTAAGCACTCCGCCTGTGGAGTACGGCCGCAAGGCTGAAACTCAAAGGAATTGACGGGGGCCCGCACAAGCGGTGGAGCATGTGGTTTAATTCGAAGCAACGCGAAGAACCTTACCAGGTCTTGACATCCTCTTGCCCTCCCTAGAGATAGGGATTTCCCTTCGTGGACAAGAGTGACAGGTGGTGCATGGTTGTCGTCAGCTCGTGTCGTGAGATGTTTGGTTAAGTCCCGCAACGAGCGCAACCCTTGACCTTAGTTGCCAGCATTCAGTTGGGCACTCTAAGGTGACTGCCGGTG	614	x	1e-09	1e-09	1e-09	1e-09	4.33557	1e-09	1e-09	1e-09	1e-09	1e-09	1e-09	1e-09	1e-09	1e-09	1e-09	1e-09	1e-09	1e-09	1e-09	1e-09	1e-09	1e-09	1e-09	1e-09	1e-09	1e-09	1e-09
>H4KJ0JL02J2CTT_615	CACGCCGTAAACGATGAGTGCTAAGTGTTAGATGGTTTCCGCCCTTTAGTGCTGCAGCTAACGCATTAAGCACTCCGCCTGGGGAGTACGGCCGCAAGGCTGAAACTCAAAGGAATTGACGGGGGCCCGCACAAGCGGTGGAGCATGTGGTTTAATTCGAAGCAACGCGAAGAACCTTACCAGGTCTTGACATCCTCTTGACCTCCCTAGAGATATGGATTTCCCTTCGTGGACAAGAGTGACAGGTGGTGCATGGTTGTCGTCAGCTCGTGTCGTGAGATGTTTGGTTAAGTCCCGCAACGAGCGCAACCCTTGACCTTAGTTGCCAGCATTCAGTTTGGCACTCTAAGGTGACTGCCGGTG	615	x	1e-09	1e-09	1e-09	1e-09	4.33557	1e-09	1e-09	1e-09	1e-09	1e-09	1e-09	1e-09	1e-09	1e-09	1e-09	1e-09	1e-09	1e-09	1e-09	1e-09	1e-09	1e-09	1e-09	1e-09	1e-09	1e-09	1e-09
>H4KJ0JL02IPA1L_616	CACGCCGTAAACGATGAGTGCTAAGTGTTAGAGGGGTTAACCCTTTAGTGCTGTAGCTAACGCATTAAGCACTCCGCCTGGGGAGTACGGTCGCAAGGCTGAAACTCAAAGGAATTGACGGGGGCCCGCACAAGCGGTGGAGCATGTGGTTTAATTCGAAGCAACGCGAAGAACCTTACCAGGTCTTGACATCCTCTTGACCTCCCTAGAGATAGGGATTTCCCTTCGGGGACAAGAGTGACAGGTGGTGCATGGTTGTCGTCAGCTCGTGTCGTGAGATGTTGGGTTAAGTCCCGCAACGAGCGCAACCCTTGATCTTAGTTGCCAGCATTCAGTTGGGCACTCTAAGGTGACTGCCGGTG	616	x	1e-09	1e-09	1e-09	1e-09	4.33557	1e-09	1e-09	1e-09	1e-09	1e-09	1e-09	1e-09	1e-09	1e-09	1e-09	1e-09	1e-09	1e-09	1e-09	1e-09	1e-09	1e-09	1e-09	1e-09	1e-09	1e-09	1e-09
>H4KJ0JL02HY5Y5_617	CACGCCGTAAACGATGAGTGCTAAGTGTTAGAGGGGTTAACCCTTTAGTGCTGTAGCTAACGCGTTAAGCACTCCGCCTGGGGAGTACGGCCGCAAGGCTGAAACTCAAAGGAATTGACGGGGGCCCGCACAAGCGGTGGAGCATGTGGTTTAATTCGAAGCAACGCGAAGAACCTTACCAGGTCTTGACATCCTCTTGCCCTCCCTAGAGATAGGGATTTCCCTTCGGGGACAAGAGTGACAGGTGGTGCATGGTTGTCGTCAGCTCGTGTCGTGAGATGTTGGGTTAAGTCCCGCAACGAGCGCAACCCTCGCCCCTAGTTGCCAGCATTCAGTTGGGCACTCTAGGGGGACTGCCGGCT	617	x	1e-09	1e-09	1e-09	1e-09	4.33557	1e-09	1e-09	1e-09	1e-09	1e-09	1e-09	1e-09	1e-09	1e-09	1e-09	1e-09	1e-09	1e-09	1e-09	1e-09	1e-09	1e-09	1e-09	1e-09	1e-09	1e-09	1e-09
>H4KJ0JL02H8B2B_618	CACGCCGTAAACGATGAGTGCTAAGTGTTAGAGGGTTTCCGCCCTTTAGTGCTGAAGTTAACGCATTAAGCACTCCGCCTGGGGAGTACGGCCGCAAGGCTGAAACTCAAAGGAATTGACGGGGGCCCGCACAAGCGGTGGAGCATGTGGTTTAATTCGAAGCAACGCGAAGAACCTTACCAGGTCTTGACATCCTCTGACACCCCTAGAGATAGGGTTTCCCCTTCGGGGGCAGAGTGACAGGTGGTGCATGGTTGTCGTCAGCTCGTGTCGTGAGATGTTGGGTTAAGTCCCGCAACGAGCGCAACCCTTGATCTTAGTTGCCAGCATTCAGTTGGGCACTCTAAGGTGACTGCCGGTG	618	x	1e-09	1e-09	1e-09	1e-09	4.33557	1e-09	1e-09	1e-09	1e-09	1e-09	1e-09	1e-09	1e-09	1e-09	1e-09	1e-09	1e-09	1e-09	1e-09	1e-09	1e-09	1e-09	1e-09	1e-09	1e-09	1e-09	1e-09
>H4KJ0JL02FUFT5_619	CACGCCGTAAACGATGAGTGCTAAGTGTTAGAGTGGTTAACCCTTTAGTGCTGTAGCTAACGCGTTAAGCACTCCGCCTTGGGAGTACGGCCGCAAGGCTGAAACTCAAAGGAATTGACGGGGGCCCGCACAAGCGGTGGAGCATGTGGTTTAATTCGAAGCAACGCGAAGAACCTTACCATGTCTTGACATCCCCTGACAACCCTGGAGACAGGGCGTTCCTCCCTTGCGGGAGGACATGGTGACAGGTGGTGCATGGTTGTCGTCAGCTCGTGTCGTGAGATGTTGGGTTAAGTCCCGCAACGAGCGCAACCCTCGCCCCTAGTTGCCAGCATTCAGTTGGGCACTCTAGGGGGACTGCCGGCT	619	x	1e-09	1e-09	1e-09	1e-09	4.33557	1e-09	1e-09	1e-09	1e-09	1e-09	1e-09	1e-09	1e-09	1e-09	1e-09	1e-09	1e-09	1e-09	1e-09	1e-09	1e-09	1e-09	1e-09	1e-09	1e-09	1e-09	1e-09
>H4KJ0JL01D0R69_240	CACGCCGTAAACGATGAGTGCTAAGTGTTAGAGGGGTCACACCCTTTAGTGCTGCAGCTAACGCGATAAGCACTCCGCCTGGGGAGTACGGCCGCAAGGCTGAAACTCAAAGGAATTGACGGGGGCCCGCACAAGCGGTGGAGCATGTGGTTTAATTCGAAGCAACGCGAAGAACCTTACCAGGTCTTGACATCCCCTGACAACCCTGGAGACAGGGCGTTCCTCCCTTGCGGGAGGACAGGGTGACAGGTGGTGCATGGTTGTCGTCAGCTCGTGTCGTGAGATGTTGGGTTAAGTCCCGCAACGAGCGCAACCCTCGCCCCTAGTTGCCAGCATTCAGTTGGGCACTCTAGGGGGACTGCCGGTG	240	x	1e-09	1e-09	1e-09	1e-09	1e-09	1e-09	1e-09	1e-09	1e-09	1e-09	1e-09	1e-09	1e-09	1e-09	1e-09	1e-09	1e-09	1e-09	1e-09	1e-09	1e-09	1e-09	1e-09	1e-09	1e-09	1e-09	1e-09
>H4KJ0JL01B9AYB_416	CACGCCGTAAACGATGAGTGCTAAGTGTTAGAGGGGTCACACCCTTTAGTGCTGCAGCTAACGCGTTAAGCACTCCGCCTGGGGAGTACGGCCGCAAGGCTGAAACTCAAAGGAATTGACGGGGGCCCGCACAAGCGGTGGAGCATGTGGTTTAATTCGAAGCAACGCGAAGAACCTTACCAGGTCTTGACATCCCCTGACAACCCTGGAGACAGGGCGTTCCTCCCTTGCGGGAGGACAGGGTGACAGGTGGTGCATGGTTGTCGTCAGCTCGTGTCGTGAGATGTTGGGTTAAGTCCCGCAACGAGCGCAACCCTCGCCTCTAGTTGCCAGCATTCAGTTGGGCACTCTAGAGGGACTGCCGGCG	416	x	1e-09	1e-09	1e-09	1e-09	1e-09	1e-09	1e-09	1e-09	1e-09	1e-09	1e-09	1e-09	1e-09	1e-09	1e-09	1e-09	1e-09	1e-09	1e-09	1e-09	1e-09	1e-09	1e-09	1e-09	1e-09	1e-09	1e-09
>H4KJ0JL01CQSYT_545	CACGCCGTAAACGATGAGTGCTAAGTGTTAGAGGGGTTAACCCTTTAGTGCTGTAGCTAACGCGTTAAGCACTCCGCCTGGGGAGTACGGCCGCAAGGCTGAAACTCAAAGGAATTGACGGGGGCCCGCACAAGCGGTGGAGCATGTGGTTTAATTCGAAGCAACGCGAAGAACCTTACCAGGTCTTGACATCCTCTGACACCCCTAGAGATAGGGCTTCCCCTTCGGGGGCAGAGTGACAGGTGGTGCATGGTTGTCGTCAGCTCGTGTCGTGAGATGTTGGGTTAAGTCCCGCAACGAGCGCAACCCTCGCCTCTAGTTGCCAGCATTCGGTTGGGCACTCTAGAGGGACTGCCGGCG	545	x	1e-09	1e-09	1e-09	1e-09	1e-09	1e-09	1e-09	1e-09	1e-09	1e-09	1e-09	1e-09	1e-09	1e-09	1e-09	1e-09	1e-09	1e-09	1e-09	1e-09	1e-09	1e-09	1e-09	1e-09	1e-09	1e-09	1e-09
>H4KJ0JL01DV2A0_342	CACGCCGTAAACGATGAGTGCTAAGTGTTAGAGGGGTCACACCCTTTAGTGCTGCAGCTAACGCGATAAGCACTCCGCCTGGGGAGTACGGCCGCAAGGCTGAAACTCAAAGGAATTGACGGGGGCCCGCACAAGCGGTGGAGCATGTGGTTTAATTCGAAGCAACGCGAAGAACCTTACCAGGTCTTGACATCCCCTGACAACCCAAGAGATTGGGCGTTCTTCCCTTGCGGGAGGACAGGGTGACAGGTGGTGCATGGTTGTCGTCAGCTCGTGTCGTGAGATGTTGGGTTAAGTCCCGCAACGAGCGCAACCCTCGCCCCTAGTTGCCAGCATTCAGTTGGGCACTCTAGGGGGACTGCCGGCT	342	x	1e-09	1e-09	1e-09	1e-09	1e-09	1e-09	1e-09	1e-09	1e-09	1e-09	1e-09	1e-09	1e-09	1e-09	1e-09	1e-09	1e-09	1e-09	1e-09	1e-09	1e-09	1e-09	1e-09	1e-09	1e-09	1e-09	1e-09
>H4KJ0JL01DK3L8_269	CACGCCGTAAACGATGAGTGCTAAGTGTTAGAGGGGTTAACCCTTTAGTGCTGTAGCTAACGCGTTAAGCACTCCGCCTGGGGAGTACGGCCGCAAGGCTGAAACTCAAAGGAATTGACGGGGGCCCGCACAAGCGGTGGAGCATGTGGTTTAATTCGAAGCAACGCGAAGAACCTTACCAGGTCTTGACATCCCCTGACAACCCAAGAGATTGGGCGTTCCTCCCTTGCGGGAGGACAGGGTGACAGGTGGTGCATGGTTGTCGTCAGCTCGTGTCGTGAGATGTTGGGTTAAGTCCCGCAACGAGCGCAACCCTCGCCCCTAGTTGCCAGCATTCAGTTGGGCACTCTAGGGGGACTGCCGGCT	269	x	1e-09	1e-09	1e-09	1e-09	1e-09	1e-09	1e-09	1e-09	1e-09	1e-09	1e-09	1e-09	1e-09	1e-09	1e-09	1e-09	1e-09	1e-09	1e-09	1e-09	1e-09	1e-09	1e-09	1e-09	1e-09	1e-09	1e-09
>H4KJ0JL01A7W3O_415	CACGCCGTAAACGATGAGTGCTAAGTGTTAGAGGGGTTATTCCCTTTAGTGCTGTAGCTAACGCGTTAAGCACTCCGCCTGGGGAGTACGGCCGCAAGGCTGAAACTCAAAGGAATTGACGGGGGCCCGCACAAGCGGTGGAGCATGTGGTTTAATTCGAAGCAACGCGAAGAACCTTACCAGGTCTTGACATCCCCTGACAACCCAAGAGATCGGGCGTTCCTCCCTTGCGGGAGGACAGGGTGACAGGTGGTGCATGGTTGTCGTCAGCTCGTGTCGTGAGATGTTGGGTTAAGTCCCGCAACGAGCGCAACCCTCGCCCCTAGTTGCCAGCATTCAGTTGGGCACTCTAGGGGGACTGCCGGCT	415	x	1e-09	1e-09	1e-09	1e-09	1e-09	1e-09	1e-09	1e-09	1e-09	1e-09	1e-09	1e-09	1e-09	1e-09	1e-09	1e-09	1e-09	1e-09	1e-09	1e-09	1e-09	1e-09	1e-09	1e-09	1e-09	1e-09	1e-09
>H4KJ0JL01BBRWB_570	CACGCCGTAAACGATGAGTGCTAAGTGTTAGAGGGGTTAACCCTTTAGTGCTGTAGCTAACGCGTTAAGCACTCCGCCTGGGGAGTACGGCCGCAAGGCTGAAACTCAAAGGAATTGACGGGGGGCCCGCACAAGCGGTGGAGCATGTGGTTTAATTCGAAGCAACGCGAAGAACCTTACCAGGTCTTGACATCCTCTGACAATCCTAGAGATAGGACGTCCCCTTCGGGGGCAGAGTGACAGGTGGTGCATGGTTGTCGTCAGCTCGTGTCGTGAGATGTTGGGTTAAGTCCCGCAACGAGCGCAACCCTTGATCTTAGTTGCCAGCATTCGGTTGGGCACTCTAGAGGGACTGCCGGCG	570	x	1e-09	1e-09	1e-09	1e-09	1e-09	1e-09	1e-09	1e-09	1e-09	1e-09	1e-09	1e-09	1e-09	1e-09	1e-09	1e-09	1e-09	1e-09	1e-09	1e-09	1e-09	1e-09	1e-09	1e-09	1e-09	1e-09	1e-09
>H4KJ0JL01DBE3N_573	CACGCCGTAAACGATGAGTGCTAAGTGTTAGAGGGGTTAACCCTTTAGTGCTGTAGCTAACGCGTTAAGCACTCCGCCTGGGGAGTACGGCCGCAAGGCTGAAACTCAAAGGAATTGACGGGGGCCCGCACAAGCGGTGGAGCATGTGGTTTAATTCGAAGCAAGGCGAAGAACCTTACCAGGTCTTGACATCCCCTGACAACCCTGGAGACAGGGCGTTCCCCCTTCGGGGGGACAGGGTGACAGGTGGTGCATGGTTGTCGTCAGCTCGTGTCGTGAGATGTTGGGTTAAGTCCCGCAACGAGCGCAACCCTCGCCTCTAGTTGCCAGCATTCGGTTGGGCACTCTAGAGGGACTGCCGGCG	573	x	1e-09	1e-09	1e-09	1e-09	1e-09	1e-09	1e-09	1e-09	1e-09	1e-09	1e-09	1e-09	1e-09	1e-09	1e-09	1e-09	1e-09	1e-09	1e-09	1e-09	1e-09	1e-09	1e-09	1e-09	1e-09	1e-09	1e-09
>H4KJ0JL01A13VR_574	CACGCCGTAAACGATGAGTACTAAGTGTTAGAGGGGTTATTCCCTTTAGTGCTGTAGCTAACGCGTTAAGCACTCCGCCTGGGGAGTACGGCCGCAAGGCTGAAACTCAAAGGAATTGACGGGGGGCCCGCACAAGCGGTGGAGCATGTGGTTTAATTCGAAGCAACGCGAAGAACCTTACCAGGTCTTGACATCCCCTGACAACCCTGGAGACAGGGCGTTCCTCCCTTGCGGGAGGACAGGGTGACAGGTGGTGCATGGTTGTCGTCAGTTCGTGTCGTGAGATGTTGGGTTAAGTCCCGCAACGAGCGCAACCCTCGCCCCTAGTTGCCAGCATTCAGTTGGGCACTCTAGGGGGACTGCCGGCT	574	x	1e-09	1e-09	1e-09	1e-09	1e-09	1e-09	1e-09	1e-09	1e-09	1e-09	1e-09	1e-09	1e-09	1e-09	1e-09	1e-09	1e-09	1e-09	1e-09	1e-09	1e-09	1e-09	1e-09	1e-09	1e-09	1e-09	1e-09
>H4KJ0JL01DUDHQ_577	CACGCCGTAAACGATGAGTGCTAAGTGTTAGAGGGGTCACACCCTTTAGTGCTGCAGCTAACGCGTTAAGCACTCCGCCTGGGGAGTACGGCCGCAAGGCTGAAACTCAAAGGAATTGACGGGGGCCCGCACAAGCGGTGGAGCATGTGGTTTAATTCGAAGCAACGCGAAGAACCTTACCAGGTCTTGACATCCTCTGACACCCCTAGAGATAGGGCTTCCCCTTCGGGGGCAGAGTGACAGGTGGTGCATGGTTGTCGTCAGCTCGTGTCGTGAGATGTTGGGTTAAGTCCCGCAACGAGCGCAACCCTTGATCTTAGTTGCCAGCATTCAGTTGGGCACTCTAGGGGGACTGCCGGCT	577	x	1e-09	1e-09	1e-09	1e-09	1e-09	1e-09	1e-09	1e-09	1e-09	1e-09	1e-09	1e-09	1e-09	1e-09	1e-09	1e-09	1e-09	1e-09	1e-09	1e-09	1e-09	1e-09	1e-09	1e-09	1e-09	1e-09	1e-09
>H4KJ0JL01B1QYV_607	CACGCCGTAAACGATGAGTGCTAAGTGTTAGAGGGGTTATTCCCTTTAGTGCTGTAGCTAACGCGTTAAGCACTCCGCCTGGGGAGTACGGCCGCAAGGCTGAAACTCAAAGGAATTGACGGGGGCCCGCACAAGCGGTGGAGCATGTGGTTTAATTCGAAGCAACGCGAAGAACCTTACCAGGTCTTGACATCCTCTGACAATCCTAGAGATAGGACGTCCCCTTCGGGGACAGGGTGACAGGTGGTGCATGGTTGTCGTCAGCTCGTGTCGTGAGATGTTGGGTTAAGTCCCGCAACGAGCGCAACCCTCGCCTCTAGTTGCCAGCATTCGGTTGGGCACTCTAGAGGGACTGCCGGCG	607	x	1e-09	1e-09	1e-09	1e-09	1e-09	1e-09	1e-09	1e-09	1e-09	1e-09	1e-09	1e-09	1e-09	1e-09	1e-09	1e-09	1e-09	1e-09	1e-09	1e-09	1e-09	1e-09	1e-09	1e-09	1e-09	1e-09	1e-09
>H4KJ0JL01C98CA_608	CACGCCGTAAACGATGAGTGCTAAGTGTTAGAGGGTTTCCGCCCTTTAGTGCTGCAGCTAACGCATTAAGCACTCCGCCTGGGGAGTACGGTCGCAAGACTGAAACTCAAAGGAATTGACGGGGGCCCGCACAAGCGGTGGAGCATGTGGTTTAATTCGAAGCAACGCGAAGAACCTTACCAGGTCTTGACATCCTCTGACACCCCTAGAGATAGGGTTTCCCCTTCGGGGGCAGAGTGACAGGTGGTGCATGGTTGTCGTCAGCTCGTGTCGTGAGATGTTGGGTTAAGTCCCGCAACGAGCGCAACCCTCGCCCCTAGTTGCCAGCATTCAGTTGGGCACTCTAGGGGGACTGCCGGCT	608	x	1e-09	1e-09	1e-09	1e-09	1e-09	1e-09	1e-09	1e-09	1e-09	1e-09	1e-09	1e-09	1e-09	1e-09	1e-09	1e-09	1e-09	1e-09	1e-09	1e-09	1e-09	1e-09	1e-09	1e-09	1e-09	1e-09	1e-09
>H4KJ0JL01BXMH2_609	CACGCCGTAAACGATGAGTGCTAAGTGTTAGAGGGTTTCCGCCCTTTAGTGCTGCAGCTAACGCATTAAGCACTCCGCCTGGGGAGTACGGCCGCAAGGCTGAAACTCAAAGGAATTGACGGGGGCCCGCACAAGCGGTGGAGCATGTGGTTTAATTCGAAGCAACGCGAAGAACCTTACCAGGTCTTGACATCCCCTGACAATCCTAGAGATAGGACGTCCCCTTCGGGGGCAGAGTGACAGGTGGTGCATGGTTGTCGTCAGCTCGTGTCGTGAGATGTTGGGTTAAGTCCCGCAACGAGCGCAACCCTTGATCTTAGTTGCCAGCATTCAGTTGGGCACTCTAAGGTGACTGCCGGTG	609	x	1e-09	1e-09	1e-09	1e-09	1e-09	1e-09	1e-09	1e-09	1e-09	1e-09	1e-09	1e-09	1e-09	1e-09	1e-09	1e-09	1e-09	1e-09	1e-09	1e-09	1e-09	1e-09	1e-09	1e-09	1e-09	1e-09	1e-09
>H4KJ0JL01AVMOG_631	CACGCCGTAAACGATGAGTGCTAAGTGTTAGAGGGGTTAACCCTTTAGTGCTGTAGCTAACGCGTTAAGCACTCCGCCTGGGGAGTACGGCCGCAAGGCTGAAACTCAAAGAAATTGACGGGGGCCCGCACAAGCGGTGGAGCATGTGGTTTAATTCGAAGCAACGCGAAGAACCTTACCAGGTCTTGACATCCCCTGACAACCCAAGAGATTGGGCGTTCCCCCTTCGGGGGGACAGGGTGACAGGTGGTGCATGGTTGTCGTCAGCTCGTGTCGTGAGATGTTGGGTTAAGTCCCGCAACGAGCGCAACCCTCGCCTCTAGTTGCCAGCATTCAGTTGGGCACTCTAGGGGGACTGCCGGCT	631	x	1e-09	1e-09	1e-09	1e-09	1e-09	1e-09	1e-09	1e-09	1e-09	1e-09	1e-09	1e-09	1e-09	1e-09	1e-09	1e-09	1e-09	1e-09	1e-09	1e-09	1e-09	1e-09	1e-09	1e-09	1e-09	1e-09	1e-09
>H4KJ0JL01DN6MZ_129	CACGCTGTAAACGATGTCGATTTAGAGGTTGTGGTCTTGAACCGTGGCTTCTGGAGCTAACGCGTTAAATCGACCGCCTGGGGAGTACGGCCGCAAGGTTAAAACTCAAATGAATTGACGGGGGGCCCGCACAAGCGGTGGAGCATGTGGTTTAATTCGATGCAACGCGAAGAACCTTACCTACTCTTGACATCCAGCGAATCCTTTAGAGATAGAGGAGTGCCTTCGGGAACGCTGAGACAGGTGCTGCATGGCTGTCGTCAGCTCGTGTTGTGAAATGTTGGGTTAAGTCCCGCAACGAGCGCAACCCTTATCCTTTGTTGCCAGCACGTAATGGTGGGAACTCAAAGGAGACTGCCGGTG	129	x	1e-09	1e-09	1e-09	1e-09	1e-09	1e-09	1e-09	1e-09	4.82742	1e-09	1e-09	1e-09	1e-09	1e-09	1e-09	1e-09	3.77264	1e-09	1e-09	1e-09	1.28436	1e-09	1e-09	1e-09	1e-09	1e-09	1e-09
>H4KJ0JL02IDO8J_155	CACGCCGTAAACGGTGGGCGCTAGGTGTGGGTTTCCTTCCACGGGATCCGTGCCGTAGCTAACGCATTAAGCGCCCCGCCTGGGGAGTACGGCCGCAAGGCTAAAACTCAAAGGAATTGACGGGGGCCCGCACAAGCGGCGGAGCATGTGGATTAATTCGATGCAACGCGAAGAACCTTACCTGGGTTTGACATACACCGGAAAGCTGCAGAGATGTAGCCCCCCTTGTGGTCGGTGTACAGGTGGTGCATGGCTGTCGTCAGCTCGTGTCGTGAGATGTTGGGTTAAGTCCCGCAACGAGCGCAACCCTTGTCTTATGTTGCCAGCACGTAATGGTGGGGACTCGTAAGAGACTGCCGGGG	155	x	1e-09	1e-09	1e-09	1e-09	1e-09	1e-09	1e-09	1e-09	7.24113	1e-09	1e-09	1e-09	1e-09	1e-09	1e-09	1e-09	1e-09	1e-09	1e-09	1e-09	1e-09	1e-09	1e-09	1e-09	1e-09	1e-09	1e-09
>H4KJ0JL02HQWCF_206	CATGCCGTAAACGGTGGGTACTAGGTGTGGGGCTCCTTCCACGGACTCCGTGCCGTAGCTAACGCATTAAGTACCCCGCCTGGGGAGTACGGCCGCAAGGCTAAAACTCAAAGAAATTGACGGGGGCCCGCACAAGCGGCGGAGCATGTGGATTAATTCGATGCAACGCGAAGAACCTTACCTGGGTTTGACATACACCGGAAACCTGCAGAGATGTAGGCCCCCTTGTGGTCGGTGTACAGGTGGTGCATGGCTGTCGTCAGCTCGTGTCGTGAGATGTTGGGTTAAGTCCCGCAACGAGCGCAACCCTTATCTTATGTTGCCAGCGCGTAATGGCGGGGACTCGTGAGAGACTGCCGGGG	206	x	1e-09	1e-09	1e-09	1e-09	1e-09	1e-09	1e-09	1e-09	8.44798	1e-09	1e-09	1e-09	1e-09	1e-09	1e-09	1e-09	1e-09	1e-09	1e-09	1e-09	1e-09	1e-09	1e-09	1e-09	1e-09	1e-09	1e-09
>H4KJ0JL02HB2DG_430	CACGCCGTAAACGATGAGTGTTAGGTGTCTGGAGTCAAATCTGGGTGCCGCAGCAAACGCATTAAACACTCCGCCTGGGGAGTACGCACGCAAGTGTGAAACTCAAAGGAATTGACGGGGACCCGCACAAGCAGCGGAGCATGTGGTTTAATTCGACGCAACGCGAAGAACCTTACCAAGTCTTGACATATTACGGAAGCAGTTAGAGATAATTGCTTACATCTTCGGATGACTGTAATACAGGTGGTGCATGGTTGTCGTCAGCTCGTGTCGTGAGATGTTGGGTTAAGTCCCATAACGAGCGCAACCCCTATTTCTAGTTACCATCATTAAGTTGGGGACTCTAGTAATACTGCCGGTG	430	x	1e-09	1e-09	1e-09	1e-09	1e-09	1e-09	1e-09	1e-09	4.82742	1e-09	1e-09	1e-09	1e-09	1e-09	1e-09	1e-09	1e-09	1e-09	1e-09	1e-09	1e-09	1e-09	1e-09	1e-09	1e-09	1e-09	1e-09
>H4KJ0JL02FHK1U_361	CACGCCGTAAACGATGAGTGCTAGGTGTTAGGGGGTCCAACCCTTAGTGCCGAAGTAAACACATTAAGCACTCCGCCTGGGGAGTACGGCCGCAAGGCTGAAACTCAAAGGAATTGACGGGGGCCCCGCACAAGCGGTGGAGCATGTGGTTTAATTCGAAGCAACGCGAAGAACCTTACCAGGTCTTGACATCCCAATGCCCACTCTGGAGACAGAGTTTTCCCTTCGGGGACATTGGTGACAGGTGGTGCATGGTTGTCGTCAGCTCGTGTCGTGAGATGTTGGGTTAAGTCCCGCAACGAGCGCAACCCTTGATCTTAGTTGCCAGCATTAAGTTGGGCACTCTAAGGTGACTGCCGGTG	361	x	1e-09	1e-09	1e-09	1e-09	1e-09	1e-09	1e-09	1e-09	3.62056	1e-09	1e-09	1e-09	1e-09	1e-09	1e-09	1e-09	1e-09	1e-09	1e-09	1e-09	1e-09	1e-09	1e-09	1e-09	1e-09	1e-09	1e-09
>H4KJ0JL02G29Q4_458	CATGCCGTAAACGTTGGGAACTAGATGTGGGGACCATTCCACGGTCTCCGTGTCGTAGCTAACGCATTAAGTTCCCCGCCTGGGGAGTACGGCCGCAAGGCTAAAACTCAAAGGAATTGACGGGGGGCCCGCACAAGCGGCGGAGCATGCGGATTAATTCGATGCAACGCGAAGAACCTTACCAAGGCTTGACATATACGAGAACGCACTGGAGACAGTGAACTCTTTGGACACTCGTATACAGGTGGTGCATGGTTGTCGTCAGCTCGTGTCGTGAGATGTTGGGTTAAGTCCCGCAACGAGCGCAACCCTCGTCCTATGTTGCCAGCACGTAATGGTGGGAACTCATGGGATACTGCCGGGG	458	x	1e-09	1e-09	1e-09	1e-09	1e-09	1e-09	1e-09	1e-09	3.62056	1e-09	1e-09	1e-09	1e-09	1e-09	1e-09	1e-09	1e-09	1e-09	1e-09	1e-09	1e-09	1e-09	1e-09	1e-09	1e-09	1e-09	1e-09
>H4KJ0JL02HCDAI_488	CACGCCCTAAACGATGTCAACTAGTTGTCGGGTCTTCATTGACTTGGTAACGTAGCTAACGCGTGAAGTTGACCGCCTGGGGAGTACGGTCGCAAGATTAAAACTCAAAGGAATTGACGGGGACCCCGCACAAGCGGTGGATGATGTGGATTAATTCGATGCAACGCGAAAAACCTTACCTACCCTTGACATGTATGGAATCCTGCTGAGAGGTGGGAGTGCCCGAAAGGGAGCCATAACACAGGTGCTGCATGGCTGTCGTCAGCTCGTGTCGTGAGATGTTGGGTTAAGTCCCGCAACGAGCGCAACCCTTGTCCCTAGTTGCTACGCAAGAGCACTCTAGGGAGACTGCCGGTG	488	x	1e-09	1e-09	1e-09	1e-09	1e-09	1e-09	1e-09	1e-09	3.62056	1e-09	1e-09	1e-09	1e-09	1e-09	1e-09	1e-09	1e-09	1e-09	1e-09	1e-09	1e-09	1e-09	1e-09	1e-09	1e-09	1e-09	1e-09
>H4KJ0JL01AUUN6_122	CACGCCGTAAACGATGAGTGCTAAGTGTTGGTCTCATAAGAGATCAGTGCTGCAGCTAACGCATTAAGCACTCCGCCTGGGGAGTACGACCGCAAGGTTGAAACTCAAAGGAATTGACGGGGACCCGCACAAGCGGTGGAGCATGTGGTTTAATTCGAAGCAACGCGAAGAACCTTACCAAGTCTTGACATACTGTGAGGACACAAGAGATTGTGTTGTTCTGACCTTTGGTTAGACACAGATACAGGTGGTGCATGGTTGTCGTCAGCTCGTGTCGTGAGATGTTGGGTTAAGTCCCGCAACGAGCGCAACCCTTATATCTAGTTGCCAGCAGTAAGATGGGGACTCTAGATAGACTGCCAGTG	122	x	1e-09	1e-09	1e-09	1e-09	1e-09	1e-09	1e-09	1e-09	1e-09	1e-09	1e-09	1e-09	1e-09	1e-09	1e-09	1e-09	7.54527	1e-09	1e-09	1e-09	1e-09	1e-09	1e-09	1e-09	1e-09	1e-09	1e-09
>H4KJ0JL02GO34H_358	CACGCCCTAAACGATGTCTACTAGTTGTCGGGTTTTAATTAACTTGGTAACGCAGCTAACGCGTGAAGTAGACCGCCTGGGGAGTACGGTCGCAAGATTAAAACTCAAAGGAATTGACGGGGACCCGCACAAGCGGTGGATGATGTGGATTAATTCGATGCAACGCGAAAAACCTTACCTACCCTTGACATGTCAGGAATGCCGAAGAGATTTGGCAGTGCCCGAAAGGGAACCTGAACACAGGTGCTGCATGGCTGTCGTCAGCTCGTGTCGTGAGATGTTGGGTTAAGTCCCGCAACGAGCGCAACCCTTGTCATTAGTTGCTACATTTAGTTGAGCACTCTAATGAGACTGCCGGTG	358	x	1e-09	1e-09	1e-09	1e-09	1e-09	1e-09	1e-09	1e-09	1e-09	1e-09	1e-09	1e-09	1e-09	1e-09	1e-09	1e-09	6.28773	1e-09	1e-09	1e-09	1e-09	1e-09	1e-09	1e-09	1e-09	1e-09	1e-09
>H4KJ0JL01DRHY8_322	CACGCTGTAAACGGTGGGTACTAGGTGTGGGGTCCATTCCACGGATTCTGTGCCGTAGCTAACGCATTAAGTACCCCGCCTGGGGAGTACGGCCGCAAGGCTAAAACTCAAAGGAATTGACGGGGGCCCCGCACAAGCGGCGGAGCATGCGGATTAATTCGATGCAACGCGAAGAACCTTACCTGGGTTTGACATGGATCGGGAGCTTCCAGAGATGGTTGTGCCTCTTTTGGGGTCGGTTCACAGGTGGTGCATGGCTGTCGTCAGCTCGTGTCGTGAGATGTTGGGTTAAGTCCCGCAACGAGCGCAACCCTCGTCCACTGTTGCCAGCAATTCGGTTGGGGACTCAGTGGAGACCGCCGGGG	322	x	1e-09	1e-09	1e-09	1e-09	1e-09	1e-09	1e-09	1e-09	1e-09	1e-09	1e-09	1e-09	1e-09	1e-09	1e-09	1e-09	5.03018	1e-09	1e-09	1e-09	1e-09	1e-09	1e-09	1e-09	1e-09	1e-09	1e-09
>H4KJ0JL02GXWW0_359	CACGCCGTAAACGATGAATGCTAGGTGTTGGGGATCAAACCTCGGTGCCGAAGTTAACACATTAAGCATTCCGCCTGGGGAGTACGCACGCAAGTGTGAAACTCAAAGGAATTGACGGGGACCCGCACAAGCAGCGGAGCATGTGGTTTAATTCGATGCAACGCGAAGAACCTTACCAGGGCTTGACATGTGGGTGAAAGGTATAGAGATATACCCCTCTCTTTATGAGACATCCATACAGGTGGTGCATGGTTGTCGTCAGCTCGTGTCGTGAGATGTTGGGTTAAGTCCCGCAACGAGCGCAACCCCTATACTTAGTTACCAGCGAGTAATGTCGGGGACTCTAAGTAGACTGCCGATG	359	x	1e-09	1e-09	1e-09	1e-09	1e-09	1e-09	1e-09	1e-09	1e-09	1e-09	1e-09	1e-09	1e-09	1e-09	1e-09	1e-09	5.03018	1e-09	1e-09	1e-09	1e-09	1e-09	1e-09	1e-09	1e-09	1e-09	1e-09
>H4KJ0JL02F379J_532	CACGCTGTAAACGATGTCGATTTGAAGGTTGTTCCCTTGAGGAGTGGCTTTCGGAGCTAACGCGTTAAATCGACCGCCTGGGGAGTACGGCCGCAAGGTTAAAACTCAAATGAATTGACGGGGGGCCCGCACAAGCGGTGGAGCATGTGGTTTAATTCGATGCAACGCGAAGAACCTTACCTACTCTTGACATCCAGAGAACTTAGCAGAGATGCTTTGGTGCCTTCGGGAACTCTGAGACAGGTGCTGCATGGCTGTCGTCAGCTCGTGTTGTGAAATGTTGGGTTAAGTCCCGCAACGAGCGCAACCATTATCATTTGTTGCCAGCGATTCGGTCGGGAACTCAAAGGAGACTGCCGGTG	532	x	1e-09	1e-09	1e-09	1e-09	1e-09	1e-09	1e-09	1e-09	1e-09	1e-09	1e-09	1e-09	1e-09	1e-09	1e-09	1e-09	3.77264	1e-09	1e-09	1e-09	1e-09	1e-09	1e-09	1e-09	1e-09	1e-09	1e-09
>H4KJ0JL02H82LT_436	CACGCCGTAAACGATGAGTGCTAGGTGTTAGACCCTTTCCGGGGTTTAGTGCCGCAGCTAACGCATTAAGCACTCCGCCTGGGGAGTACGACCGCAAGGTTGAAACTCAAAGGAATTGACGGGGGGCCCGCACAAGCGGTGGAGCATGTGGTTTAATTCGAAGCAACGCGAAGAACCTTACCAGGTCTTGACATCCCTCTGACCGCTCTAGAGATAGAGTTTTCCTTCGGGACAGAGGTGACAGGTGGTGCATGGTTGTCGTCAGCTCGTGTCGTGAGATGTTGGGTTAAGTCCCGCAACGAGCGCAACCCCTATTGTTAGTTGCCATCATTCAGTTGGGCACTCTAGCGAGACTGCCGGTA	436	x	1e-09	1e-09	1e-09	1e-09	1e-09	1e-09	4.98504	1e-09	1e-09	1e-09	1e-09	1e-09	1e-09	1e-09	1e-09	1e-09	1e-09	1e-09	1e-09	1e-09	1e-09	1e-09	1e-09	1e-09	1e-09	1e-09	1e-09
>H4KJ0JL02I2RJH_344	CACGCCCTAAACGATGAATACTCGCTGTTAGCGATACACAGTTAGCGGCTAAGCGAAAGCGTTAAGTATTCCACCTGGGGAGTACGCCCGCAAGGGTGAAACTCAAAGGAATTGACGGGGGGCCCGCACAAGCGGAGGAGCATGTGGTTTAATTCGATGATACGCGAGGAACCTTACCCGGGCTTGAAAGTTAGTGAATCATTTAGAGATAGATGAGTGAGCAATCACACGAAACTAGGTGCTGCATGGCTGTCGTCAGCTCGTGCCGTGAGGTGTTGGGTTAAGTCCCGCAACGAGCGCAACCCCTATGTTTAGTTGCCAGCACGTTAAGGTGGGGACTCTAAACAGACTGCCTGTG	344	x	1e-09	1e-09	1e-09	1e-09	1e-09	1e-09	8.30841	1e-09	1e-09	1e-09	1e-09	1e-09	1e-09	1e-09	1e-09	1e-09	1e-09	1e-09	1e-09	1e-09	1e-09	1e-09	1e-09	1e-09	1e-09	1e-09	1e-09
>H4KJ0JL02IHHL6_345	CACGCCGTAAACGATGGGTGCTAGGTGTCACGGGCATTGACTCCCGTGGTGCCGTAGCCAACGCATTAAGCACCCCGCCTGGGAAGTACGGCCGCAAGGCTAAAACTCAAAGGAATTGACGGGGGCCCGCACAAGCGGTGGAGCATGTGGTTTAATTCGACGCAACGCGAAGAACCTTACCTGGGCTAGAAAATGCAAGAACCTGGGAGAAGTCTCGGGGTGCTCTTCGGAGAACTTGTAGTTAGGTGCTGCATGGCTGTCGTCAGCTCGTGTCGTGAGATGTTGGGTTAAGTCCCGCAACGAGCGCAACCCCTATCATTAGTTACCAGCGGGTCATGCCGGGAACTCTAATGAGACCGCCGATAT	345	x	1e-09	1e-09	1e-09	1e-09	1e-09	1e-09	8.30841	1e-09	1e-09	1e-09	1e-09	1e-09	1e-09	1e-09	1e-09	1e-09	1e-09	1e-09	1e-09	1e-09	1e-09	1e-09	1e-09	1e-09	1e-09	1e-09	1e-09
>H4KJ0JL02HJMF1_437	CATGCCGTAAACGATGAGTGCTAGGTGTTGGAGGGTTTCCGCCCTTCAGTGCCGGAGCTAACGCATTAAGCACTCCGCCTGGGGAGTACGACCGCAAGGTTGAAACTCAAAGGAATTGACGGGGGCCCGCACAAGCGGTGGAGCATGTGGTTTAATTCGAAGCTACGCGAAGAACCTTACCAGGTCTTGACATCTTGCGCTAGCCTTAGAGATAAGGCGTTCCCTTCGGGGACGCAATGACAGGTGGTGCATGGTCGTCGTCAGCTCGTGTCGTGAGATGTTGGGTTAAGTCCCGCAACGAGCGCAACCCTTTTTACTAGTTGCCAGCATTAAGTTGGGCACTCTAGTGAGACTGCCGGTG	437	x	1e-09	1e-09	1e-09	1e-09	1e-09	1e-09	6.64673	1e-09	1e-09	1e-09	1e-09	1e-09	1e-09	1e-09	1e-09	1e-09	1e-09	1e-09	1e-09	1e-09	1e-09	1e-09	1e-09	1e-09	1e-09	1e-09	1e-09
>H4KJ0JL01CDZHZ_337	CACGCCGTAAACGATGAGTGCTAAGTGTTAGAGGGGTTATTCCCTTTAGTGCTGTAGCTAACGCGTTAAGCACTCCGCCTGGGGAGTACGGCCGCAAGGCTGAAACTCAAAGGAATTGACGGGGGCCCGCACAAGCGGTGGAGCATGTGGTTTAATTCGAAGCAACGCGAAGAACCTTACCAGGTCTTGACATCCCCTGACAACCCTGGAGACAGGGCGTTCCTCCCTTGCGGGAGGACAGGGTGACAGGTGGTGCATGGTTGTCGTCAGCTCGTGTCGTGAGATGTTGGGTTAAGTCCCAAAACGAGCGCAACCCTCGCCCCTAGTTGCCAGCATTCAGTTGGGCACTCTAAGGTGACTGCCGGTG	337	x	1e-09	1e-09	1e-09	1e-09	1e-09	1e-09	1e-09	1e-09	1e-09	1e-09	1e-09	1e-09	1e-09	1e-09	1e-09	1e-09	1e-09	1e-09	1e-09	1e-09	1e-09	1e-09	1e-09	1e-09	1e-09	1e-09	1e-09
>H4KJ0JL01BN8KZ_262	CACGCCGTAAACGATGAGTGCTAAGTGTTAGGGGGTTTCCGCCCCTTAGTGCTGCAGCTAACGCATTAAGCACTCCGCCTGGGGAGTACGGTCGCAAGACTGAAACTCAAAGGAATTGACGGGGGCCCGCACAAGCGGTGGAGCATGTGGTTTAATTCGAAGCAACGCGAAGAACCTTACCAGGTCTTGACATCCTCTTGACCTCCCTAGAGATAGGGATTTCCCTTCGGGGGCAGAGTGACAGGTGGTGCATGGTTGTCGTCAGCTCGTGTCGTGAGATGTTGGGTTAAGTCCCGCAACGAGCGCAACCCTTGATCTTAGTTGCCAGCATTCAGTTGGGCACTCTAAGGTGACTGCCGGTG	262	x	1e-09	1e-09	1e-09	1e-09	2.16779	1e-09	1e-09	1e-09	1e-09	1e-09	1e-09	1e-09	1e-09	1e-09	1e-09	1e-09	1e-09	1e-09	1e-09	1e-09	1e-09	1e-09	1e-09	1e-09	1e-09	1e-09	1e-09
>H4KJ0JL01C11ID_428	CACGCCGTAAACGATGAGTGCTAAGTGTTAGAGGGTTTCCGCCCTTTAGTGCTGCAGCTAACGCATTAAGCACTCCGCCTGGGGAGTACCGCCGCAAGGCTGAAACTCAAAGGAATTGACGGGGGCCCGCACAAGCGGTGGAGCATGTGGTTTAATTCGAAGCAACGCGAAGAACCTTACCAGGTCTTGACATCCTCTTGCCCTCCCTAGAGATAGGGATTTCCCTTCGGGGACAAGAGTGACAGGTGGTGCATGGTTGTCGTCAGCTCGTGTCGTGAGATGTTGGGTTAAGTCCCGCAACGAGCGCAACCCTTGACCTTAGTTGCCAGCATTCAGTTGGGCACTCTAAGGTGACTGCCGGTG	428	x	1e-09	1e-09	1e-09	1e-09	1e-09	1e-09	1e-09	1e-09	1e-09	1e-09	1e-09	1e-09	1e-09	1e-09	1e-09	1e-09	1e-09	1e-09	1e-09	1e-09	1e-09	1e-09	1e-09	1e-09	1e-09	1e-09	1e-09
>H4KJ0JL01BLODP_597	CACGCCGTAAACGATGAGTGCTAAGTGTTAGAGGGTTTCCGCCCTTTAGTGCTGCAGCTAACGCATTAAGCACTCCGCCTGGGGAGTACGGCCGCAAGGCTGAAACTCAAAGGAATTGACGGGGGCCCGCACAAGCGGTGGAGCATGTGGTTTAATTCGAAGCAACGCGAAGAACCTTACCAGGTCTTGACATCCTCTGACACCCCTAGAGATAGGGCTTCCCCTTCGGGGACAAGAGTGACAGGTGGTGCATGGTTGTCGTCAGCTCGTGTCGTGAGATGTTGGGTTAAGTCCCGCAACGAGCGCAACCCTTGACCTTAGTTGCCAGCATTCAGTTGGGCACTCTAAGGTGACTGCCGGTG	597	x	1e-09	1e-09	1e-09	1e-09	1e-09	1e-09	1e-09	1e-09	1e-09	1e-09	1e-09	1e-09	1e-09	1e-09	1e-09	1e-09	1e-09	1e-09	1e-09	1e-09	1e-09	1e-09	1e-09	1e-09	1e-09	1e-09	1e-09
>H4KJ0JL01BPWH6_555	CACGCCGTAAACGATGAGTGCTAAGTGTTAGAGGGGTCACACCCTTTAGTGCTGCAGCTAACGCGATAAGCACTCCGCCTGGGGAGTACGGCCGCAAGGCTGAAACTCAAAGGAATTGACGGGGGCCCGCACAAGCGGTGGAGCATGTGGTTTAATTCGAAGCAACGCGAAGAACCTTACCAGGTCTTGACATCCTCTGACAACCCTAGAGATAGGGCTTCTCCTTCGGGAGCAGAGTGACAGGTGGTGCATGGTTGTCGTCAGCTCGTGTCGTGAGATGTTGGGTTAAGTCCCGCAACGAGCGCAACCCTCGCCTCTAGTTGCCAGCATTCGGTTGGGCACTCTAGAGGGACTGCCGGCG	555	x	1e-09	1e-09	1e-09	1e-09	1e-09	1e-09	1e-09	1e-09	1e-09	1e-09	1e-09	1e-09	1e-09	1e-09	1e-09	1e-09	1e-09	1e-09	1e-09	1e-09	1e-09	1e-09	1e-09	1e-09	6.46831	1e-09	1e-09
>H4KJ0JL02GODHV_745	CACGCCGTAAACGATGAGTGCTAAGTGTTAGAGGGGTCACACCCTTTAGTGCTGCAGCTAACGCGATAAGCACTCCGCCTGGGGAGTACGGCCGCAAGGCTGAAACTCAAAGGAATTGACGGGGGCCCGCACAAGCGGTGGAGCATGTGGTTTAATTCGAAGCAACGCGAAGAACCTTACCAGGTCTTGACATCCCCTGACAACCCAAGAGATTGGGCGTTCCTCCCTTGCGGGAGGACAGGGTGACAGGTGGTGCATGGTTGTCGTCAGCTCGTGTCGTGAGATGTTGGGTTAAGTCCCGCAACGAGCGCAACCCTCGCCCCTAGTTGCCAGCATTCAGTTGGGCACTCTAGAGGGACTGCCGGCG	745	x	1e-09	1e-09	1e-09	1e-09	1e-09	1e-09	1e-09	1e-09	1e-09	1e-09	1e-09	1e-09	1e-09	1e-09	1e-09	1e-09	1e-09	1e-09	1e-09	1e-09	1e-09	1e-09	1e-09	1e-09	6.46831	1e-09	1e-09
>H4KJ0JL02FYOH4_850	CACGCCGTAAACGATGAGTGCTAAGTGTTAGAGGGGTTATTCCCTTTAGTGCTGTAGCTAACGCGTTAAGCACTCCGCCTGGGGAGTACGGCCGCAAGGCTGAAACTCAAAGGAATTGACGGGGGCCCGCACAAGCGGTGGAGCATGTGGTTTAATTCGAAGCAACGCGAAGAACCTTACCAGGTCTTGACATCCTCTGACAACCCTGGAGACAGGGCGTTCTTCCCTTGCGGGAGGACAGGGTGACAGGTGGTGCATGGTTGTCGTCAGCTCGTGTCGTGAGATGTTGGGTTAAGTCCCGCAACGAGCGCAACCCTCGCCCCTAGTTGCCAGCATTCAGTTGGGCACTCTAGAGGGACTGCCGGCG	850	x	1e-09	1e-09	1e-09	1e-09	1e-09	1e-09	1e-09	1e-09	1e-09	1e-09	1e-09	1e-09	1e-09	1e-09	1e-09	1e-09	1e-09	1e-09	1e-09	1e-09	1e-09	1e-09	1e-09	1e-09	6.46831	1e-09	1e-09
>H4KJ0JL02G4DQ9_919	CTGGCCGTAAACGATGGGTACTAGGTGTAGGAGGTATCGACCCCTTCTGTGCCGGAGTTAACGCAATAAGTACCCCGCCTGGGGAGTACGGCCGCAAGGTTGAAACTCAAATGAATTGACGGGGGCCCCGCACAAGCGGTGGAGCATGTGGTTTAATTCGATGCAACGCGAAGAACCTTACCTGGCCTTGACATGTCTGGAATCCCCAAGAGATTGGGGAGTGCCTTCGGGAATCAGAACACAGGTGCTGCATGGCTGTCGTCAGCTCGTGTCGTGAGATGTTGGGTTAAGTCCCGCAACGAGCGCAACCCCTGTCCTTTGTTGCCAGCACGTAATGGTGGGAACTCAAGGGAGACTGCCGGTG	919	x	1e-09	1e-09	1e-09	1e-09	1e-09	1e-09	1e-09	1e-09	1e-09	1e-09	1e-09	1e-09	1e-09	1e-09	1e-09	1e-09	1e-09	1e-09	1e-09	1e-09	1e-09	1e-09	1e-09	1e-09	6.46831	1e-09	1e-09
>H4KJ0JL02HSAND_921	CACGCCGTAAACGATGAGTGCTAAGTGTTAGAGGGGTCACACACTTTAGTGCTGCAGCTAACGCGATAAGCACTCCGCCTGGGGAGTACGGCCGCAAGGCTGAAACTCAAAGGAATTGACGGGGGCCCGCACAAGCGGTGGAGCATGTGGTTTAATTCGAAGCAACGCGAAGAACATTACCAGGTCTTGACATCCCATGACAACCCAAGAGATTGGGCGTTCCCCCTTCGGGGGGACAGGGTGACAGGTGGTGCATGGTTGTCGTCAGCTCGTGTCGTGAGATGTTGGGTTAAGTCACGCAACGAGCGCAACCCTCGCCTCTAGTTGCCAGCATTCGGTTGGGCACTCTAGAGGGACTGCCGGCG	921	x	1e-09	1e-09	1e-09	1e-09	1e-09	1e-09	1e-09	1e-09	1e-09	1e-09	1e-09	1e-09	1e-09	1e-09	1e-09	1e-09	1e-09	1e-09	1e-09	1e-09	1e-09	1e-09	1e-09	1e-09	6.46831	1e-09	1e-09
>H4KJ0JL02HTNFM_922	CACGCCGTAAACGATGAGTGCTAAGTGTTAGAGGGGTTAACCCTTTAGTGCTGTAGCTAACGCGTTAAGCACTCCGCCTGGGGAGTACGGCCGCAAGGCTGAAACTCAAAGGAATTGACGGGGGGCCCGCACAAGCGGTGGAGCATGTGGTTTAATTCGAAGCAACGCGAAGAACCTTACCAGGTCTTGACATCCCCTGACAACCCTGGAGACAGGGCGTTCTTCCCTTTCGGGAGGACAGGGTGACAGGTGGTGCATGGTTGTCGTCAGCTCGTGTCGTGAGATGTTGGGTTAAGTCCCGCAACGAGCGCAACCCTCGCCCCTAGTTGCCAGCATTCAGTTGGGCACTCTAGGGGGACTGCCGGCT	922	x	1e-09	1e-09	1e-09	1e-09	1e-09	1e-09	1e-09	1e-09	1e-09	1e-09	1e-09	1e-09	1e-09	1e-09	1e-09	1e-09	1e-09	1e-09	1e-09	1e-09	1e-09	1e-09	1e-09	1e-09	6.46831	1e-09	1e-09
>H4KJ0JL02HE22L_923	CTGGCCGTAAACGATGGGTACTAGGTGTAGGAGGTATCGACCCCTTCTGTGCCGGAGTTAACGCAATAAGTACCCCGCCTGGGGAGTACGGCCGCAAGGTTGAAACTCAAAGGAATTGACGGGGGCCCGCACAAGCGGTGGAGCATGTGGTTTAATTCGAAGCAACGCGAAGAACCTTACCAGGTCTTGACATCCCGATGCTATTTCTAGAGATAGAAAGTTACTTCGGTACATCGGTGACAGGTGGTGCATGGTTGTCGTCAGCTCGTGTCGTGAGATGTTAGGTTAAGTCCTGCAACGAGCGCAACCCTCGTCGTATGTTGCCAGCGGTTAGGCCGGGCACCCATACGAGACCGCCGGCG	923	x	1e-09	1e-09	1e-09	1e-09	1e-09	1e-09	1e-09	1e-09	1e-09	1e-09	1e-09	1e-09	1e-09	1e-09	1e-09	1e-09	1e-09	1e-09	1e-09	1e-09	1e-09	1e-09	1e-09	1e-09	6.46831	1e-09	1e-09
>H4KJ0JL02H67ON_924	CACGCCGTAAACGATGAGTGCTAAGTGTTAGAGGGGTCACACCCTTTAGTGCTGCAGCTAACGCGATAAGCACTCCGCCTGGGGAGTACGGCCGCAAGGCTGAAACTCAAAGGAATTGACGGGGGCCCGCACAAGCGGTGGAGCATGTGGTTTAATTCGAAGCAACGCGAAGAACCTTACCAGGTCTTGACATCCCCTGACAACCCAAGAGATCGGGCGTTCCTCCCTTGCGGGAGGACAGGGTGACAGGTGGTGCATGGTTGTCGTCAGCTCGTGTCGTGAGATGTTGGGTTAAGTCCCGCAACGAGCGCAACCCTCGCCTCTAGTTGCCAGCATTCGGTTGGGCACTCTAGAGGGACTGCCGGCG	924	x	1e-09	1e-09	1e-09	1e-09	1e-09	1e-09	1e-09	1e-09	1e-09	1e-09	1e-09	1e-09	1e-09	1e-09	1e-09	1e-09	1e-09	1e-09	1e-09	1e-09	1e-09	1e-09	1e-09	1e-09	6.46831	1e-09	1e-09
>H4KJ0JL02F6O74_925	CTGGCCGTAAACGATGGGTACTAGGTGTAGGAGGTATCGACCCCTTCTGTGCCGGAGTTAACGCAATAAGTACCCCGCCTGGGGAGTACGGCCGCAAGGTTGAAACTCAAAGGAATTGACGGGGGCCCGCACAAGCGGTGGAGTATGTGGTTTAATTCGACGCAACGCGAAGAACCTTACCAAGCCTTGACATTGATCGCAAGGAGTAGAGATACTCTGTTCTTCTTCGGAAGACGAGAAAACAGGTGGTGCACGGCTGTCGTCAGCTCGTGTCGTGAGATGTTGGGTTAAGTCCCGCAACGAGCGCAACCCCTATCTTCTGTTACCAGCACGTAAGGGTGGGGACTCAGGAGAGACTGCCGCAG	925	x	1e-09	1e-09	1e-09	1e-09	1e-09	1e-09	1e-09	1e-09	1e-09	1e-09	1e-09	1e-09	1e-09	1e-09	1e-09	1e-09	1e-09	1e-09	1e-09	1e-09	1e-09	1e-09	1e-09	1e-09	6.46831	1e-09	1e-09
>H4KJ0JL02HVO8Y_927	CACGCCGTAAACGATGAGTGCTAAGTGTTAGAGGGGTTATTCCCTTTAGTGCTGTAGCTAACGCGTTAAGCACTCCGCCTGGGGAGTACGGCCGCAAGGCTGAAACTCAAAGGAATTGACGGGGGCCCGCACAAGCGGTGGAGCATGTGGTTTAATTCGAAGCAACGCGAAGAACCTTACCAGGTCTTGACATCCTCTGACAACCCTAGAGATAGGGCTTCTCCTTCGGGAGCAGAGTGACAGGTGGTGCATGGTTGTCGTCAGCTCGTGTCGTGAGATGTTGGGTTAAGTCCCGCAACGAGCGCAACCCTTGATCTTAGTTGCCATCATTAAGTTGGGCACTCTAGAGGGACTGCCGGCG	927	x	1e-09	1e-09	1e-09	1e-09	1e-09	1e-09	1e-09	1e-09	1e-09	1e-09	1e-09	1e-09	1e-09	1e-09	1e-09	1e-09	1e-09	1e-09	1e-09	1e-09	1e-09	1e-09	1e-09	1e-09	6.46831	1e-09	1e-09
>H4KJ0JL02H4J76_928	CACGCCGTAAACGATGATGCTAAGTGTTAGAGGGGTTAACCCTTTAGTGCTGTAGCTAACGCGTTAAGCACTCCGCCTGGGGAGTACGGCCGCAAGGCTGAAACTCAAAGGAATTGACGGGGGGCCCGCACAAGCGGTGGAGCATGTGGTTTAATTCGAAGCAACGCGAAGAACCTTACCAGGTCTTGACATCCCCTGACAACCCTGGAGACAGGGCGTTCCTCCCTTGCGGGAGGACAGGGTGACAGGTGGTGCATGGTTGTCGTCAGCTCGTGTCGTGAGATGTTGGGTTAAGTCCCGCAACGAGCGCAACCCTCGCCCCTAGTTGCCAGCATTCAGTTGGGCACTCTAGGGGGACTGCCGGCG	928	x	1e-09	1e-09	1e-09	1e-09	1e-09	1e-09	1e-09	1e-09	1e-09	1e-09	1e-09	1e-09	1e-09	1e-09	1e-09	1e-09	1e-09	1e-09	1e-09	1e-09	1e-09	1e-09	1e-09	1e-09	6.46831	1e-09	1e-09
>H4KJ0JL02II8X0_929	CACGCCGTAAACGATGAGTGCTAAGTGTTAGAGGGGTTAACCCTTTAGTGCTGTAGCTAACGCGTTAAGCACTCCGCCTGGGGAGTACGGCCGCAAGGCTGAAACTCAAAGGAATTGACGGGGGGCCCGCACAAGCGGTGGAGCATGTGGTTTAATTCGAAGCAACGCGAAGAACCTTACCAGGTCTTGACATCCCCTGACAACCCTGGAGACAGGGCGTTCCTCCCTTGCGGGAGGACATGGTGACAGTTGGTGCATGGTTGTCGTCAGCTCGTGTCGTGAGATGTTTGGTTAAGTCCCGCAACGAGCGCAACCCTCGCCCCTAGTTGCCAGCATTCGGTTGGGCACTCTAGAGGGACTGCCGGCG	929	x	1e-09	1e-09	1e-09	1e-09	1e-09	1e-09	1e-09	1e-09	1e-09	1e-09	1e-09	1e-09	1e-09	1e-09	1e-09	1e-09	1e-09	1e-09	1e-09	1e-09	1e-09	1e-09	1e-09	1e-09	6.46831	1e-09	1e-09
>H4KJ0JL02F9Y5N_930	CACGCCGTAAACGATGAGTGCTAAGTGTTAGAGGGGTCACACCCTTTAGTGCTGCAGCTAACGCGATAAGCACTCCGCCTGGGGAGTACGGCCGCAAGGCTGAAACTCAAAGGAATTGACGGGGGCCCGCACAAGCGGTGGAGCATGTGGTTTAATTCGAAGCAACGCGAAGAACCTTACCAGGTCTTGACATCCCCTGACAACCCAAGAGATTGGGCGTTCCCCCTTCGTGGGGACAGGGTGACAGGTGGTGCATGGTTGTCGTCAGCTCGTGTCGTGAGATGTTTGGTTAAGTCCCGCAACGAGCGCAACCCTCGCCTCTAGTTGCCAGCATTCGGTTTGGCACTCTAGAGGGACTGCCTGCG	930	x	1e-09	1e-09	1e-09	1e-09	1e-09	1e-09	1e-09	1e-09	1e-09	1e-09	1e-09	1e-09	1e-09	1e-09	1e-09	1e-09	1e-09	1e-09	1e-09	1e-09	1e-09	1e-09	1e-09	1e-09	6.46831	1e-09	1e-09
>H4KJ0JL02F4CED_673	CACGCCGTAAACGATGAGTGCTAAGTGTTAGTGGGTTTCCGCCCCTTAGTGCTGCAGCTAACGCATTAAGCACTCCGCCTGGGGAGTACGGTCGCAAGACTGAAACTCAAAGGAATTGACGGGGGCCCGCACAAGCGGTGGAGCATGTGGTTTAATTCGAAGCAACGCGAAGAACCTTACCAGGTCTTGACATCCTCTGACACCCCTAGAGATAGGGCTTCCCCTTCGGGGGCAGAGTGACAGGTGGTGCATGGTTGTCGTCAGCTCGTGTCGTGAGATGTTGGGTTAAGTCCCGCAACGAGCGCAACCCTTGACCTTAGTTGCCAGCATTCAGTTGGGCACTCTAAGGTGACTGCCGGTG	673	x	1e-09	1e-09	1e-09	1e-09	1e-09	1e-09	1e-09	1e-09	1e-09	1e-09	1e-09	1e-09	1e-09	1e-09	1e-09	1e-09	1e-09	1e-09	1e-09	1e-09	1e-09	1e-09	1e-09	1e-09	1e-09	7.28067	1e-09
>H4KJ0JL01DLSL5_305	CACGCCGTAAACGATGAGTGCTAAGTGTTAGAGGGGTTATTCCCTTTAGTGCTGTAGCTAACGCGTTAAGCACTCCGCCTGGGGAGTACGGCCGCAAGGCTGAAACTCAAAGGAATTGACGGGGGCCCGCACAAGCGGTGGAGCATGTGGTTTAATTCGAAGCAACGCGAAGAACCTTACCAGGTCTTGACATCCCCTGACAACCCTGGAGACAGGGCGTTCCCCCTTCGGGGGGACAGGGTGACAGGTGGTGCATGGTTGTCGTCAGCTCGTGTCGTGAGATGTTGGGTTAAGTCCCGCAACGAGCGCAACCCTCGCCTCTAGTTGCCAGCATTCAGTTGGGCACTCTAGAGGGACTGCCGGCG	305	x	1e-09	1e-09	1e-09	1e-09	1e-09	1e-09	1e-09	1e-09	1e-09	1e-09	1e-09	1e-09	1e-09	1e-09	1e-09	1e-09	1e-09	1e-09	1e-09	1e-09	1e-09	1e-09	1e-09	1e-09	1e-09	3.64033	1e-09
>H4KJ0JL02IGP93_945	CACGCCGTAAACGATGAGTGCTAAGTGTTAGAGGGGTTAACCCTTTAGTGCTGTAGCTAACGCGTTAAGCACTCCGCCTGGGGAGTACGGCCGCAAGGCTGAAACTCAAAGGAATTGACGGGGGCCCGCACAAGCGGTGGAGCATGTGGTTTAATTCGAAGCAACGCGAAGAACCTTACCAGGTCTTGACATCCCTTGACAACCCAAGAGATTGGGCGTTCCCCCTTCGGGGGGACAGGGTGACAGGTGGTGCATGGTTGTCGTCAGCTCGTGTCGTGAGATGTTGGGTTAAGTCCCGCAACGAGCGCAACCCTCGCCTCTAGTTGCCAGCATTCAGTTGGGCACTCTAGAGGGACTGCCGGCG	945	x	1e-09	1e-09	1e-09	1e-09	1e-09	1e-09	1e-09	1e-09	1e-09	1e-09	1e-09	1e-09	1e-09	1e-09	1e-09	1e-09	1e-09	1e-09	1e-09	1e-09	1e-09	1e-09	1e-09	1e-09	1e-09	3.64033	1e-09
>H4KJ0JL02JZBGD_946	CACGCCGTAAACGATGAGTGCTAAGTGTTAGAGGGGTCACACCCTTTAGTGCTGCAGCTAACGCGTTAAGCACTCCGCCTGGGGAGTACGGCCGCAAGGCTGAAACTCAAAGGAATTGACGGGGGCCCGCACAAGCGGTGGAGCATGTGGTTTAATTCGAAGCAACGCGAAGAACCTTACCAGGTCTTGACATCCCCTGACAACCCTGGAGACAGGGCGTTCCCCCTTCGGGGGGACAGGGTGACAGGTGGTGCATGGTTGTCGTCAGCTCGTGTCGTGAGATGTTGGGTTAAGTCCCGCAACGAGCGCAACCCTCGCCTCTAGTTGCCAGCATTCGGTTGGGCACTCTAGAGGGACTGCCGGCG	946	x	1e-09	1e-09	1e-09	1e-09	1e-09	1e-09	1e-09	1e-09	1e-09	1e-09	1e-09	1e-09	1e-09	1e-09	1e-09	1e-09	1e-09	1e-09	1e-09	1e-09	1e-09	1e-09	1e-09	1e-09	1e-09	3.64033	1e-09
>H4KJ0JL02IZAL6_947	CACGCCGTAAACGATGAATGCCAGACGTCGGGCAGCATGCTGTTCGGTGTCACACCTAACGGATTAAGCATTCCGCCTGGGGAGTACGGTCGCAAGATTAAAACTCAAAGGAATTGACGGGGGCCCGCACAAGCGGTGGAGCATGTGGTTTAATTCGAATCAACGCGCAGAACCTTACCAACCCTTGACATTGCAGGACATCCCGAGAGATCGGGCTTTCACTTCGGTGACCTGCGGACAGGTGCTGCATGGCTGTCGTCAGCTCGTGTCGTGAGATGTTCGGTTAAGTCCGGCAACGAGCGCAACCCACGTCCCCAGTTGCCAGCATTCAGTTGGGCACTCTGTGGAAACTGCCGATG	947	x	1e-09	1e-09	1e-09	1e-09	1e-09	1e-09	1e-09	1e-09	1e-09	1e-09	1e-09	1e-09	1e-09	1e-09	1e-09	1e-09	1e-09	1e-09	1e-09	1e-09	1e-09	1e-09	1e-09	1e-09	1e-09	3.64033	1e-09
>H4KJ0JL02GLD0T_949	CACGCCGTAAACGATGAGTGCTAAGTGTTAGAGGGGTCACACCCTTTAGTGCTGCAGCTAACGCGATAAGCACTCCGCCTGGGGAGTACGGCCGCAAGGCTGAAACTCAAAGGAATTGACGGGGGCCCGCACAAGCGGTGGAGCATGTGGTTTAATTCGAAGCAACGCGAAGAACCTTACCAGGTCTTGACATCCCCTGACAACCCAAGAGATTGGGCGTTCCCCCTTCGGGGGGACAGGGTGACAGGTGGTGCATGGTTGTCGTCAGCTCGTGTCGTGAGATGTTGGGTTAAGTCCCGCAACGAGCGCCCAACCCTCGCCTCTAGTTGCCAGCATTCAGTTGGGCACTCTAGAGGGACTGCCGGCG	949	x	1e-09	1e-09	1e-09	1e-09	1e-09	1e-09	1e-09	1e-09	1e-09	1e-09	1e-09	1e-09	1e-09	1e-09	1e-09	1e-09	1e-09	1e-09	1e-09	1e-09	1e-09	1e-09	1e-09	1e-09	1e-09	3.64033	1e-09
>H4KJ0JL01BBJSA_217	CACGCCGTAAACGATGAGTGCTAAGTGTTAGAGGGTTTCCGCCCTTTAGTGCTGCAGCTAACGCATTAAGCACTCCGCCTGGGGAGTACGGCCGCAAGGCTGAAACTCAAAGGAATTGACGGGGGCCCGCACAAGCGGTGGAGCATGTGGTTTAATTCGAAGCAACGCGAAGAACCTTACCAGGTCTTGACATCCTCTTGACCTCCCTAGAGATAGGGATTTCCCTTCGGGGGCAGAGTGACAGGTGGTGCATGGTTGTCGTCAGCTCGTGTCGTGAGATGTTGGGTTAAGTCCCGCAACGAGCGCAACCCTTGACCTTAGTTGCCAGCATTCAGTTGGGCACTCTAAGGTGACTGCCGGTG	217	x	1e-09	1e-09	1e-09	1e-09	1e-09	1.63908	1e-09	1e-09	1e-09	1e-09	1e-09	1e-09	1e-09	1e-09	1e-09	1e-09	1e-09	1e-09	1e-09	1e-09	1e-09	1e-09	1e-09	1e-09	1e-09	1e-09	1e-09
>H4KJ0JL02IHHUM_225	CACGCCGTAAACGATGAGTGCTAAGTGTTAGAGGGTTTCCGCCCTTTAGTGCTGCAGCTAACGCATTAAGCACTCCGCCTGGGGAGTACGGTCGCAAGACTGAAACTCAAAGGAATTGACGGGGGCCCGCACAAGCGGTGGAGCATGTGGTTTAATTCGAAGCAACGCGAAGAACCTTACCAGGTCTTGACATCCTCTGACACCCCTAGAGATAGGGTTTCCCCTTCGGGGGCAGAGTGACAGGTGGTGCATGGTTGTCGTCAGCTCGTGTCGTGAGATGTTGGGTTAAGTCCCGCAACGAGCGCAACCCTTGACCTTAGTTGCCAGCATTCAGTTGGGCACTCTAAGGTGACTGCCGGTG	225	x	1e-09	1e-09	1e-09	1e-09	2.16779	1e-09	1e-09	1e-09	1e-09	1e-09	1e-09	1e-09	1e-09	1e-09	1e-09	1e-09	1e-09	1e-09	1e-09	1e-09	1e-09	1e-09	1e-09	1e-09	1e-09	1e-09	1e-09
>H4KJ0JL01CVLBK_238	CACGCCGTAAACGATGAGTGCTAAGTGTTAGAGGGTTTCCGCCCTTTAGTGCTGCAGCTAACGCATTAAGCACTCCGCCTGGGGAGTACGGCCGCAAGGCTGAAACTCAAAGGAATTGACGGGGGCCCGCACAAGCGGTGGAGCATGTGGTTTAATTCGAAGCAACGCGAAGAACCTTACCAGGTCTTGACATCCCCTGACAACCCAAGAGATTGGGCGTTCCCCCTTCGGGGGGACAGGGTGACAGGTGGTGCATGGTTGTCGTCAGCTCGTGTCGTGAGATGTTGGGTTAAGTCCCGCAACGAGCGCAACCCTTGACCTTAGTTGCCAGCATTCAGTTGGGCACTCTAAGGTGACTGCCGGTG	238	x	1e-09	1e-09	1e-09	1e-09	1e-09	1e-09	1e-09	1e-09	1e-09	1e-09	1e-09	1e-09	1e-09	1e-09	1e-09	1e-09	1e-09	1e-09	1e-09	1e-09	1e-09	1e-09	1e-09	1e-09	1e-09	1e-09	1e-09
>H4KJ0JL01ATOWK_366	CACGCCGTAAACGATGAGTGCTAAGTGTTAGAGGGTTTCCGCCCCTTAGTGCTGCAGCTAACGCATTAAGCACTCCGCCTGGGGAGTACGGTCGCAAGACTGAAACTCAAAGGAATTGACGGGGGCCCGCACAAGCGGTGGAGCATGTGGTTTAATTCGAAGCAACGCGAAGAACCTTACCAGGTCTTGACATCCTCTTGACCTCCCTAGAGATAGGGATTTCCCTTCGGGGGCAGAGTGACAGGTGGTGCATGGTTGTCGTCAGCTCGTGTCGTGAGATGTTGGGTTAAGTCCCGCAACGAGCGCAACCCTTGACCTTAGTTGCCAGCATTCAGTTGGGCACTCTAAGGTGACTGCCGGTG	366	x	1e-09	1e-09	1e-09	1e-09	1e-09	1e-09	1e-09	1e-09	1e-09	1e-09	1e-09	1e-09	1e-09	1e-09	1e-09	1e-09	1e-09	1e-09	1e-09	1e-09	1e-09	1e-09	1e-09	1e-09	1e-09	1e-09	1e-09
>H4KJ0JL01DE3HC_475	CACGCCGTAAACGATGAGTGCTAAGTGTTAGAGGGTTTCCGCCCTTTAGTGCTGCAGCTAACGCATTAAGCACTCCGCCTGGGGAGTACGGCCGCAAGGCTGAAACTCAAAGGAATTGACGGGGGCCCGCACAAGCGGTGGAGCATGTGGTTTAATTCGAAGCAACGCGAAGAACCTTACCAGGTCTTGACATCCCCTGACAACCCAAGAGATTGGGCGTTCCCCCTTCGGGGGCAGAGTGACAGGTGGTGCATGGTTGTCGTCAGCTCGTGTCGTGAGATGTTGGGTTAAGTCCCGCAACGAGCGCAACCCTTGATCTTAGTTGCCAGCATTCAGTTGGGCACTCTAAGGTGACTGCCGGTG	475	x	1e-09	1e-09	1e-09	1e-09	1e-09	1e-09	1e-09	1e-09	1e-09	1e-09	1e-09	1e-09	1e-09	1e-09	1e-09	1e-09	1e-09	1e-09	1e-09	1e-09	1e-09	1e-09	1e-09	1e-09	1e-09	1e-09	1e-09
>H4KJ0JL02F6RMG_151	CACGCCGTAAACGATGAGTGCTAAGTGTTAGAGGGGTTAACCCTTTAGTGCTGTAGCTAACGCGTTAAGCACTCCGCCTGGGGAGTACGGCCGCAAGGCTGAAACTCAAAGGAATTGACGGGGGGCCCGCACAAGCGGTGGAGCATGTGGTTTAATTCGAAGCAACGCGAAGAACCTTACCAGGTCTTGACATCCCCTGACAACCCTGGAGACAGGGCGTTCCTCCCTTGCGGGAGGACAGGGTGACAGGTGGTGCATGGTTGTCGTCAGCTCGTGTCGTGAGATGTTGGGTTAAGTCCCGCAACGAGCGCAACCCTCGCCCCTAGTTGCCAGCATTCAGTTGGGCACTCTAGGGGGACTGCCGGTG	151	x	1.90042	1e-09	1.82548	0.903098	2.16779	1e-09	1e-09	1e-09	1e-09	1e-09	1e-09	1e-09	1e-09	1e-09	1e-09	1e-09	1e-09	1e-09	1e-09	1e-09	1e-09	1e-09	1e-09	1e-09	1e-09	1e-09	1e-09
>H4KJ0JL01CKUTI_201	CACGCCGTAAACGATGAGTGCTAAGTGTTAGGGGGTTTCCGCCCCTTAGTGCTGCAGCTAACGCATTAAGCACTCCGCCTGGGGAGTACGGCCGCAAGGCTGAAACTCAAAGGAATTGACGGGGGCCCGCACAAGCGGTGGAGCATGTGGTTTAATTCGAAGCAACGCGAAGAACCTTACCAGGTCTTGACATCCTCTTGCCCTCCCTAGAGATAGGGATTTCCCTTCGGGGACAAGAGTGACAGGTGGTGCATGGTTGTCGTCAGCTCGTGTCGTGAGATGTTGGGTTAAGTCCCGCAACGAGCGCAACCCTTGATCTTAGTTGCCAGCATTCAGTTGGGCACTCTAAGGTGACTGCCGGTG	201	x	1e-09	1e-09	1e-09	1e-09	1e-09	1e-09	1e-09	1e-09	1e-09	1e-09	1e-09	1e-09	1e-09	1e-09	1e-09	1e-09	1e-09	1e-09	1e-09	1e-09	1e-09	1e-09	1e-09	1e-09	1e-09	1e-09	1e-09
>H4KJ0JL01BJRH6_248	CACGCCGTAAACGATGAGTGCTAAGTGTTAGAGGGTTTCCGCCCTTTAGTGCTGCAGCTAACGCATTAAGCACTCCGCCTGGGGAGTACGGCCGCAAGACTGAAACTCAAAGGAATTGACGGGGGCCCGCACAAGCGGTGGAGCATGTGGTTTAATTCGAAGCAACGCGAAGAACCTTACCAGGTCTTGACATCCTCTTGACCTCCCTAGAGATAGGGATTTCCCTTCGGGGACAAGAGTGACAGGTGGTGCATGGTTGTCGTCAGCTCGTGTCGTGAGATGTTGGGTTAAGTCCCGCAACGAGCGCAACCCTTGACCTTAGTTGCCAGCATTCAGTTGGGCACTCTAAGGTGACTGCCGGTG	248	x	1e-09	1e-09	1e-09	1e-09	1e-09	1e-09	1e-09	1e-09	1e-09	1e-09	1e-09	1e-09	1e-09	1e-09	1e-09	1e-09	1e-09	1e-09	1e-09	1e-09	1e-09	1e-09	1e-09	1e-09	1e-09	1e-09	1e-09
>H4KJ0JL01CSO0O_312	CACGCCGTAAACGATGAGTGCTAAGTGTTAGAGGGTTTCCGCCCTTTAGTGCTGCAGCTAACGCATTAAGCACTCCGCCTGGGGAGTACGGTCGCAAGACTGAAACTCAAAGGAATTGACGGGGGCCCGCACAAGCGGTGGAGCATGTGGTTTAATTCGAAGCAACGCGAAGAACCTTACCAGGTCTTGACATCCTCTGACAATCCTAGAGATAGGACGTCCCCTTCGGGGGCAGAGTGACAGGTGGTGCATGGTTGTCGTCAGCTCGTGTCGTGAGATGTTGGGTTAAGTCCCGCAACGAGCGCAACCCTTGATCTTAGTTGCCAGCATTCAGTTGGGCACTCTAGAGGGACTGCCGGCG	312	x	1e-09	1e-09	1e-09	1e-09	1e-09	1e-09	1e-09	1e-09	1e-09	1e-09	1e-09	1e-09	1e-09	1e-09	1e-09	1e-09	1e-09	1e-09	1e-09	1e-09	1e-09	1e-09	1e-09	1e-09	1e-09	1e-09	1e-09
>H4KJ0JL01AQTMQ_424	CACGCCGTAAACGATGAGTGCTAAGTGTTAGAGGGGTTAACCCTTTAGTGCTGTAGCTAACGCGTTAAGCACTCCGCCTGGGGAGTACGGCCGCAAGGCTGAAACTCAAAGGAATTGACGGGGGCCCGCACAAGCGGTGGAGCATGTGGTTTAATTCGAAGCAACGCGAAGAACCTTACCAGGTCTTGACATCCTCTGACAATCCTAGAGATAGGACGTCCCCTTCGGGGGCAGAGTGACAGGTGGTGCATGGTTGTCGTCAGCTCGTGTCGTGAGATGTTGGGTTAAGTCCCGCAACGAGCGCAACCCTTGATCTTAGTTGCCATCATTAAGTTGGGCACTCTAAGGTGACTGCCGGTG	424	x	1e-09	1e-09	1e-09	1e-09	1e-09	1e-09	1e-09	1e-09	1e-09	1e-09	1e-09	1e-09	1e-09	1e-09	1e-09	1e-09	1e-09	1e-09	1e-09	1e-09	1e-09	1e-09	1e-09	1e-09	1e-09	1e-09	1e-09
>H4KJ0JL01AZEE3_516	CACGCCGTAAACGATGAGTGCTAAGTGTTAGAGGGTTTCCGCCCTTTAGTGCTGCAGTTAACGCATTAAGCACTCCGCCTGGGGAGTACGGCCGCAAGGCTGAAACTCAAAGGAATTGACGGGGGCCCGCACAAGCGGTGGAGCATGTGGTTTAATTCGAAGCAACGCGAAGAACCTTACCAGGTCTTGACATCCTCTTGCCCTCCCTAGAGATAGGGATTTCCCTTCGGGGACAAGAGTGACAGGTGGTGCATGGTTGTCGTCAGCTCGTGTCGTGAGATGTTGGGTTAAGTCCCGCAACGAGCGCAACCCTTGACCTTAGTTGCCAGCATTCAGTTGGGCACTCTAAGGTGACTGCCGGTG	516	x	1e-09	1e-09	1e-09	1e-09	1e-09	1e-09	1e-09	1e-09	1e-09	1e-09	1e-09	1e-09	1e-09	1e-09	1e-09	1e-09	1e-09	1e-09	1e-09	1e-09	1e-09	1e-09	1e-09	1e-09	1e-09	1e-09	1e-09
>H4KJ0JL02JW2TF_193	CACGCCGTAAACGATGAGTGCTAAGTGTTAGAGGGGTTATTCCCTTTAGTGCTGTAGCTAACGCGTTAAGCACTCCGCCTGGGGAGTACGGCCGCAAGGCTGAAACTCAAAGGAATTGACGGGGGCCCGCACAAGCGGTGGAGCATGTGGTTTAATTCGAAGCAACGCGAAGAACCTTACCAGGTCTTGACATCCCCTGACAACCCTGGAGACAGGGCGTTCTTCCCTTGCGGGAGGACAGGGTGACAGGTGGTGCATGGTTGTCGTCAGCTCGTGTCGTGAGATGTTGGGTTAAGTCCCGCAACGAGCGCAACCCTCGCCTCTAGTTGCCAGCATTCGGTTGGGCACTCTAGAGGGACTGCCGGCG	193	x	1e-09	1e-09	1e-09	1e-09	1e-09	1e-09	1e-09	1e-09	1e-09	1e-09	1e-09	1e-09	1e-09	1e-09	1e-09	1e-09	1e-09	1e-09	1e-09	1e-09	1e-09	1e-09	1e-09	1e-09	1e-09	1e-09	1e-09
>H4KJ0JL02JQDUB_341	CACGCCGTAAACGATGAGTGCTAAGTGTTAGAGGGTTTCCGCCCTTTAGTGCTGCAGCTAACACATTAAGCACTCCGCCTGGGGAGTACGGCCGCAATGCTGAAACTCAAAGGAATTGACGGGGGCCCGCACAAGCGGTGGAGCATGTGGTTTAATTCGAAGCAACGCGAAGAACCTTACCAGGTCTTGACATCCTCTTGCCCTCCCTAGAGATAGGGATTTCCCTTCGGGGACAAGAGTGACAGGTGGTGCATGGTTGTCGTCAGCTCGTGTCGTGAGATGTTGGGTTAAGTCCCGCAACGAGCGCAACCCTTGACCTTAGTTGCCAGCATTCAGTTGGGCACTCTAAGGTGACTGCCGGTG	341	x	1e-09	1e-09	1e-09	1e-09	1e-09	1e-09	1e-09	1e-09	1e-09	1e-09	1e-09	1e-09	1e-09	1e-09	1e-09	1e-09	1e-09	1e-09	1e-09	1e-09	1e-09	1e-09	1e-09	1e-09	1e-09	1e-09	1e-09
>H4KJ0JL01B9JJE_229	CACGCCGTAAACGATGAATGTTAGCCGTCGGGCAGTTTACTGTTCGGTGGCGCAGCTAACGCATTAAACATTCCGCCTGGGGAGTACGGTCGCAAGATTAAAACTCAAAGGAATTGACGGGGGCCCGCACAAGCGGTGGAGCATGTGGTTTAATTCGAAGCAACGCGCAGAACCTTACCAGCCCTTGACATGTCCGGCTATCCAGAGAGATTTGGAGTTCCCTTCGGGGACCGGAGCACAGGTGCTGCATGGCTGTCGTCAGCTCGTGTCGTGAGATGTTGGGTTAAGTCCCGCAACGAGCGCAACCCTCGCCCTTAGTTGCCAGCATTCAGTTGGGCACTCTAGGGGGACTGCCGGTG	229	x	1e-09	1e-09	1e-09	1e-09	1e-09	1e-09	1e-09	1e-09	1e-09	1e-09	2.83661	1e-09	1e-09	1e-09	1e-09	1e-09	1e-09	1e-09	1e-09	1e-09	1e-09	1e-09	1e-09	1e-09	1e-09	1e-09	1e-09
>H4KJ0JL02G2MW1_381	CACGCCGTAAACGATGAGTGCTAAGTGTTAGAGGGTTTCCGCCCTTTAGTGCTGCAGCTAACGCATTAAGCACTCCGCCTGGGGAGTACGGCCGCAAGTCTGAAACTCAAAGGAATTGACGGGGGCCCGCACAAGCGGTGGAGCATGTGGTTTAATTCGAAGCAACGCGAAGAACCTTACCAGGTCTTGACATCCTCTTGACCTCCCTAGAGATAGGGATTTCCCTTCGGGGACAAGAGTGACAGGTGGTGCATGGTTGTCGTCAGCTCGTGTCGTGAGATGTTGGGTTAAGTCCCGCAACGAGCGCAACCCTTGACCTTAGTTGCCAGCATTCAGTTGGGCACTCTAAGGTGACTGCCGGTG	381	x	1e-09	1e-09	1e-09	1e-09	1e-09	1e-09	1e-09	1e-09	1e-09	1e-09	1e-09	1e-09	1e-09	1e-09	1e-09	1e-09	1e-09	1e-09	1e-09	1e-09	1e-09	1e-09	1e-09	1e-09	1e-09	1e-09	1e-09
>H4KJ0JL02GVOPZ_463	CACGCCGTAAACGATGAGTGCTAAGTGTTAGGGGGTTTCCGCCCCTTAGTGCTGCAGCTAACGCATTAAGCACTCCGCCTGGGGAGTACGGCCGCAAGGCTGAAACTCAAAGGAATTGACGGGGGCCCGCACAAGCGGTGGAGCATGTGGTTTAATTCGAAGCAACGCGAAGAACCTTACCAGGTCTTGACATCCTCTTGCCCTCCCTAGAGATAGGGATTTCCCTTCGGTGACAAGAGTGACAGGTGGTGCATGGTTGTCGTCAGCTCGTGTCGTGAGATGTTGGGTTAAGTCCCGCAACGAGCGCAACCCTTGACCTTAGTTGCCAGCATTCAGTTGGGCACTCTAAGGTGACTGCCGGTG	463	x	1e-09	1e-09	1e-09	1e-09	1e-09	1e-09	1e-09	1e-09	1e-09	1e-09	1e-09	1e-09	1e-09	1e-09	1e-09	1e-09	1e-09	1e-09	1e-09	1e-09	1e-09	1e-09	1e-09	1e-09	1e-09	1e-09	1e-09
>H4KJ0JL02GB12Y_754	CACGCCCTAAACGATGTCTACTAGTTGTCGGGACTTAATTGTCTTGGTAACGCAGCTAACGCGTGAAGTAGACCGCCTGGGGAGTACGGTCGCAAGATTAAAACTCAAAGGAATTGACGGGGACCCGCACAAGCGGTGGATGATGTGGATTAATTCGATGCAACGCGAAAAACCTTACCTACCCTTGACATGGCAGGAATCCCGAAGAGATTTGGGAGTGCTCGCAAGAGAACCTGCACACAGGTGCTGCATGGCTGTCGTCAGCTCGTGTCGTGAGATGTTGGGTTAAGTCCCGCAACGAGCGCAACCCTTGTCATTAGTTGCTACGAAAGGGCACTCTAATGAGACTGCCGGTG	754	x	1e-09	1e-09	1e-09	1e-09	1e-09	1e-09	1e-09	1e-09	1e-09	1e-09	1e-09	1e-09	1e-09	1e-09	1e-09	1e-09	1e-09	1e-09	1e-09	1e-09	1e-09	1e-09	1e-09	1e-09	1e-09	1e-09	1e-09
>H4KJ0JL02GZ0WY_755	CACGCCGTAAACGATGAGTGCTAAGTGTTAGAGGGTTTCCGCCCTTTAGTGCTGCAGCTAACGCATTAAGCACTCCGCCTGGGGAGTACGGCCGCAAGGCTGAAACTCAAAGGAATTGACGGGGGCCCGCACAAGCGGTGGAGCATGTGGTTTAATTCGAAGCAACGCGAAGAACCTTACCAGGTCTTGACATCCTCTTGCCCTCCCTAGAGATAGGGCTTCCCCTTCGGGGGCAGAGTGACAGGTGGTGCATGGTTGTCGTCAGCTCGTGTCGTGAGATGTTGGGTTAAGTCCCGCAACGAGCGCAACCCTTGACCTTAGTTGCCAGCATTCAGTTGGGCACTCTAAGGTGACTGCCGGTG	755	x	1e-09	1e-09	1e-09	1e-09	1e-09	1e-09	1e-09	1e-09	1e-09	1e-09	1e-09	1e-09	1e-09	1e-09	1e-09	1e-09	1e-09	1e-09	1e-09	1e-09	1e-09	1e-09	1e-09	1e-09	1e-09	1e-09	1e-09
>H4KJ0JL01DZ1RM_277	CACGCCCTAAACGATGTCAACTGGTTGTTGGACGGCTTGCTGTTCAGTAACGAAGCTAACGCGTGAAGTTGACCGCCTGGGGAGTACGGCCGCAAGGTTGAAACTCAAAGGAATTGACGGGGACCCGCACAAGCGGTGGATGATGTGGTTTAATTCGATGCAACGCGAAAAACCTTACCTACCCTTGACATGTCAAGAATCTTGCAGAGATGTGAGAGTGCTCGAAAGAGAACTTGAACACAGGTGCTGCATGGCCGTCGTCAGCTCGTGTCGTGAGATGTTGGGTTAAGTCCCGCAACGAGCGCAACCCTTGTCATTAGTTGCTACGAAAGGGCACTCTAATGAGACTGCCGGTG	277	x	1e-09	1e-09	1e-09	1e-09	1e-09	1e-09	1e-09	1e-09	1e-09	1e-09	1e-09	1e-09	1e-09	1e-09	1e-09	1e-09	1e-09	1e-09	1e-09	7.04639	1e-09	1e-09	1e-09	1e-09	1e-09	1e-09	1e-09
>H4KJ0JL01C5IW8_257	CACGCCGTAAACGATGTCGATTTGGAGGTTGTGCCCTTGAGGCGTGGCTTCCGGAGCTAACGCGTTAAATCGACCGCCTGGGGAGTACGGCCGCAAGGTTAAAACTCAAATGAATTGACGGGGGGCCCGCACAAGCGGTGGAGCATGTGGTTTAATTCGATGCAACGCGAAGAACCTTACCTGGTCTTGACATCCACAGAACTTGCCAGAGATGGCTTGGTGCCTTCGGGAACTGTGAGACAGGTGCTGCATGGCTGTCGTCAGCTCGTGTTGTGAAATGTTGGGTTAAGTCCCGCAACGAGCGCAACCCTTATCCTTTGTTGCCAGCGGTTCGGCCGGGAACTCAAAGGAGACTGCCAGTG	257	x	1e-09	1e-09	1e-09	1e-09	1e-09	1e-09	1e-09	1e-09	1e-09	1e-09	1e-09	1e-09	1e-09	1e-09	2.4564	1e-09	1e-09	1e-09	1e-09	3.52319	1e-09	1e-09	1e-09	1e-09	1e-09	1e-09	1e-09
>H4KJ0JL01EUTUR_347	CATGCCGTAAACGATGAGGACTCGCTGTTGGCCTGTCACGGGTCAGCGGCTTAGGGAAACCGTTAAGTCCTCCACCTGGGGAGTACGCCGGCAACGGTGAAACTCAAAGGAATTGACGGGGGGTCCGCACAAGCGGTGGAGCATGTGGTTTAATTCGATGATACGCGAGGAACCTTACCTGGGCTAAATCACATTAGAATTGCGCAGAAATGTGTAAGCCAGCAATGGCTGATGTGAAGGTGCTGCATGGCTGTCGTCAGCTCGTGTCGTGAGATGTTGGGTTAAGTCCCGCAACGAGCGCAACCCCTATGGTTAGTTGCCAGCACGTAATGGTGGGGACTCTAGCCAGACTGCCTGTG	347	x	1e-09	1e-09	1e-09	1e-09	1e-09	1e-09	1e-09	1e-09	1e-09	1e-09	1e-09	1e-09	1e-09	1e-09	1e-09	1e-09	1e-09	1e-09	1e-09	3.52319	1e-09	1e-09	1e-09	1e-09	1e-09	1e-09	1e-09
>H4KJ0JL02FUQ44_271	CACGCCCTAAACGATGTCAACTGGTTGTTGGGAGGGTTTCTTCTCAGTAACGTAGCTAACGCGTGAAGTTGACCGCCTGGGGAGTACGGCCGCAAGGTTGAAACTCAAAGGAATTGACGGGGACCCGCACAAGCGGTGGATGATGTGGTTTAATTCGATGCAACGCGAAAAACCTTACCTACCCTTGACATGCCAGGAATCCTGAAGAGATTTGGGAGTGCTCGAAAGAGAACCTGGACACAGGTGCTGCATGGCCGTCGTCAGCTCGTGTCGTGAGATGTTGGGTTAAGTCCCGCAACGAGCGCAACCCTTGTCATTAGTTGCTACGAAAGGGCACTCTAATGAGACTGCCGGTG	271	x	1e-09	1e-09	1e-09	1e-09	2.16779	1e-09	1e-09	1e-09	1e-09	1e-09	0.945537	1e-09	1e-09	1e-09	4.9128	1e-09	1e-09	1e-09	1e-09	1e-09	2.56871	1e-09	1e-09	1e-09	1e-09	1e-09	1e-09
>H4KJ0JL02IPY28_698	CATGCCGTAAACGATGAGTGCTAGGTGTTGGAGGGTTTCCGCCCTTCAGTGCCGCAGCTAACGCATTAAGCACTCCGCCTGGGGAGTACGACCGCAAGGTTGAAACTCAAAGGAATTGACGGGGACCCGCACAAGCGGTGGAGCATGTGGTTTAATTCGATGCAACGCGAAGAACCTTACCAGGTCTTGACATATCACGCAAGCTCTAGAGATAGAGTGTTTTCTTCGGAAACGTGAATACAGGTGGTGCATGGCTGTCGTCAGCTCGTGTCGTGAGATGTTGGGTTAAGTCCCGCAACGAGCGCAACCCTTGTTGTTAGTTGCCAGCATTTAGTTGGGCACTCTAGCAAGACTGCCGGTG	698	x	1e-09	1e-09	1e-09	1e-09	1e-09	1e-09	1e-09	1e-09	1e-09	1e-09	1e-09	1e-09	1e-09	1e-09	4.9128	1e-09	1e-09	1e-09	1e-09	1e-09	1e-09	1e-09	1e-09	1e-09	1e-09	1e-09	1e-09
>H4KJ0JL01C23VO_117	CACGCCCTAAACGATGTCAACTGGTTGTTGGGAGGGTTTCTTCTCAGTAACGTAGCTAACGCGTGAAGTTGACCGCCTGGGGAGTACGGCCGCAAGGTTGAAACTCAAAGGAATTGACGGGGACCCGCACAAGCGGTGGATGATGTGGTTTAATTCGATGCAACGCGAAAAACCTTACCTACCCTTGACATGTCTGGAATCCTGAAGAGATTTGGGAGTGCTCGAAAGAGAGCCAGAACACAGGTGCTGCATGGCCGTCGTCAGCTCGTGTCGTGAGATGTTGGGTTAAGTCCCGCAACGAGCGCAACCCTTGTCATTAGTTGCTACGAAAGGGCACTCTAATGAGACTGCCGGTG	117	x	1e-09	1e-09	1e-09	1e-09	1e-09	1e-09	1e-09	1e-09	1e-09	1e-09	1e-09	1e-09	1e-09	5.23286	1e-09	1e-09	1e-09	1e-09	1e-09	1e-09	1e-09	1e-09	1e-09	1.10363	1e-09	1e-09	1e-09
>H4KJ0JL02F2F49_390	CACGCTGTAAACGATGTCGATTTAGAGGTTGTGGTCTTGAACCGTGGCTTCTGGAGCTAACGCGTTAAATCGACCGCCTGGGGAGTACGGCCGCAAGGTTAAAACTCAAATGAATTGACGGGGGCCCGCACAAGCGGTGGAGCATGTGGTTTAATTCGATGCAACGCGAAGAACCTTACCTACTCTTGACATCCAGCGAATCCTTTAGAGATAGAGGAGTGCCTTCGGGAACGCTGAGACAGGTGCTGCATGGCTGTCGTCAGCTCGTGTTGTGAAATGTTGGGTTAAGTCCCGCAACGAGCGCAACCCTTATCCTTTGTTGCCAGCACGTGATGGTGGGAACTCAAAGGAGACTGCCGGTG	390	x	1e-09	1e-09	1e-09	1e-09	1e-09	1e-09	1e-09	1e-09	1e-09	1e-09	1e-09	1e-09	1e-09	5.23286	1e-09	1e-09	1e-09	1e-09	1e-09	1e-09	1e-09	1e-09	1e-09	1e-09	1e-09	1e-09	1e-09
>H4KJ0JL02HXR07_840	CACGCCGTAAACGATGAGTGCTAGGTGTTAGGGGGTCCAACCCTTAGTGCCGAAGTAAACACATTAAGCACTCTGCCTGGGGAGTACGGCCGCAAGGCTGAAACTCAAAGGAATTGACGGGGGGCCCGCACAAGCGGTGGAGCATGTGGTTTAATTCGAAGCAACGCGAAGAACCTTACCAGGTCTTGACATCCCAATGCCCACTCTGGAGACAGAGTTTTCCCTTCGGGGACATTGGTGACAGGTGGTGCATGGTTGTCGTCAGCTCGTGTCGTGAGATGTTGGGTTAAGTCCCGCAACTAGCGCAACCCTTGATCTTAGTTGCCAGCATTAAGTTGGGCACTCTAAGGTGACTGCCGGTG	840	x	1e-09	1e-09	1e-09	1e-09	1e-09	1e-09	1e-09	1e-09	1e-09	1e-09	1e-09	1e-09	1e-09	5.23286	1e-09	1e-09	1e-09	1e-09	1e-09	1e-09	1e-09	1e-09	1e-09	1e-09	1e-09	1e-09	1e-09
>H4KJ0JL02IBJZ7_845	CACGCCGTAAACGATGAGTGCTAAGTGTTAGAGGGTTTCCGCCCTTTAGTGCTGAAGTTAACGCATTAAGCACTCCGCCTGGGGAGTACGGCCGCAAGGCTGAAACTCAAAGGAATTGACGGGGGCCCGCACAAGCGGTGGAGCATGTGGTTTAATTCGAAGCAACGCGAAAAACCTTACCAGGTCTTGACATCCTCTGACAACCCTAGAGATAGGGCTTCTCCTTCGGGAGCAGAGTGACAGGTGGTGCATGGTTGTCGTCAGCTCGTGTCGTGAGATGTTGGGTTAAGTCCCGCAACGAGCGCAACCCTTGATCTTAGTTGCCATCATTAAGTTGGGCACTCTAAGGTGACTGCCGGTG	845	x	1e-09	1e-09	1e-09	1e-09	1e-09	1e-09	1e-09	1e-09	1e-09	1e-09	1e-09	1e-09	1e-09	5.23286	1e-09	1e-09	1e-09	1e-09	1e-09	1e-09	1e-09	1e-09	1e-09	1e-09	1e-09	1e-09	1e-09
>H4KJ0JL02H25X4_855	CACGCCCTAAACGATGTCTACTAGTTGTCGGGTCTTAATTGACTTGGTAACGCAGCTAACGCGTGAAGTAGACCGCCTGGGGAGTACGGTCGCAAGATTAAAACTCAAAGGAATTGACGGGGACCCCGCACAAGCGGTGGATGATGTGGATTAATTCGATGCAACGCGAAAAACCTTACCTACCCTTGACATGGCTGGAATCCTCGAGAGATTGAGGAGTGCTCGAAAGAGAACCAGTACACAGGTGCTGCATGGCTGTCGTCAGCTCGTGTCGTGAGATGTTGGGTTAAGTCCCGCAACGAGCGCAACCCTTGTCATTAGTTGCTACGAAAGGGCACTCTAATGAGACTGCCGGTG	855	x	1e-09	1e-09	1e-09	1e-09	1e-09	1e-09	1e-09	1e-09	1e-09	1e-09	1e-09	1e-09	1e-09	5.23286	1e-09	1e-09	1e-09	1e-09	1e-09	1e-09	1e-09	1e-09	1e-09	1e-09	1e-09	1e-09	1e-09
>H4KJ0JL02IUDTH_867	CACGCCGTAAACGATGTCGATTTGGAGGTTGTGCCCTTGAGGCGTGGCTTCCGGAGCTAACGCGTTAAATCGACCGCCTGGGGAGTACGGCCGCAAGGTTAAAACTCAAATGAATTGACGGGGGCCCGCACAAGCGGTGGAGCATGTGGTTTAATTCGATGCAACGCGAAGAACCTTACCTGGTCTTGACATCCACAGAACTTGCCAGAGATGGCTTGGTGCCTTCGGGAACTGTGAGACAGGTGCTGCATGGCTGTCGTCAGCTCGTGTTGTGAAATGTTGGGTTAAGTCCCGCAACGAGCGCAACCCTTATCCTTTGTTGCCAGCGGTTAGGCCGGGAACTCAAAGGAGACTGCCAGTG	867	x	1e-09	1e-09	1e-09	1e-09	1e-09	1e-09	1e-09	1e-09	1e-09	1e-09	1e-09	1e-09	1e-09	5.23286	1e-09	1e-09	1e-09	1e-09	1e-09	1e-09	1e-09	1e-09	1e-09	1e-09	1e-09	1e-09	1e-09
>H4KJ0JL02JEUEE_942	CACGCCGTAAACGATGAGTGCTAAGTGTTAGGGGGTTTCCGCCCCTTAGTGCTGCAGCTAACGCATTAAGCACTCCGCCTGGGGAGTACGGTCGCAAGACTGAAACTCAAAGGAATTGACGGGGGCCCGCACAAGCGGTGGAGCATGTGGTTTAATTCGAAGCAACGCGAAGAACCTTACCAGGTCTTGACATCCCAATGCCCGCTCTGGAGACAGAGTTTTCCCTTCGGGGACATTGGTGACAGGTGGTGCATGGTTGTCGTCAGCTCGTGTCGTGAGATGTTGGGTTAAGTCCCGCAACGAGCGCAACCCTTGATCTTAGTTGCCAGCATTAAGTTGGGCACTCTAAGGTGACTGCCGGTG	942	x	1e-09	1e-09	1e-09	1e-09	1e-09	1e-09	1e-09	1e-09	1e-09	1e-09	1e-09	1e-09	1e-09	5.23286	1e-09	1e-09	1e-09	1e-09	1e-09	1e-09	1e-09	1e-09	1e-09	1e-09	1e-09	1e-09	1e-09
>H4KJ0JL01BHQ89_175	CACGCCGTAAACGATGAGTGCTAAGTGTTAGAGGGGTTATTCCCTTTAGTGCTGTAGCTAACGCGTTAAGCACTCCGCCTGGGGAGTACGGTCGCAAGACTGAAACTCAAAGGAATTGACGGGGGCCCGCACAAGCGGTGGAGCATGTGGTTTAATTCGAAGCAACGCGAAGAACCTTACCAGGTCTTGACATCCTCTGACAATCCTAGAGATAGGACGTCCCCTTCGGGGGCAGAGTGACAGGTGGTGCATGGTTGTCGTCAGCTCGTGTCGTGAGATGTTGGGTTAAGTCCCGCAACGAGCGCAACCCTCGCCCCTAGTTGCCAGCATTCAGTTGGGCACTCTAGGGGGACTGCCGGCT	175	x	1e-09	1e-09	1e-09	0.903098	1e-09	1e-09	1e-09	1e-09	1e-09	1e-09	1e-09	1e-09	1e-09	1e-09	1e-09	1e-09	1e-09	1e-09	1e-09	1e-09	1e-09	1e-09	1e-09	1e-09	1e-09	1e-09	1e-09
>H4KJ0JL01CX543_531	CACGCCGTAAACGATGAGTGCTAAGTGTTAGAGGGGTTATTCCCTTTAGTGCTGTAGCTAACGCGTTAAGCACTCCGCCTGGGGAGTACGGCCGCAAGGCTGAAACTCAAAGGAATTGACGGGGGCCCGCACAAGCGGTGGAGCATGTGGTTTAATTCGAAGCAACGCGAAGAACCTTACCAGGTCTTGACATCCCCTGACAACCCAAGAGATCGGGCGTTCCCCCTTCGGGGGGACAGGGTGACAGGTGGTGCATGGTTGTCGTCAGCTCGTGTCGTGAGATGTTGGGTTAAGTCCCGCAACGAGCGCAACCCTCGCCCCTAGTTGCCAGCATTCAGTTGGGCACTCTAGGGGGACTGCCGGCT	531	x	1e-09	1e-09	1e-09	1e-09	1e-09	1e-09	1e-09	1e-09	1e-09	1e-09	1e-09	1e-09	1e-09	1e-09	1e-09	1e-09	1e-09	1e-09	1e-09	1e-09	1e-09	1e-09	1e-09	1e-09	1e-09	1e-09	1e-09
>H4KJ0JL02HMYQG_546	CACGCCGTAAACGATGAGTGCTAAGTGTTAGAGGGGTTAACCCTTTAGTGCTGTAGCTAACGCGTTAAGCACTCCGCCTGGGGAGTACGGCCGCAAGGCTGAAACTCAAAGGAATTGACGGGGGGCCCGCACAAGCGGTGGAGCATGTGGTTTAATTCGAAGCAACGCGAAGAACCTTACCAGGTCTTGACATCCCCTGACAACCCTGGAGACAGGGCGTTCCTCCCTTGCGGGAGGACAGGGTGACAGGTGGTGCATGGTTGTCGTCAGCTCGTGTCGTGAGATGTTGGGTTAAGTCCCGCAACGAGCGCAACCCTCGCCTCTAGTTGCCAGCATTCAGTTGGGCACTCTAGAGGGACTGCCGGCG	546	x	1e-09	1e-09	1e-09	1e-09	1e-09	1e-09	1e-09	1e-09	1e-09	1e-09	1e-09	1e-09	1e-09	1e-09	1e-09	1e-09	1e-09	1e-09	1e-09	1e-09	1e-09	1e-09	1e-09	1e-09	1e-09	1e-09	1e-09
>H4KJ0JL02JX5KI_675	CACGCCGTAAACGATGAATGCCAGTCGTCGGGCAGCATGCTGTTCGGTGACACACCTAACGGATTAAGCATTCCGCCTGGGGAGTACGGTCGCAAGATTAAAACTCAAAGGAATTGACGGGGGCCCGCACAAGCGGTGGAGCATGTGGTTTAATTCGAAGCAACGCGCAGAACCTTACCAACCCTTGACATCGCAGGACAGCCCGAGAGATCGGGTCTTCTCGTAAGAGACCTGTGGACAGGTGCTGCATGGCTGTCGTCAGCTCGTGTAGTGAGATGTTCGGTTAAGTCCGGCAACGAGCGCAACCCACGTCTTTAGTTGCCAGCATTCAGTTGGGCACTCTAAAGAAACTGCCGATG	675	x	1e-09	1e-09	1e-09	1e-09	1e-09	1e-09	1e-09	1e-09	1e-09	1e-09	1e-09	1e-09	1e-09	1e-09	1e-09	1e-09	1e-09	1e-09	1e-09	1e-09	1e-09	1e-09	1e-09	1e-09	1e-09	1e-09	1e-09
>H4KJ0JL02I2DUY_689	CACGCCGTAAACGATGAGTGCTAAGTGTTAGAGGGGTTAACCCTTTAGTGCTGCAGCTAACGCATTAAGCACTCCGCCTGGGGAGTACGGTCGCAAGACTGAAACTCAAAGGAATTGACGGGGGCCCGCACAAGCGGTGGAGCATGTGGTTTAATTCGAAGCAACCCGAAGAACCTTACCAGGTCTTGACATCCCCTGACAACCCTGGAGACAGGGCGTTCCTCCCTTGCGGGAGGACAGGGTGACAGGTGGTGCATGGTTGTCGTCAGCTCGTGTCGTGAGATGTTGGGTTAAGTCCCGCAACGAGCGCAACCCTCGCCCCTAGTTGCCAGCATTCAGTTGGGCACTCTAGGGGGACTGCCGGCT	689	x	1e-09	1e-09	1e-09	1e-09	1e-09	1e-09	1e-09	1e-09	1e-09	1e-09	1e-09	1e-09	1e-09	1e-09	1e-09	1e-09	1e-09	1e-09	1e-09	1e-09	1e-09	1e-09	1e-09	1e-09	1e-09	1e-09	1e-09
>H4KJ0JL02GWO3F_373	CACGCCGTAAACGATGAGTGCTAAGTGTTAGAGGGTTTCCGCCCCTTAGTGCTGCAGCTAACGCATTAAGCACTCCGCCTGGGGAGTACGGTCGCAAGACTGAAACTCAAAGGAATTGACGGGGGCCCGCACAAGCGGTGGAGCATGTGGTTTAATTCGAAGCAACGCGAAGAACCTTACCAGGTCTTGACATCCTCTGACATCCCTAGAGATAGGGCTTCCCCTTCGGGGGCAGAGTGACAGGTGGTGCATGGTTGTCGTCAGCTCGTGTCGTGAGATGTTGGGTTAAGTCCCGCAACGAGCGCAACCCTTGATCTTAGTTGCCATCATTAAGTTGGGCACTCTAAGGTGACTGCCGGTG	373	x	1e-09	1e-09	1e-09	1e-09	1e-09	1e-09	1e-09	1e-09	1e-09	1e-09	1e-09	1e-09	1e-09	1e-09	1e-09	1e-09	1e-09	1e-09	1e-09	1e-09	1e-09	1e-09	1e-09	1e-09	1e-09	1e-09	1e-09
>H4KJ0JL01AUYCF_289	CACGCCGTAAACGATGAGTGCTAAGTGTTAGAGGGTTTCCGCCCTTTAGTGCTGAAGTTAACGCATTAAGCACTCCGCCTGGGGAGTACGGCCGCAAGGCTGAAACTCAAAGGAATTGACGGGGGCCCGCACAAGCGGTGGAGCATGTGGTTTAATTCGAAGCAACGCGAAAAACCTTACCAGGTCTTGACATCCTCTGACAACCCTAGAGATAGGGCTTCTCCTTCGGGAGCAGAGTGACAGGTGGTGCATGGTTGTCGTCAGCTCGTGTCGTGAGATGTTGGGTTAAGTCCCGCAACGAGCGCAACCCTTGACCTTAGTTGCCAGCATTCAGTTGGGCACTCTAAGGTGACTGCCGGTG	289	x	1e-09	1.49388	1e-09	1e-09	1e-09	1e-09	1e-09	1e-09	1e-09	1e-09	1e-09	1e-09	1e-09	1e-09	1e-09	1e-09	1e-09	1e-09	1e-09	1e-09	1e-09	1e-09	1e-09	1e-09	1e-09	1e-09	1e-09
>H4KJ0JL02I7BMN_509	CACGCCGTAAACGATGAGTGCTAAGTGTTAGGGGGTTTCCGCCCCTTAGTGCTGCAGCTAACGCATTAAGCACTCCGCCTGGGGAGTACGGTCGCAAGACTGAAACTCAAAGGAATTGACGGGGGCCCGCACAAGCGGTGGAGCATGTGGTTTAATTCGAAGCAACGCGAAGAACCTTACCAGGTCTTGACATCCTCTGACATCCCTAGAGATAGGGCTTCCCCTTCGGGAGCAGAGTGACAGGTGGTGCATGGTTGTCGTCAGCTCGTGTCGTGAGATGTTGGGTTAAGTCCCGCAACGAGCGCAACCCTTGATCTTAGTTGCCATCATTAAGTTGGGCACTCTAAGGTGACTGCCGGTG	509	x	1e-09	1e-09	1e-09	1e-09	1e-09	1e-09	1e-09	1e-09	1e-09	1e-09	1e-09	1e-09	1e-09	1e-09	1e-09	1e-09	1e-09	1e-09	1e-09	1e-09	1e-09	1e-09	1e-09	1e-09	1e-09	1e-09	1e-09
>H4KJ0JL02HD5O5_519	CACGCCGTAAACGATGAGTGCTAAGTGTTAGAGGGTTTCCGCCCTTTAGTGCTGAAGTTAACGCATTAAGCACTCCGCCTGGGGAGTACGGCCGCAAGGCTGAAACTCAAAGGAATTGACGGGGGCCCGCACAAGCGGTGGAGCATGTGGTTTAATTCGAAGCAACGCGAAAAACCTTACCAGGTCTTGACATCCTCTGACAACCCTAGAGATAGGGTTTCCCCTTCGGGGGCAGAGTGACAGGTGGTGCATGGTTGTCGTCAGCTCGTGTCGTGAGATGTTGGGTTAAGTCCCGCAACGAGCGCAACCCTTGATCTTAGTTGCCATCATTAAGTTGGGCACTCTAAGGTGACTGCCGGTG	519	x	1e-09	1e-09	1e-09	1e-09	1e-09	1e-09	1e-09	1e-09	1e-09	1e-09	1e-09	1e-09	1e-09	1e-09	1e-09	1e-09	1e-09	1e-09	1e-09	1e-09	1e-09	1e-09	1e-09	1e-09	1e-09	1e-09	1e-09
>H4KJ0JL01DIJCL_579	CACGCCGTAAACGATGAGTGCTAAGTGTTAGAGGGGTTATTCCCTTTAGTGCTGCAGCTAACGCGATAAGCACTCCGCCTGGGGAGTACGGCCGCAAGGCTGAAACTCAAAGGAATTGACGGGGGCCCGCACAAGCGGTGGAGCATGTGGTTTAATTCGAAGCAACGCGAAGAACCTTACCAGGTCTTGACATCCCCTGACAACCCAAGAGATTGGGCGTTCCCCCTTCGGGGGGACAGGGTGACAGGTGGTGCATGGTTGTCGTCAGCTCGTGTCGTGAGATGTTGGGTTAAGTCCCGCAACGAGCGCAACCCTCGCCTCTAGTTGCCAGCATTCAGTTGGGCACTCTAGAGGGACTGCCGGCG	579	x	1e-09	1e-09	1e-09	1e-09	1e-09	1e-09	1e-09	1e-09	1e-09	1e-09	1e-09	1e-09	1e-09	1e-09	1e-09	1e-09	1e-09	1e-09	1e-09	1e-09	1e-09	1e-09	1e-09	1e-09	1e-09	1e-09	1e-09
>H4KJ0JL02J5LKW_412	CACGCCGTAAACGATGAGTGCTAAGTGTTAGAGGGGTTAACCCTTTAGTGCTGTAGCTAACGCGTTAAGCACTCCGCCTGGGGAGTACGGCCGCAAGGCTGAAACTCAAAGGAATTGACGGGGGGCCCGCACAAGCGGTGGAGCATGTGGTTTAATTCGAAGCAACGCGAAGAACCTTACCAGGTCTTGACATCCCCTGACAACCATGGAGACAGGGCGTTCCTCCCTTGCGGGAGGACAGGGTGACAGGTGGTGCATGGTTGTCGTCAGCTCGTGTCGTGAGATGTTGGGTTAAGTCCCGCAACGAGCGCAACCCTCGCAACTAGTTGCCAGCATTCAGTTGGGCACTCTAGGGGGACTGCCGGCT	412	x	1e-09	1e-09	1e-09	1e-09	1e-09	1e-09	1e-09	1e-09	1e-09	1e-09	1e-09	1e-09	1e-09	1e-09	1e-09	1e-09	1e-09	1e-09	1e-09	1e-09	1e-09	1e-09	1e-09	1e-09	1e-09	1e-09	1e-09
>H4KJ0JL02HMMFU_418	CACGCCGTAAACGATGAGTGCTAAGTGTTAGAGGGGTTAACCCTTTAGTGCTGTAGCTAACGCGTTAAGCACTCCGCCTGGGGAGTACGGCCGCAAGGCTGAAACTCAAAGGAATTGACGGGGGCCCGCACAAGCGGTGGAGCATGTGGTTTAATTCGAAGCAACGCGAAGAACCTTACCAGGTCTTGACATCCCCTGACAACCCAAGAGATTGGGCGTTCCCCCTTCGGGGGGACAGGGTGACAGGTGGTGCATGGTTGTCGTCAGCTCGTGTCGTGAGATGTTGGGTTAAGTCCCGCAACGAGCGCAACCCTCGCCTCTAGTTGCCAGCATTCAGTTGGGCACTCTAGAGGGACTGCCGGCG	418	x	1e-09	1e-09	1e-09	1e-09	1e-09	1e-09	1e-09	1e-09	1e-09	1e-09	1e-09	1e-09	1e-09	1e-09	1e-09	1e-09	1e-09	1e-09	1e-09	1e-09	1e-09	1e-09	1e-09	1e-09	1e-09	1e-09	1e-09
>H4KJ0JL02GUG62_324	CATGCCGTAAACGTTGGGCACTAGGTGTGGGGACCATTCCACGGTTTCCGCGCCGCAGCTAACGCATTAAGTGCCCCGCCTGGGGAGTACGGCCGCAAGGCTAAAACTCAAAGGAATTGACGGGGGGCCCGCACAAGCGGCGGAGCATGCGGATTAATTCGATGCAACGCGAAGAACCTTACCAAGGCTTGACATGTTCTCGATCGCCGTAGAGATACGGTTTCCCCTTTGGGGCGGGTTCACAGGTGGTGCATGGTTGTCGTCAGCTCGTGTCGTGAGATGTTGGGTTAAGTCCCGCAACGAGCGCAACCCTCGTTCCATGTTGCCAGCACGTAATGGTGGGGACTCATGGGAGACTGCCGGGG	324	x	1e-09	1e-09	1e-09	1e-09	1e-09	1e-09	1e-09	1e-09	1e-09	1e-09	1e-09	1e-09	1e-09	1e-09	1e-09	1e-09	1e-09	1e-09	1e-09	1e-09	1e-09	1e-09	1e-09	1e-09	1e-09	1e-09	1e-09
>H4KJ0JL02I8OAM_440	CACGCCGTAAACGATGAGTGCTAGGTGTTAGACCCTTTCCGGGGTTTAGTGCCGCAGCTAACGCATTAAGCACTCCGCCTGGGGAGTACGACCGCAAGGTTGAAACTCAAAGGAATTGACGGGGGCCCGCACAAGCGGTGGAGCATGTGGTTTAATTCGAAGCAACGCGAAGAACCTTACCAGGTCTTGACATCCCTCTGACCGCTCTAGAGATAGAGTTTTCCTTCGGGACAGAGGTGACAGGTGGTGCATGGTTGTCGTCAGCTCGTGTCGTGAGATGTTGGGTTAAGTCCCGCAACGAGCGCAACCCCTATTGTTAGTTGCCATCATTTAGTTGGGCACTCTAGCGAGACTGCCGGTA	440	x	1e-09	1e-09	1e-09	1e-09	1e-09	1e-09	1e-09	1e-09	1e-09	1e-09	1e-09	1e-09	1e-09	1e-09	1e-09	1e-09	1e-09	1e-09	1e-09	1e-09	1e-09	1e-09	1e-09	1e-09	1e-09	1e-09	1e-09
>H4KJ0JL02H4YVE_441	AACGCCGTAAACGATGAGTGCTAAGTGTTAGGGGGTTTCCGCCACTTAGTGCTGCAGCTAACGCATTAAGCACTCCGCCTGGGGAGTACGGTCGCAAGACTGAAACTCAAAGGAATTGACGGGGGCCCGCACAAGCGGTGGAGCATGTGGTTTAATTCGAAGCAACGCGAAGAACCTTACCAGGTCTTGACATCCTCTGACAATCCTAGAGATAGGACGTCCACTTCGGGGGCAGAGTGACAGGTGGTGCATGGTTGTCGTCAGCTCGTGTCGTGAGATGTTGGGTTAAGTCCAGCAACGAGCGCAACCCTTGATCTTAGTTGCCAGCATTCAGTTGGGCACTCTAAGGTGACTGCCGGTG	441	x	1e-09	1e-09	1e-09	1e-09	1e-09	1e-09	1e-09	1e-09	1e-09	1e-09	1e-09	1e-09	1e-09	1e-09	1e-09	1e-09	1e-09	1e-09	1e-09	1e-09	1e-09	1e-09	1e-09	1e-09	1e-09	1e-09	1e-09
>H4KJ0JL02IK7PO_450	CACGCCGTAAACGATGAGTGCTAAGTGTTAGGGGGTTTCCGCCCCTTAGTGCTGCAGCTAACGCATTAAGCACTCCGCCTGGGGAGTACGGTCGCAAGACTGAAACTCAAAGGAATTGACGGGGGCCCGCACAAGCGGTGGAGCATGTGGTTTAATTCGAAGCAACGCGAAGAACCTTACCAGGTCTTGACATCCTCTGACACCCCTAGAGATAGGGCTTCCCCTTCGGGGGCAGAGTGACAGGTGGTGCATGGTTGTCGTCAGCTCGTGTCGTGAGATGTTGGGTTAAGTCCCGCAACGAGCGCAACCCTTGACCTTAGTTGCCAGCATTCAGTTGGGCACTCTAAGGGGACTGCCGGCT	450	x	1e-09	1e-09	1e-09	1e-09	1e-09	1e-09	1e-09	1e-09	1e-09	1e-09	1e-09	1e-09	1e-09	1e-09	1e-09	1e-09	1e-09	1e-09	1e-09	1e-09	1e-09	1e-09	1e-09	1e-09	1e-09	1e-09	1e-09
>H4KJ0JL02IEXW5_451	CACGCCGTAAACGATGAGTGCTAAGTGTTAGAGGGTTTCCGCCCTTTAGTGCTGCAGCTAACGCATTAAGCACTCCGCCTGGGGAGTACTGCCGCAAGGCTGAAACTCAAAGGAATTGACGGGGGCCCGCACAAGCGGTGGAGCATGTGGTTTAATTCGAAGCAACGCGAAGAACCTTACCAGGTCTTGACATCCTCTTGCCCTCCCTAGAGATAGGGATTTCCCTTCGGGGACAAGAGTGACAGGTGGTGCATGGTTGTCGTCAGCTCGTGTCGTGAGATGTTGGGTTAAGTCCCGCAACGAGCGCAACCCTTGACCTTAGTTGCCAGCATTCAGTTGGGCACTCTAAGGTGACTGCCGGTG	451	x	1e-09	1e-09	1e-09	1e-09	1e-09	1e-09	1e-09	1e-09	1e-09	1e-09	1e-09	1e-09	1e-09	1e-09	1e-09	1e-09	1e-09	1e-09	1e-09	1e-09	1e-09	1e-09	1e-09	1e-09	1e-09	1e-09	1e-09
>H4KJ0JL02IKFWL_528	CACGCCGTAAACGATGAGTGCTAAGTGTTAGAGTGGTTATTCCCTTTAGTGCTGTAGCTAACGCGTTAAGCACTCCGCCTGTGGAGTACGGCCGCAAGGCTGAAACTCAAAGGAATTGACGGGGGCCCGCACAAGCGGTGGAGCATGTGGTTTAATTCGAAGCAACGCGAAGAACCTTACCAGGTCTTGACATCCCCTGACAACCCTGGAGACATGGCGTTCCTCCCTTGCTGGAGGACATGGTGACAGGTGGTGCATGGTTGTCGTCAGCTCGTGTCGTGAGATGTTGGGTTAAGTCCCGCAACGAGCGCAACCCTCGCCCCTAGTTGCCAGCATTCAGTTGGGCACTCTAGGGGGACTGCCGGCT	528	x	1e-09	1e-09	1e-09	1e-09	1e-09	1e-09	1e-09	1e-09	1e-09	1e-09	1e-09	1e-09	1e-09	1e-09	1e-09	1e-09	1e-09	1e-09	1e-09	1e-09	1e-09	1e-09	1e-09	1e-09	1e-09	1e-09	1e-09
>H4KJ0JL02GFO8K_533	CACGCCGTAAACGATGAGTGCTAAGTGTTAGAGGGGTTAACCCTTTAGTGCTGTAGCTAACGCGTTAAGCACTCCGCCTGGGGAGTACGGCCGCAAGGCTGAAACTCAAAGGAATTGACGGGGGCCCGCACAAGCGGTGGAGCATGTGGTTTAATTCGAAGCAACGCGAAGAACCTTACCAGGTCTTGACATCCACTGACAACCCTGGAGACAGGGCGTTCCTCCATTGCGGGAGGACAGGGTGACAGGTGGTGCATGGTTGTCGTAAGCTCGTGTCGTGAGATGTTGGGTTAAGTCCAGCAACGAGCGCAACCCTCGCCACTAGTTGCCAGCATTCAGTTGGGCACTCTAGGGGGACTGCCGGCT	533	x	1e-09	1e-09	1e-09	1e-09	1e-09	1e-09	1e-09	1e-09	1e-09	1e-09	1e-09	1e-09	1e-09	1e-09	1e-09	1e-09	1e-09	1e-09	1e-09	1e-09	1e-09	1e-09	1e-09	1e-09	1e-09	1e-09	1e-09
>H4KJ0JL02H8W7T_657	CACGCCGTAAACGATGAGTGCTAAGTGTTAGAGGGTTTCCGCCATTTAGTGCTGCAGCTAACGCATTAAGCACTCCGCCTGGGGAGTACGGCCGCAAGGCTGAAACTCAAAGGAATTGACGGGGGCCCGCACAAGCGGTGGAGCATGTGGTTTAATTCGAAGCAACGCGAAGAACCTTACCAGGTCTTGACATCCTCTTGCCCTCCATAGAGATAGGGATTTCACTTCGGGGACAAGAGTGACAGGTGGTGCATGGTTGTCGTCAGCTCGTGTCGTGAGATGTTGGGTTAAGTCCCGCAACGAGCGCAACCCTTGACCTTAGTTGCCAGCATTCAGTTGGGCACTCTAAGGTGACTGCCGGTG	657	x	1e-09	1e-09	1e-09	1e-09	1e-09	1e-09	1e-09	1e-09	1e-09	1e-09	1e-09	1e-09	1e-09	1e-09	1e-09	1e-09	1e-09	1e-09	1e-09	1e-09	1e-09	1e-09	1e-09	1e-09	1e-09	1e-09	1e-09
>H4KJ0JL02FPOCO_662	CACGCCGTAAACGATGAGTGCTAAGTGTTAGAGGGGTTAACCCTTTAGTGCTGTAGCTAACGCGTTAAGCACTCCGCCTGGGGAGTACGGTCGCAAGACTGAAACTCAAAGGAATTGACGGGGGGCCCGCACAAGCGGTGGAGCATGTGGTTTAATTCGAAGCAACGCGAAGAACCTTACCAGGTCTTGACATCCCCTGACAACCCTGGAGACAGGGCGTTCCTCCATTGCGGGAGGACAGGGTGACAGGTGGTGCATGGTTGTCGTCAGCTCGTGTCGTGAGATGTTGGGTTAAGTCCCGCAACGAGCGCAACCCTCGCCCCTAGTTGCCAGCATTCAGTTGGGCACTCTAGGGGGACTGCCGGCT	662	x	1e-09	1e-09	1e-09	1e-09	1e-09	1e-09	1e-09	1e-09	1e-09	1e-09	1e-09	1e-09	1e-09	1e-09	1e-09	1e-09	1e-09	1e-09	1e-09	1e-09	1e-09	1e-09	1e-09	1e-09	1e-09	1e-09	1e-09
>H4KJ0JL02HO9T8_668	CACGCCGTAAACGATGAGTGCTAAGTGTTAGAGGGGTTATTCCCTTTAGTGCTGTAGCTAACGCGTTAAGCACTCCGCCTGGGGAGTACGGCCGCAAGGCTGAAACTCAAAGGAATTGACGGGGGCCCGCACAAGCGGTGGAGCATGTGGTTTAATTCGAAGCAACGCGAAGAACCTTACCAGGTCTTGACATCCACTGACAACCCTGGAGACAGGGCGTTCCTCCATTGCGGGAGGACAGGGTGACAGGTGGTGCATGGTTGTCGTCAGCTCGTGTCGTGAGATGTTGGGTTAAGTCCCGCAACGAGCGCAACCCTCGCCCCTAGTTGCCAGCATTCAGTTGGGCACTCTAAGGTGACTGCCGGTG	668	x	1e-09	1e-09	1e-09	1e-09	1e-09	1e-09	1e-09	1e-09	1e-09	1e-09	1e-09	1e-09	1e-09	1e-09	1e-09	1e-09	1e-09	1e-09	1e-09	1e-09	1e-09	1e-09	1e-09	1e-09	1e-09	1e-09	1e-09
>H4KJ0JL02GDS5T_729	CACGCCGTAAACGATGAGTGCTAAGTGTTAGAGGGGTTATTCCCTTTAGTGCTGTAGCTAACGCGTTAAGCACTCCGCCTGGGGAGTACGGCCGCAAGGCTGAAACTCAAAGGAATTGACGGGGGCCCGCACAAGCGGTGGAGCATGTGGTTTAATTCGAAGCAACGCGAAGAACCTTACCAGGTCTTGACATCCCCTGACAACCATGGAGACAGGGCGTTCCTCCATTGCGGGAGGACAGGGTGACAGGTGGTGCATGGTTGTCGTCAGCTCGTGTCGTGAGATGTTGGGTTAAGTCCAGCAACGAGCGCAACCATCGCCACTAGTTGCCAGCATTCAGTTGGGCACTCTAGGGGGACTGCCGGCT	729	x	1e-09	1e-09	1e-09	1e-09	1e-09	1e-09	1e-09	1e-09	1e-09	1e-09	1e-09	1e-09	1e-09	1e-09	1e-09	1e-09	1e-09	1e-09	1e-09	1e-09	1e-09	1e-09	1e-09	1e-09	1e-09	1e-09	1e-09
>H4KJ0JL02HYFIF_744	CACGCCGTAAACGATGAGTGCTAAGTGTTAGAGGGGTTATTCCATTTAGTGCTGTAGCTAACGCGTTAAGCACTCAGCCTGGGGAGTACGGCCGCAAGGCTGAAACTCAAAGGAATTGACGGGGGCCCGCACAAGCGGTGGAGCATGTGGTTTAATTCGAAGCAACGCGAAGAACCTTACCAGGTCTTGACATCCCCTGACAACCCTGGAGACAGGGCGTTCTTCCCTTGCGGGAGGACAGGGTGACAGGTGGTGCATGGTTGTCGTCAGCTCGTGTCGTGAGATGTTGGGTTAAGTCCAGCAACGAGCGCAACCCTCGCCCCTAGTTGCCAGCATTCAGTTGGGCACTCTAGGGGGACTGCCGGCT	744	x	1e-09	1e-09	1e-09	1e-09	1e-09	1e-09	1e-09	1e-09	1e-09	1e-09	1e-09	1e-09	1e-09	1e-09	1e-09	1e-09	1e-09	1e-09	1e-09	1e-09	1e-09	1e-09	1e-09	1e-09	1e-09	1e-09	1e-09
>H4KJ0JL02GOH1V_747	CACGCCGTAAACGATGAGTGCTAAGTGTTAGAGGGTTTCCGCCCTTTAGTGCTGCAGCTAACGCATTAAGCACTCCGCCTGGGGAGTACGGCCGCAAGGCTGAAACTCAAAGGAATTGATGGGGGCCCGCACAAGCGGTGGAGCATGTGGTTTAATTCGAAGCAACGCGAAGAACCTTACCAGGTCTTGACATCCTCTTGACCTCCATAGAGATAGGGATTTCCATTCGGGGACAAGAGTGACAGGTGGTGCATGGTTGTCGTCAGCTCGTGTCGTGAGATGTTGGGTTAAGTCCAGCAACGAGCGCAACCCTTGACCTTAGTTGCCAGCATTCAGTTGGGCACTCTAAGGTGACTGCCGGTG	747	x	1e-09	1e-09	1e-09	1e-09	1e-09	1e-09	1e-09	1e-09	1e-09	1e-09	1e-09	1e-09	1e-09	1e-09	1e-09	1e-09	1e-09	1e-09	1e-09	1e-09	1e-09	1e-09	1e-09	1e-09	1e-09	1e-09	1e-09
>H4KJ0JL02IBLLU_748	CACGCCGTAAACGATGAGTGCTAAGTGTTAGAGTGGTTATTCCCTTTAGTGCTGTAGCTAACGCGTTAAGCACTCCGCCTGTGGAGTACTGCCGCAAGGCTGAAACTCAAAGGAATTGACGGGGGCCCGCACAAGCGGTGGAGCATGTGGTTTAATTCGAAGCAACGCGAAGAACCTTACCAGGTCTTGACATCCCCTGACAACCCTGGAGACAGGGCGTTCCTCCCTTGCGGGAGGACAGGGTGACAGGTGGTGCATGGTTGTCGTCAGCTCGTGTCGTGAGATGTTGGGTTAAGTCCCGCAACGAGCGCAACCCTCGCCCCTAGTTGCCAGCATTCAGTTTGGCACTCTAGGGGGACTGCCGGCT	748	x	1e-09	1e-09	1e-09	1e-09	1e-09	1e-09	1e-09	1e-09	1e-09	1e-09	1e-09	1e-09	1e-09	1e-09	1e-09	1e-09	1e-09	1e-09	1e-09	1e-09	1e-09	1e-09	1e-09	1e-09	1e-09	1e-09	1e-09
>H4KJ0JL02HV1HJ_749	CACGACGTAAACGATGAGTGCTAAGTGTTAGAGGGGTCACACCCTTTAGTGCTGCAGCTAACGCGATAAGCACTCCGCCTGGGGAGTACGGCCGCAAGGCTGAAACTCAAAGGAATTGACGGGGGCCCGCACAAGCGGTGGAGCATGTGGTTTAATTCGAAGCAACGCGAAGAACCTTACCAGGTCTTGACATCCCATGACAACCCAAGAGATTGGGCGTTCCCACTTCGGGGGGACAGGGTGACAGGTGGTGCATGGTTGTCGTCAGCTCGTGTCGTGAGATGTTGGGTTAAGTCCCGCAACGAGCGCAACCCTCGCCCCTAGTTGCCAGCATTCAGTTGGGCACTCTAGTGGGACTGCCGGCT	749	x	1e-09	1e-09	1e-09	1e-09	1e-09	1e-09	1e-09	1e-09	1e-09	1e-09	1e-09	1e-09	1e-09	1e-09	1e-09	1e-09	1e-09	1e-09	1e-09	1e-09	1e-09	1e-09	1e-09	1e-09	1e-09	1e-09	1e-09
>H4KJ0JL02FIVCT_750	CACGCCGTAAACGATGAGTGCTAAGTGTTAGAGGGTTTCCGCCCTTTAGTGCTGCAGCTAACGCATTAAGCACTCCGCCTGGGGAGTACGGCCGCAAGGCTGAAACTCAAAGGAATTGACGGGGGCCAGCACAAGCGGTGGAGCATGTGGTTTAATTCGAAGCAACGCGAAGAACCTTACCAGGTCTTGACATCCTCTTGCCCTCCCTAGAGATAGGGATTTCCCTTCGGGGACAAGAGTGACAGGTGGTGCATGGTTGTCGTCAGCTCGTGTCGTGAGATGTTGGGTTAAGTCACGCAACGAGCGCAACCCTTGACATTAGTTGCCAGCATTCAGTTGGGCACTCTAAGGTGACTGCCGGTG	750	x	1e-09	1e-09	1e-09	1e-09	1e-09	1e-09	1e-09	1e-09	1e-09	1e-09	1e-09	1e-09	1e-09	1e-09	1e-09	1e-09	1e-09	1e-09	1e-09	1e-09	1e-09	1e-09	1e-09	1e-09	1e-09	1e-09	1e-09
>H4KJ0JL02FZTK0_334	CACGCCGTAAACGATGTCGACTTGGAGGTTGTGCCCTTGAGGCGTGGCTTCCGGAGCTAACGCGTTAAGTCGACCGCCTGGGGAGTACGGCCGCAAGGTTAAAACTCAAATGAATTGACGGGGGCCCGCACAAGCGGTGGAGCATGTGGTTTAATTCGATGCAACGCGAAGAACCTTACCTACTCTTGACATCCAGAGAAGTTTGCAGAGATGCGAACGTGCCTTCGGGAACTCTGAGACAGGTGCTGCATGGCTGTCGTCAGCTCGTGTTGTGAAATGTTGGGTTAAGTCCCGCAACGAGCGCAACCCTTATCCTTTGTTGCCAGCGGTCCGGCCGGGAACTCAAAGGAGACTGCCAGTG	334	x	1e-09	1e-09	1e-09	4.51549	1e-09	1e-09	1e-09	1e-09	1e-09	1e-09	1e-09	1e-09	1e-09	1e-09	1e-09	1e-09	1e-09	1e-09	1e-09	1e-09	1e-09	1e-09	1e-09	1e-09	1e-09	1e-09	1e-09
>H4KJ0JL01AM8HD_199	CATGCCGTAAACGATGTCTACTAGCCGTTGGGGCCTTTGAGGCTTTAGTGGCGCAGCTAACGCGATAAGTAGACCGCCTGGGGAGTACGGTCGCAAGACTAAAACTCAAATGAATTGACGGGGGCCCGCACAAGCGGTGGAGCATGTGGTTTAATTCGATGCAACGCGAAGAACCTTACCTGGTCTTGACATAGTAAGAACTTTCCAGAGATGGATTGGTGCCTTCGGGAACTTACATACAGGTGCTGCATGGCTGTCGTCAGCTCGTGTCGTGAGATGTTGGGTTAAGTCCCGCAACGAGCGCAACCCTTTTCCTTATTTGCCAGCACTTCGGGTGGGAACTTTAAGGATACTGCCAGTG	199	x	1e-09	1e-09	1e-09	2.70929	1e-09	1e-09	1e-09	1e-09	1e-09	1e-09	1.89107	1e-09	1e-09	1e-09	1e-09	3.02939	1e-09	1e-09	1e-09	1e-09	2.56871	1e-09	1e-09	1e-09	1e-09	1e-09	1e-09
>H4KJ0JL01EFHBT_374	CGCACCGTAAACGATGATAACTCGTTGTTAGCGATATGACAGTTAGCGACCAAGCGAAAGCGATAAGTTATCCACCTGGGGAGTACGCCGGCAACGGTGAAACTCAAAGGAATTGACGGGGGCCCGCACAAGCGGAGGAGCATGTGGTTTAATTCGATGATACGCGAGGAACCTTACCTGGGCTTGAAAGTTAGTGACCGTCTCTGAAAGGAGATTTTCCGCAAGGACACGAAACTAGGTGCTGCATGGCTGTCGTCAGCTCGTGCCGTGAGGTGTTGGGTTAAGTCCCGCAACGAGCGCAACCCCTACCATTAGTTACCAGCGAGTAATGTCGGGAACTCTAATGGAACTGCCCGTG	374	x	1e-09	1e-09	1e-09	1e-09	1e-09	1e-09	1e-09	1e-09	1e-09	1e-09	1e-09	1e-09	1e-09	1e-09	1e-09	1e-09	1e-09	1e-09	1e-09	1.1744	3.85307	1e-09	1e-09	1e-09	1e-09	1e-09	1e-09
>H4KJ0JL02HKH4S_470	CACGCCGTAAACGATGTCGACTTGGAGGTTGTGCCCTTGAGGCGTGGCTTCCGGAGCTAACGCGTTAAGTCGACCGCCTGGGGAGTACGGCCGCAAGGTTAAAACTCAAATGAATTGACGGGGGCCCCGCACAAGCGGTGGAGCATGTGGTTTAATTCGATGCAACGCGAAGAACCTTACCTACTCTTGACATCCAGAGAACTTTCCAGAGATGGATTGGTGCCTTCGGGAACTCTGAGACAGGTGCTGCATGGCTGTCGTCAGCTCGTGTTGTGAAATGTTGGGTTAAGTCCCGCAACGAGCGCAACCCTTATCCTTTGTTGCCAGCGGTCCGGCCGGGAACTCAAAGGAGACTGCCAGTG	470	x	1e-09	1e-09	1e-09	1e-09	1e-09	1e-09	1e-09	1e-09	1e-09	1e-09	1e-09	1e-09	1e-09	1e-09	1e-09	1e-09	1e-09	1e-09	1e-09	1e-09	3.85307	1e-09	1e-09	1e-09	1e-09	1e-09	1e-09
>H4KJ0JL02FXKH8_352	CACGCCGTAAACGATGTCGACTTGGAGGTTGTGCCCTTGAGGCGTGGCTTCCGGAGCTAACGCGTTAAGTCGACCGCCTGGGGAGTACGGCCGCAAGGTTAAAACTCAAATGAATTGACGGGGGCCCGCACAAGCGGTGGAGCATGTGGTTTAATTCGATGCAACGCGAAGAACCTTACCTGGTCTTGACATCCACAGAACTTTCCAGAGATGGATTGGTGCCTTCGGGAACTGTGAGACAGGTGCTGCATGGCTGTCGTCAGCTCGTGTTGTGAAATGTTGGGTTAAGTCCCGCAACGAGCGCAACCCTTATCCTTTGTTGCCAGCGGTCCGGCCGGGAACTCAAAGGAGACTGCCAGTG	352	x	1e-09	1e-09	1e-09	0.903098	1e-09	1e-09	1e-09	1e-09	1e-09	1e-09	1e-09	1e-09	1e-09	1e-09	1e-09	1e-09	1e-09	1e-09	1e-09	1e-09	2.56871	1e-09	1e-09	1e-09	1e-09	1e-09	1e-09
>H4KJ0JL02F12M8_708	CACGCCGTAAACGATGAGTGCTAAGTGTTAGGGGGTTTCCGCCCCTTAGTGCTGCAGCTAACGCATTAAGCACTCCGCCTGGGGAGTACGACCGCAAGGTTGAAACTCAAAGGAATTGACGGGGACCCGCACAAGCGGTGGAGCATGTGGTTTAATTCGAAGCAACGCGAAGAACCTTACCAAATCTTGACATCCTTTGACCGCTCTAGAGATAGAGTCTTCCCCTTCGGGGGACAAAGTGACAGGTGGTGCATGGTTGTCGTCAGCTCGTGTCGTGAGATGTTGGGTTAAGTCCCGCAACGAGCGCAACCCTTAAGCTTAGTTGCCATCATTAAGTTGGGCACTCTAAGTTGACTGCCGGTG	708	x	1e-09	1e-09	1e-09	1e-09	1e-09	1e-09	1e-09	1e-09	1e-09	1e-09	1e-09	1e-09	1e-09	1e-09	1e-09	1e-09	1e-09	1e-09	1e-09	1e-09	2.56871	1e-09	1e-09	1e-09	1e-09	1e-09	1e-09
>H4KJ0JL02GHVPG_709	CACGCCGTAAACGATGAGTGCTAAGTGTTAGGGGGTTTCCGCCCCTTAGTGCTGCAGCTAACTCATTAAGCACTCCGCCTGGAGAGTACGGTCGCAAGACTGAAACTCAAAGGAATTGACGGGGGCCCGCACAAGCGGTGGAGCATTTGGTTTAATTCGAAGCAACGCGAAGAACCTTACCAGGTCTTGACATCCTCTGACAATCCTAGAGATAGGACGTCCCCTTCGGGGGCAGAGTGACAGGTGGTGCATGGTTGTCGTCAGCTCGTGTCGTGAGATGTTGGGTTAAGTCCCGCAACGAGCGCAACCCTTGATCTTAGTTGCCAGCATTTAGTTGGGCACTCTAAGGTGACTGCCGGTG	709	x	1e-09	1e-09	1e-09	1e-09	1e-09	1e-09	1e-09	1e-09	1e-09	1e-09	1e-09	1e-09	1e-09	1e-09	1e-09	1e-09	1e-09	1e-09	1e-09	1e-09	2.56871	1e-09	1e-09	1e-09	1e-09	1e-09	1e-09
>H4KJ0JL02G065C_303	CATGCCGTAAACGATGTCTACTAGCCGTTGGGGTCTTTGAGACTTTAGTGGCGCAGCTAACGCGATAAGTAGACCGCCTGGGGAGTACGGTCGCAAGACTAAAACTCAAATGAATTGACGGGGGCCCGCACAAGCGGTGGAGCATGTGGTTTAATTCGATGCAACGCGAAGAACCTTACCTGGTCTTGACATAGTAAGAACTTTCCAGAGATGGATTGGTGCCTTCGGGAGCTTACATACAGGTGCTGCATGGCTGTCGTCAGCTCGTGTCGTGAGATGTTGGGTTAAGTCCCGCAACGAGCGCAACCCTTTTCCTTATTTGCCAGCGGGTTAAGCCGGGAACTTTAAGGATACTGCCAGTG	303	x	1e-09	1e-09	1e-09	1e-09	1e-09	1e-09	1e-09	1e-09	1e-09	1e-09	1e-09	1e-09	1e-09	1e-09	1e-09	1e-09	1e-09	1e-09	1e-09	1e-09	1e-09	1e-09	1e-09	1e-09	1e-09	1e-09	1e-09
>H4KJ0JL01B2CD7_386	CACGCCGTAAACGATGTCAACTAGCCGTTGGGAGTCTTGAACTCTTAGTGGCGCAGCTAACGCATTAAGTTGACCGCCTGGGGAGTACGGCCGCAAGGTTAAAACTCAAATGAATTGACGGGGGCCCGCACAAGCGGTGGAGCATGTGGTTTAATTCGAAGCAACGCGAAGAACCTTACCAGGCCTTGACATCCAATGAACTTTCCAGAGATGGATTGGTGCCTTCGGGAACATTGAGACAGGTGCTGCATGGCTGTCGTCAGCTCGTGTCGTGAGATGTTGGGTTAAGTCCCGTAACGAGCGCAACCCTTGTCCTTAGTTACCAGCACGTAATGGTGGGCACTCTAAGGAGACTGCCGGTG	386	x	1e-09	1e-09	1e-09	1e-09	1e-09	1e-09	1e-09	1e-09	1e-09	1e-09	1e-09	1e-09	1e-09	1e-09	1e-09	1e-09	1e-09	1e-09	1e-09	1e-09	1e-09	1e-09	1e-09	1e-09	1e-09	1e-09	1e-09
>H4KJ0JL01DRBVO_391	CACGCCCTAAACGATGTCAACTGGTTGTTGGACGGCTTGCTGTTCAGTAACGAAGCTAACGCGTGAAGTTGACCGCCTGGGGAGTACGGCCGCAAGGTTGAAACTCAAAGGAATTGACGGGGACCCGCACAAGCGGTGGATGATGTGGTTTAATTCGATGCAACGCGAAAAACCTTACCTACCCTTGACATGTCAAGAATTTTGCAGAGATGTGAAAGTGCTCGAAAGAGAGCTTGAACACAGGTGCTGCATGGCCGTCGTCAGCTCGTGTCGTGAGATGTTGGGTTAAGTCCCGCAACGAGCGCAACCCTTGTCATTAGTTGCTACATTCAGTTGGGCACTCTAATGAGACTGCCGGTG	391	x	1e-09	1e-09	1e-09	1e-09	1e-09	1e-09	1e-09	1e-09	1e-09	1e-09	1e-09	1e-09	1e-09	1e-09	1e-09	1e-09	1e-09	1e-09	1e-09	1e-09	1e-09	1e-09	1e-09	1e-09	1e-09	1e-09	1e-09
>H4KJ0JL01BXDQC_413	CACGCCGTAAACGATGTCAACTAGCCGTTGGGAGCCTTGAGCTCTTAGTGGCGCAGCTAACGCATTAAGTTGACCGCCTGGGGACTACGGCCGCAAGGTTAAAACTCAAATGAATTGACGGGGGCCCGCACAAGCGGTGGAGCATGTGGTTTAATTCGAAGCAACGCGAAGAACCTTACCAGGCCTTGACATCCAATGAACTTTCCAGAGATGGATTGGTGCCTTCGGGAACATTGAGACAGGTGCTGCATGGCTGTCGTCAGCTCGTGTCGTGAGATGTTGGGTTAAGTCCCGTAACGAGCGCAACCCTTGTCCTTAGTTACCAGCACGTTATGGTGGGCACTCTAAGGAGACTGCCGGTG	413	x	1e-09	1e-09	1e-09	1e-09	1e-09	1e-09	1e-09	1e-09	1e-09	1e-09	1e-09	1e-09	1e-09	1e-09	1e-09	1e-09	1e-09	1e-09	1e-09	1e-09	1e-09	1e-09	1e-09	1e-09	1e-09	1e-09	1e-09
>H4KJ0JL01COJ56_321	CACGCCGTAAACGATGTCGATTTGGAGGTTGTGCCCTTGAGGCGTGGCTTCCGGAGCTAACGCGTTAAATCGACCGCCTGGGGAGTACGGCCGCAAGGTTAAAACTCAAATGAATTGACGGGGGGCCCGCACAAGCGGTGGAGCATGTGGTTTAATTCGATGCAACGCGAAGAACCTTACCTGGTCTTGACATCCACAGAACTTAGCAGAGATGCTTTGGTGCCTTCGGGAACTGTGAGACAGGTGCTGCATGGCTGTCGTCAGCTCGTGTTGTGAAATGTTGGGTTAAGTCCCGCAACGAGCGCAACCCTTATCCTTTGTTGCCAGCGGTTCGGCCGGGAACTCAAAGGAGACTGCCAGTG	321	x	1e-09	1e-09	1e-09	1e-09	1e-09	1e-09	1e-09	1e-09	1e-09	1e-09	1e-09	1e-09	1e-09	1e-09	1e-09	1e-09	1e-09	1e-09	1e-09	1e-09	1e-09	1e-09	1e-09	1e-09	1e-09	1e-09	1e-09
>H4KJ0JL01CFHPW_467	CACGCTGTAAACGATGTCGACTTGGAGGTTGTGCCCTTGAGGCGTGGCTTCCGGAGCTAACGCGTTAAGTCGACCGCCTGGGGAGTACGGCCGCAAGGTTAAAACTCAAATGAATTGACGGGGGGCCCGCACAAGCGGTGGAGCATGTGGTTTAATTCGATGCAACGCGAAGAACCTTACCTACTCTTGACATCCACGGAATTCGCTAGAGATAGCTTAGTGCCTTCGGGAACCGTGAGACAGGTGCTGCATGGCTGTCGTCAGCTCGTGTTGTGAAATGTTGGGTTAAGTCCCGCAACGAGCGCAACCCTTATCCTTTGTTGCCAGCACGTAATGGTGGGAACTCAAAGGAGACTGCCGGTG	467	x	1e-09	1e-09	1e-09	1e-09	1e-09	1e-09	1e-09	1e-09	1e-09	1e-09	1e-09	1e-09	1e-09	1e-09	1e-09	1e-09	1e-09	1e-09	1e-09	1e-09	1e-09	1e-09	1e-09	1e-09	1e-09	1e-09	1e-09
>H4KJ0JL01AGTA9_476	CACGCCGTAAACGATGTCAACTAGCCGTTGGAATCCTTGAGATTTTAGTGGCGCAGCTAACGCATTAAGTTGACCGCCTGGGGAGTACGGCCGCAAGGTTAAAACTCAAATGAATTGACGGGGGCCCGCACAAGCGGTGGAGCATGTGGTTTAATTCGAAGCAACGCGAAGAACCTTACCAGGCCTTGACATCCAATGAATCCTTTAGAGATAGAGGAGTGCCTTCGGGAGCATTGAGACAGGTGCTGCATGGCTGTCGTCAGCTCGTGTCGTGAGATGTTGGGTTAAGTCCCGTAACGAGCGCAACCCTTGTCCTTAGTTACCAGCACGTAATGGTGGGCACTCTAAGGAGACTGCCGGTG	476	x	1e-09	1e-09	1e-09	1e-09	1e-09	1e-09	1e-09	1e-09	1e-09	1e-09	1e-09	1e-09	1e-09	1e-09	1e-09	1e-09	1e-09	1e-09	1e-09	1e-09	1e-09	1e-09	1e-09	1e-09	1e-09	1e-09	1e-09
>H4KJ0JL01DKSER_485	CTGGCCGTAAACGATGAGTACTAGCAGGGAGGGGTTTCGCACTCTTTCCTGCGGAGCGAAAGTTTTAAGTACTCCGCCTGGGGAGTATGGTCGCAAGGCTGAAACTCAAAGGAATTGACGGGGGCTCACACAAGCGGTGGAGCATGTGGCTTAATTCGAGGCAACGCGAAGAACCTTATCCTGGGTTTGACATGCAGGGATTAACTCTCTGAAAGGAGAGCCACGCCTTCGGGTGGAACCTGCACAGGTGCTGCATGGCTGTCGTCAGCTCGTGTCGTGAGATGTAGGGTTAAGTCCTCTAACGAGCGCAACCCTTGTCACTAGTTGCCAGCACGTCAAGGTGGGACTCTAGTGAGACTGCCGGTG	485	x	1e-09	1e-09	1e-09	1e-09	1e-09	1e-09	1e-09	1e-09	1e-09	1e-09	1e-09	1e-09	1e-09	1e-09	1e-09	1e-09	1e-09	1e-09	1e-09	1e-09	1e-09	1e-09	1e-09	1e-09	1e-09	1e-09	1e-09
>H4KJ0JL01D59TQ_486	CACACCGTAAACGATGAACACTAGGTGTTAGGAGGTTTCCGCCTCTTAGTGCCTAAGCTAACGCATTAAGTGTTCCGCCTGGGGAGTACGACCGCAAGGTTGAAACTCAAAGGAATTGACGGGGACCCCGCACAAGCGGTGGAGCATGTGGTTTAATTCGAAGCAACGCGAAGAACCTTACCAGGTCTTGACATCCTTTGAAGCTTTTAGAGATAGAAGTGTTCTCTTCGGAGACAAAGTGACAGGTGGTGCATGGTCGTCGTCAGCTCGTGTCGTGAGATGTTGGGTTAAGTCCCGCAACGAGCGCAACCCTTATTGTTAGTTGCCAGCATTCAGATGGGCACTCTAGCGAGACTGCCGGTG	486	x	1e-09	1e-09	1e-09	1e-09	1e-09	1e-09	1e-09	1e-09	1e-09	1e-09	1e-09	1e-09	1e-09	1e-09	1e-09	1e-09	1e-09	1e-09	1e-09	1e-09	1e-09	1e-09	1e-09	1e-09	1e-09	1e-09	1e-09
>H4KJ0JL01AWFT6_507	CACGCCCTAAACGATGCGAACTGGATGTTGGGTGCAACTTGGCACTCAGTATCGAAGCTAACGCGTTAAGTTCGCCGCCTGGGAAGTACGGTCGCAAGACTGAAACTCAAAGGAATTGACGGGGGCCCGCACAAGCGGTGGAGTATGTGGTTTAATTCGATGCAACGCGCAGAACCTTACCTGGCCTTGACATCCAGGGAACCTTGCAGAGATGCGAGGGTGCCTTCGGGAACCCTGAGACAGGTGCTGCATGGCTGTCGTCAGCTCGTGTCGTGAGATGTTGGGTTAAGTCCCGCAACGAGCGCAACCCTTGTCCTTAGTTGCCAGCACTTCGGGTGGGAACTCTAAGGAGACCGCCGGCG	507	x	1e-09	1e-09	1e-09	1e-09	1e-09	1e-09	1e-09	1e-09	1e-09	1e-09	1e-09	1e-09	1e-09	1e-09	1e-09	1e-09	1e-09	1e-09	1e-09	1e-09	1e-09	1e-09	1e-09	1e-09	1e-09	1e-09	1e-09
>H4KJ0JL01AH2PW_540	CACGCTGTAAACGATGTCGACTTGGAGGTTGTTCCCTTGAGGAGTGGCTTCCGGAGCTAACGCGTTAAGTCGACCGCCTGGGGAGTACGGCCGCAAGGTTAAAACTCAAATGAATTGACGGGGGGCCCGCACAAGCGGTGGAGCATGTGGTTTAATTCGATGCAACGCGAAGAACCTTACCTACTCTTGACATCCAGAGAACTTAGCAGAGATGCTTTGGTGCCTTCGGGAACTCTGAGACAGGTGCTGCATGGCTGTCGTCAGCTCGTGTTGTGAAATGTTGGGTTAAGTCCCGCAACGAGCGCAACCCTTATCCTTTGTTGCCAGCGGTTCGGCCGGGAACTCAAAGGAGACTGCCAGTG	540	x	1e-09	1e-09	1e-09	1e-09	1e-09	1e-09	1e-09	1e-09	1e-09	1e-09	1e-09	1e-09	1e-09	1e-09	1e-09	1e-09	1e-09	1e-09	1e-09	1e-09	1e-09	1e-09	1e-09	1e-09	1e-09	1e-09	1e-09
>H4KJ0JL01C7DUC_547	CACGCCGTAAACGATGAGTGCTAGGTGTTAGGGGGTCCAACCCTTAGTGCCGAAGTAAACACATTAAGCACTCCGCCTGGGGAGTACGGCCGCAAGGCTGAAACTCAAAGGAATTGACGGGGGGCCCGCACAAGCGGTGGAGCATGTGGTTTAATTCGAAGCAACGCGAAGAACCTTACCAAGTCTTGACATCCCAATGCCCACTCTGGAGACAGAGTTCTCCCTTCGGGGACATTGGTGACAGGTGGTGCATGGTTGTCGTCAGCTCGTGTCGTGAGATGTTGGGTTAAGTCCCGCAACGAGCGCAACCCTTGATCTTAGTTGCCAGCATTAAGTTGGGCACTCTAAGGTGACTGCCGGTG	547	x	1e-09	1e-09	1e-09	1e-09	1e-09	1e-09	1e-09	1e-09	1e-09	1e-09	1e-09	1e-09	1e-09	1e-09	1e-09	1e-09	1e-09	1e-09	1e-09	1e-09	1e-09	1e-09	1e-09	1e-09	1e-09	1e-09	1e-09
>H4KJ0JL01AXXF8_564	CACGCAGTAAACGATGATAACTGGGCGTATGCGATATACAGTATGCTCCTAAGCGAAAGCGTTAAGTTATCCACCTGGGGAGTACGCCGGCAACGGTGAAACTCAAAGGAATTGACGGGGGCCCGCACAAGCGGAGGAACATGTGGTTTAATTCGATGATACGCGAGGAACCTTACCCGGGATTGAAATGTAGATGACCGCTCCTGAAAGGGAGTTTTCCTTCGGGACATCTATGTAGGTGCTGCATGGTTGTCGTCAGCTCGTGCCGTGAGGTGTCGGCTTAAGTGCCATAACGAGCGCAACCCCTGTCTACGGTTGCCATCAGGTAATGCTGGGAACTCCGTAGAGACTGCCGTCG	564	x	1e-09	1e-09	1e-09	1e-09	1e-09	1e-09	1e-09	1e-09	1e-09	1e-09	1e-09	1e-09	1e-09	1e-09	1e-09	1e-09	1e-09	1e-09	1e-09	1e-09	1e-09	1e-09	1e-09	1e-09	1e-09	1e-09	1e-09
>H4KJ0JL01AN7E9_565	CACGCCGTAAACGATGAATGCCAGCCGTTGGGGTGCATGCACCTCAGTGGCGCAGCTAACGCTTTAAGCATTCCGCCTGGGGAGTACGGTCGCAAGATTAAAACTCAAAGGAATTGACGGGGGCCCGCACAAGCGGTGGAGCATGTGGTTTAATTCGAAGCAACGCGCAGAACCTTACCAGCTTTTGACATGTCCGGTTTGATCGGCAGAGATGCCTTTCTTCAGTTCGGCTGGCCGGAACACAGGTGCTGCATGGCTGTCGTCAGCTCGTGTCGTGAGATGTTGGGTTAAGTCCCGCAACGAGCGCAACCCTCGCCCCTAGTTGCCATCATTCAGTTGGGAACTCTAGGGGGACTGCCGGTG	565	x	1e-09	1e-09	1e-09	1e-09	1e-09	1e-09	1e-09	1e-09	1e-09	1e-09	1e-09	1e-09	1e-09	1e-09	1e-09	1e-09	1e-09	1e-09	1e-09	1e-09	1e-09	1e-09	1e-09	1e-09	1e-09	1e-09	1e-09
>H4KJ0JL01CQOAA_697	CACGCCGTAAACGATGAGTGCTAGTTGTTTGGGGCTATCCAGCCCTAAGTGACGCAGCAAACGCATTAAGCACTCCGCCTGGGGAGTACGACCGCAAGGTTGAAACTCAAAGGAATTGACGGGGGCCCGCACAAGCGGTGGAGCATGTGGTTTAATTCGAAGCAACGCGAAGAACCTTACCAGGTCTTGACATACTCGTGCTATTCCTAGAGATAGGAAGTTCCTTCGGGACACGGGATACAGGTGGTGCATGGTTGTCGTCAGCTCGTGTCGTGAGATGTTGGGTTAAGTCCCGCAACGAGCGCAACCCCTATTGTTAGTTGCCATCATTAAGTTGGGCACTCTAGCGAGACTGCCGGTA	697	x	1e-09	1e-09	1e-09	1e-09	1e-09	1e-09	1e-09	1e-09	1e-09	1e-09	1e-09	1e-09	1e-09	1e-09	1e-09	1e-09	1e-09	1e-09	1e-09	1e-09	1e-09	1e-09	1e-09	1e-09	1e-09	1e-09	1e-09
>H4KJ0JL01CW0XV_784	CACGCCGTAAACGATGTCTACTAGTCGTTGGGTCCCTTGAGGACTTAGTGACGCAGCTAACGCAATAAGTAGACCGCCTGGGGAGTACGGCCGCAAGGTTAAAACTCAAATGAATTGACGGGGGGCCCGCACAAGCGGTGGAGCATGTGGTTTAATTCGATGCAACGCGAAGAACCTTACCTGGTCTTGACATATCTAGAATCCTGCAGAGATGCGGGAGTGCCTTCGGGAATTAGAATACAGGTGCTGCATGGCTGTCGTCAGCCCGTGTCGTGAGATGTTGGGTTAAGTCCCGCAACGAGCGCAACCCTTGTCCTTAGTTACCAGCGGTTTGGCCGGGAACTCTAAGGATACTGCCAGTG	784	x	1e-09	1e-09	1e-09	1e-09	1e-09	1e-09	1e-09	1e-09	1e-09	1e-09	1e-09	1e-09	1e-09	1e-09	1e-09	1e-09	1e-09	1e-09	1e-09	1e-09	1e-09	1e-09	1e-09	1e-09	1e-09	1e-09	1e-09
>H4KJ0JL01EVSBN_785	CACGCCGTAAACGATGTCGACTTGGAGGTTGTGCCCTTGAGGCGTGGCTTCCGGAGCTAACGCGTTAAGTCGACCGCCTGGGGAGTACGGCCGCAAGGTTAAAACTCAAATGAATTGACGGGGGCCCCGCACAAGCGGTGGAGCATGTGGTTTAATTCGATGCAACGCGAAGAACCTTACCTGGCCTTGACATCCACGGAATTCGGCAGAGATGCCTTAGTGCCTTCGGGAACCGTGAGACAGGTGCTGCATGGCTGTCGTCAGCTCGTGTTGTGAAATGTTGGGTTAAGTCCCGCAACGAGCGCAACCCTTATCCTTTGTTGCCAGCACGTAATGGTGGGAACTCAAAGGAGACTGCCGTTG	785	x	1e-09	1e-09	1e-09	1e-09	1e-09	1e-09	1e-09	1e-09	1e-09	1e-09	1e-09	1e-09	1e-09	1e-09	1e-09	1e-09	1e-09	1e-09	1e-09	1e-09	1e-09	1e-09	1e-09	1e-09	1e-09	1e-09	1e-09
>H4KJ0JL01B1ECA_786	CACGCCCTAAACGATGTCTACTAGTTGTCGGGTCTTAATTGACTTGGTAACGCAGCTAACGCGTGAAGTAGACCGCCTGGGGAGTACGGTCGCAAGATTAAAACTCAAAGGAATTGACGGGGGACCCGCACAAGCGGTGGATGATGTGGATTAATTCGATGCAACGCGAAAAACCTTACCTACCCTTGACATGGATGGAATCCTAGAGAGATTTGGGAGTGCCCGAAAGGGAACCATTACACAGGTGCTGCATGGCTGTCGTCAGCTCGTGTCGTGAGATGTTGGGTTAAGTCCCGCAACGAGCGCAACCCTTGTCATTAGTTGCTACGCAAGAGCACTCTAATGAGACTGCCGGTG	786	x	1e-09	1e-09	1e-09	1e-09	1e-09	1e-09	1e-09	1e-09	1e-09	1e-09	1e-09	1e-09	1e-09	1e-09	1e-09	1e-09	1e-09	1e-09	1e-09	1e-09	1e-09	1e-09	1e-09	1e-09	1e-09	1e-09	1e-09
>H4KJ0JL01DEYJA_790	CACGCCGTAAACGATGTCGACTTGGAGGTTGTGCCCTTGAGGCGTGGCTTCCGGAGCTAACGCGTTAAGTCGACCGCCTGGGGAGTACGGCCGCAAGGTTAAAACTCAAATGAATTGACGGGGGCCCCGGCACAAGCGGTGGAGCATGTGGTTTAATTCGATGCAACGCGAAGAACCTTACCTGGTCTTGACATCCACGGAAGTTTTCAGAGATGAGAATGTGCCTTCGGGAACCGTGAGACAGGTGCTGCATGGCTGTCGTCAGCTCGTGTTGTGAAATGTTGGGTTAAGTCCCGCAACGAGCGCAACCCTTATCCTTTGTTGCCAGCGGTCCGGCCGGGAACTCAAAGGAGACTGCCAGTG	790	x	1e-09	1e-09	1e-09	1e-09	1e-09	1e-09	1e-09	1e-09	1e-09	1e-09	1e-09	1e-09	1e-09	1e-09	1e-09	1e-09	1e-09	1e-09	1e-09	1e-09	1e-09	1e-09	1e-09	1e-09	1e-09	1e-09	1e-09
>H4KJ0JL01EHVWJ_791	CACGCCGTAAACGGTGGATGCTGGATGTGGGGCCCGTTCCACGGGTTCCGTGTCGGAGCTAACGCGTTAAGCACCCCGCCTGGGGAGTACGGCCGCAAGGCTAAAACTCAAAGAAATTGACGGGGGCCCCGCACAAGCGGCGGAGCATGCGGATTAATTCGATGCAACGCGAAGAACCTTACCTGGGCTTGACATGTTCCCGACAGCCGTAGAGATATGGCCTCCCTTCGGGGCGGGTTCACAGGTGGTGCATGGTCGTCGTCAGCTCGTGTCGTGAGATGTTGGGTTAAGTCCCGCAACGAGCGCAACCCTCTCCCTGTGTTGCCAGCACGTCATGGTGGGAACTCACGGGGGACCGCCGGGG	791	x	1e-09	1e-09	1e-09	1e-09	1e-09	1e-09	1e-09	1e-09	1e-09	1e-09	1e-09	1e-09	1e-09	1e-09	1e-09	1e-09	1e-09	1e-09	1e-09	1e-09	1e-09	1e-09	1e-09	1e-09	1e-09	1e-09	1e-09
>H4KJ0JL02JQ3QR_1684	CACGCCGTAAACGATGTCGATTTGGAGGCCGTGTCCTTGAGACGTGGCTTCCGGAGCTAACGCGTTAAATCGACCGCTGGGGAGTACGGCCGCAAGGTTAAAACTCAAATGAATTGACGGGGGGCCCGCACAAGCGGTGGAGCATGTGGTTTAATTCGATGCAACGCGAAGAACCTTACCTGGCCTTGACATGTCTGGAATCCTGTAGAGATACGGGAGTGCCTTCGGGAATCAGAACACAGGTGCTGCATGGCTGTCGTCAGCTCGTGTCGTGAGATGTTGGGTTAAGTCCCGCAACGAGCGCAACCCCTGTCCTTTGTTGCCAGCACGTAATGGTGGGAACTCAAGGGAGACTGCCGGTG	1684	x	1e-09	1e-09	1e-09	1e-09	1e-09	1e-09	1e-09	1e-09	1e-09	3.99042	1e-09	1e-09	1e-09	1e-09	1e-09	1e-09	1e-09	1e-09	1e-09	1e-09	1e-09	1e-09	1e-09	1e-09	1e-09	1e-09	1e-09
>H4KJ0JL02ILZ8S_1694	CATGCCGTAAACGATGTCTACTAGCCGTTGGGGCCTTTGAGGCTTTAGTGGCGCAGCTAACGCGATAAGTAGACCGCCTGGGGAGTACGGTAGCAAGACTAAAACTCAAATGAATTGACGGGGGCCCGCACAAGCGGTGGAGCATGTGGTTTAATTCGATGCAACGCGAAGAACCTTACCTGGTCTTGACATAGTAAGAACTTTCCAGAGATGGATTGGTGCCTTCGGGAACTTACATACAGGTGCTGCATGGCTGTCGTCAGCTCGTGTCGTGAGATGTTGGGTTAAGTCCCGCAACGAGCGCAACCCTTTTCCTTATTTGCCAGCACTTCGGGTGGGAACTTTAAGGATACTGCCAGTG	1694	x	1e-09	1e-09	1e-09	1e-09	1e-09	1e-09	1e-09	1e-09	1e-09	3.99042	1e-09	1e-09	1e-09	1e-09	1e-09	1e-09	1e-09	1e-09	1e-09	1e-09	1e-09	1e-09	1e-09	1e-09	1e-09	1e-09	1e-09
>H4KJ0JL02HK1SJ_1695	CACGCCGTAAACGGTGGATGCTGGATGTGGGGCCCGTTCCACGGGTTCCGTGTCGGAGCTAACGCGTTAAGCATCCCGACTGGGGAGTACGGCCGCAAGGCTAAAACTCAAAGAAATTGACGGGGGCCCCGCACAAGCGGCGGAGCATGCGGATTAATTCGATGCAACGCGAAGAACCTTACCTGGGCTTGACATGTTCCCGACAGCCGTAGAGATATGGCCTCCCTTCGGGGCGGGTTCACAGGTGGTGCATGGTCGTCGTCAGCTCGTGTCGTGAGATGTTGGGTTAAGTCCCGCAACGAGCGCAACCCTCGCCCTGTGTTGCCAGCACGTCATGGTGGGAACTCACGGGGGACCGCCGGGG	1695	x	1e-09	1e-09	1e-09	1e-09	1e-09	1e-09	1e-09	1e-09	1e-09	3.99042	1e-09	1e-09	1e-09	1e-09	1e-09	1e-09	1e-09	1e-09	1e-09	1e-09	1e-09	1e-09	1e-09	1e-09	1e-09	1e-09	1e-09
>H4KJ0JL02GKW9C_1697	CACGCCCTAAACGATGTCTACTAGTTGTCGGGACTTAATTGTCTTGGTAACGCAGCTAACGCGTGAAGTAGACCGCCTGGGGAGTACGGTCGCAAGATTAAAACTCAAAGGAATTGACGGGGACCCCGCACAAGCGGTGGATGATGTGGATTAATTCGATGCAACGCGAAAAACCTTACCTACCCTTTACATGGCAGGAATCCCGAAGAGATTTGGGAGTGCTCGCAAGAGAACCTGCACACAGGTGCTGCATGGCTGTCGTCAGCTCGTGTCGTGAGATGTTGGGTTAAGTCCCGCAACGAGCGCAACCCTTGTCATTAGTTGCTACGAAAGGGCACTCTAATGAGACTGCCGGTG	1697	x	1e-09	1e-09	1e-09	1e-09	1e-09	1e-09	1e-09	1e-09	1e-09	3.99042	1e-09	1e-09	1e-09	1e-09	1e-09	1e-09	1e-09	1e-09	1e-09	1e-09	1e-09	1e-09	1e-09	1e-09	1e-09	1e-09	1e-09
>H4KJ0JL02JDG4M_816	CACGCCGTAAACGATGAGTGCTAAGTGTTAGAGGGTTTCCGCCCTTTAGTGCTGCAGCTAACGCATTAAGCACTCCGCCTGGGGAGTACGGCCGCAAGGCTGAAACTCAAAGGAATTGACGGGGGCCCGCACAAGCGGTGGAGCATGTGGTTTAATTCGAAGCAACGCGAAGAACCTTACCAGGTCTTGACATCCTCTTGCCATCCCTAGAGATAGGACGTCCCCTTCGGGGGCAGAGTGACAGGTGGTGCATGGTTGTCGTCAGCTCGTGTCGTGAGATGTTGGGTTAAGTCCCGCAACGAGCGCAACCCTTGATCTTAGTTGCCAGCATTCAGTTGGGCACTCTAAGGTGACTGCCGGTG	816	x	3.80084	1e-09	1e-09	1e-09	1e-09	1e-09	1e-09	1e-09	1e-09	1e-09	1e-09	1e-09	1e-09	1e-09	1e-09	1e-09	1e-09	1e-09	1e-09	1e-09	1e-09	1e-09	1e-09	1e-09	1e-09	1e-09	1e-09
>H4KJ0JL01BMK6A_338	CACGCTGTAAACGATGTCGACTTGGAGGTTGTTCCCTTGAGGAGTGGCTTCCGGAGCTAACGCGTTAAGTCGACCGCCTGGGGAGTACGGCCGCAAGGTTAAAACTCAAATGAATTGACGGGGGCCCCGCACAAGCGGTGGAGCATGTGGTTTAATTCGATGCAACGCGAAGAACCTTACCTACTCTTGACATCCAGAGAACTTAGCAGAGATGCTTTGGTGCCTTCGGGAACTCTGAGACAGGTGCTGCATGGCTGTCGTCAGCTCGTGTTGTGAAATGTTGGGTTAAGTCCCGCAACGAGCGCAACCCTTATCCTTTGTTGCCAGCGATTCGGTCGGGAACTCAAAGGAGACTGCCAGTG	338	x	1e-09	1e-09	1e-09	1e-09	1e-09	1e-09	1e-09	1e-09	1e-09	1e-09	1e-09	1e-09	1e-09	1e-09	1e-09	1e-09	1e-09	1e-09	1e-09	1e-09	1e-09	1e-09	1e-09	1e-09	1e-09	1e-09	1e-09
>H4KJ0JL01BKB3V_777	CACGCCGTAAACGATGCGAACTGGATGTTGGGTGCAATTTGGCACGCAGTATCGAAGCTAACGCGTTAAGTTCGCCGCCTGGGGAGTACGGTCGCAAGACTGAAACTCAAAGGAATTGACGGGGGCCCGCACAAGCGGTGGAGTATGTGGTTTAATTCGATGCAACGCGAAGAACCTTACCTGGTCTTGACATGTCGAGAACTTTCCAGAGATGGATTGGTGCCTTCGGGAACTCGAACACAGGTGCTGCATGGCTGTCGTCAGCTCGTGTCGTGAGATGTTGGGTTAAGTCCCGCAACGAGCGCAACCCTTGTCCTTAGTTGCCAGCACGTAATGGTGGGAACTCTAAGGAGACCGCCGGTG	777	x	1e-09	1e-09	1e-09	1e-09	1e-09	1e-09	1e-09	1e-09	1e-09	1e-09	1e-09	1e-09	1e-09	1e-09	1e-09	1e-09	1e-09	1e-09	1e-09	1e-09	1e-09	1e-09	1e-09	1e-09	1e-09	1e-09	1e-09
>H4KJ0JL01DIE79_778	CGCGCCGTAAACGATGATTACTCGTTGTCGGCTCTTCGGAGTCGGTGACCAAGCGAAAGTGATAAGTAATCCACCTGGGGAGTACGCTCGCAAGGGTGAAACTCAAAGGAATTGACGGGGGCCCGCACAAGCGGTGGAGCATGTGGTTTAATTCGATGATACGCGAGGAACCTTACCAGGGCTTAAATGGGAGATGAATAATTAGGAAACTAGTTAGCCTTCGGGCATCTTTCAAGGTGCTGCATGGCTGTCGTCAGCTCGTGCCGTGAGGTGTTGGGTTAAGTCCCGCAACGAGCGCAACCCCTATCTTTAGTTGCCAGCGAGTTAAGTCGGGGACTCTAAAGAAACTGCCTACG	778	x	1e-09	1e-09	1e-09	1e-09	1e-09	1e-09	1e-09	1e-09	1e-09	1e-09	1e-09	1e-09	1e-09	1e-09	1e-09	1e-09	1e-09	1e-09	1e-09	1e-09	1e-09	1e-09	1e-09	1e-09	1e-09	1e-09	1e-09
>H4KJ0JL01C4PZ4_779	CACGCCGTAAACGATGAATACTAGGTGTAGGGGTTGTCATGACCTCTGTGCCGCCGCTAACGCATTAAGTATTCCGCCTGGGGAGTACGGTCGCAAGATTAAAACTCAAAGGAATTGACGGGGGCCCGCACAAGCAGCGGAGCATGTGGTTTAATTCGAAGCAACGCGAAGAACCTTACCTAGACTTGACATCTCCTGCATTACCCTTAATCGGGGAAGTTCCTTCGGGAACAGGAAGACAGGTGGTGCATGGTTGTCGTCAGCTCGTGTCGTGAGATGTTGGGTTAAGTCCCGCAACGAGCGCAACCCTTATTGTTAGTTGCTACCATTTAGTTGAGCACTCTAGCGAGACTGCCCGGG	779	x	1e-09	1e-09	1e-09	1e-09	1e-09	1e-09	1e-09	1e-09	1e-09	1e-09	1e-09	1e-09	1e-09	1e-09	1e-09	1e-09	1e-09	1e-09	1e-09	1e-09	1e-09	1e-09	1e-09	1e-09	1e-09	1e-09	1e-09
>H4KJ0JL01CA2LI_767	CACGCCGTAAACGATGAGTGCTAAGTGTTAGATGGTTTCCGCCCTTTAGTGCTGAAGTTAACGCATTAAGCACTCCGCCTGGGGAGTACGGCCGCAATGCTGAAACTCAAAGGAATTGACGGGGGCCCGCACAAGCGGTGGAGCATGTGGTTTAATTCGAAGCAACGCGAAGAACCTTACCAGGTCTTGACATCCTCTTGACCTCCCTAGAGATAGGGATTTCCCTTCGGGGACAAGAGTGACAGGTGGTGCATGGTTGTCGTCAGCTCGTGTCGTGAGATGTTGGGTTAAGTCCCGCAACGAGCGCAACCCTTGACCTTAGTTGCCAGCATTCAGTTGGGCACTCTAAGGTGACTGCCGGTG	767	x	1e-09	1e-09	3.65097	1e-09	1e-09	1e-09	1e-09	1e-09	1e-09	1e-09	1e-09	1e-09	1e-09	1e-09	1e-09	1e-09	1e-09	1e-09	1e-09	1e-09	1e-09	1e-09	1e-09	1e-09	1e-09	1e-09	1e-09
>H4KJ0JL01CDEAX_808	CACGCCGTAAACGATGAGTGCTAAGTGTTAGAGGGGTTATTCCCTTTAGTGCTGTAGCTAACGCGTTAAGCACTCCGCCTGGGGAGTACGGCCGCAAGGCTGAAACTCAAAGGAATTGACGGGGGCCCGCACAAGCGGTGGAGCATGTGGTTTAATTCGAAGCAACGCGAAGAACCTTACCAGGTCTTGACATCACCTGACAACCCTGGAGACAGGGCGTTCCTCCATTGCGGGAGGACAGGGTGACAGGTGGTGCATGGTTGTCGTCAGCTCGTGTCGTGAGATGTTGGGTTAAGTCCAGCAACGAGCGCAACCATCGCCCCTAGTTGCCAGCATTCAGTTGGGCACTCTAGGGGGACTGCCGGCT	808	x	1e-09	1e-09	3.65097	1e-09	1e-09	1e-09	1e-09	1e-09	1e-09	1e-09	1e-09	1e-09	1e-09	1e-09	1e-09	1e-09	1e-09	1e-09	1e-09	1e-09	1e-09	1e-09	1e-09	1e-09	1e-09	1e-09	1e-09
>H4KJ0JL01CNWIB_333	CACGCCGTAAACGATGAGTGCTAAGTGTTAGAGGGTTTCCGCCCTTTAGTGCTGCAGCTAACGCATTAAGCACTCCGCCTGGGGAGTACGGCCGCAAGGCCGAAACTCAAAGGAATTGACGGGGGCCCGCACAAGCGGTGGAGCATGTGGTTTAATTCGAAGCAACGCGAAGAACCTTACCAGGTCTTGACATCCTCTTGCCCTCCCTAGAGATAGGGATTTCCCTTCGGGGACAAGAGTGACAGGTGGTGCATGGTTGTCGTCAGCTCGTGTCGTGAGATGTTGGGTTAAGTCCCGCAACGAGCGCAACCCTTGACCTTAGTTGCCAGCATTCAGTTGGGCACTCTAAGGTGACTGCCGGTG	333	x	1e-09	1e-09	1e-09	1e-09	1e-09	1e-09	1e-09	1e-09	1e-09	1e-09	1e-09	1e-09	1e-09	1e-09	1e-09	1e-09	1e-09	1e-09	1e-09	1e-09	1e-09	1e-09	1e-09	1e-09	1e-09	1e-09	1e-09
>H4KJ0JL01EHF4S_479	CACGCCGTAAACGATGAGTGCTAAGTGTTAGAGGGTTTCCGCCCTTTAGTGCTGAAGTTAACGCATTAAGCACTCCGCCTGGGGAGTACGGCCGCAAGGCTGAAACTCAAAGGAATTGACGGGGGCCCGCACAAGCGGTGGAGCATGTGGTTTAATTCGAAGCAACGCGAAGAACCTTACCAGGTCTTGACATCCTCTTGCCCTCCCTAGAGATAGGGATTTCCCTTCGGGGACAAGAGTGACAGGTGGTGCATGGTTGTCGTCAGCTCGTGTCGTGAGATGTTGGGTTAAGTCCCGCAACGAGCGCAACCCTTGATCTTAGTTGCCAGCATTCAGTTGGGCACTCTAAGGTGACTGCCGGTG	479	x	1e-09	1e-09	1e-09	1e-09	1e-09	1e-09	1e-09	1e-09	1e-09	1e-09	1e-09	1e-09	1e-09	1e-09	1e-09	1e-09	1e-09	1e-09	1e-09	1e-09	1e-09	1e-09	1e-09	1e-09	1e-09	1e-09	1e-09
>H4KJ0JL01D56RR_480	CACGCCGTAAACGATGAGTGCTAAGTGTTAGAGGGTTTCCGCCCTTTAGTGCTGCAGCTAACGCATTAAGCACTCCTCCTGGGGAGTACGGCCGCAAGGCTGAAACTCAAAGGAATTGACGGGGGCCCGCACAAGCGGTGGAGCATGTGGTTTAATTCGAAGCAACGCGAAGAACCTTACCAGGTCTTGACATCCTCTTGCCCTCCCTAGAGATAGGGATTTCCCTTCGGGGACAAGAGTGACAGGTGGTGCATGGTTGTCGTCAGCTCGTGTCGTGAGATGTTGGGTTAAGTCCCGCAACGAGCGCAACCCTTGACCTTAGTTGCCAGCATTCGGTTGGGCACTCTAGAGGGACTGCCGGCG	480	x	1e-09	1e-09	1e-09	1e-09	1e-09	1e-09	1e-09	1e-09	1e-09	1e-09	1e-09	1e-09	1e-09	1e-09	1e-09	1e-09	1e-09	1e-09	1e-09	1e-09	1e-09	1e-09	1e-09	1e-09	1e-09	1e-09	1e-09
>H4KJ0JL01D2PU6_295	CACGCCGTAAACGATGAGTGCTAAGTGTTAGGGGGTTTCCGCCCCTTAGTGCTGCAGCTAACGCATTAAGCACTCCGCCTGGGGAGTACGGTCGCAAGACTGAAACTCAAAGGAATTGACGGGGGCCCGCACAAGCGGTGGAGCATGTGGTTTAATTCGAAGCAACGCGAAGAACCTTACCAGGTCTTGACATCCCCTGACAACCCAAGAGATTGGGCGTTCCCCCTTCGGGGGGACAGGGTGACAGGTGGTGCATGGTTGTCGTCAGCTCGTGTCGTGAGATGTTGGGTTAAGTCCCGCAACGAGCGCAACCCTTGATCTTAGTTGCCAGCATTCAGTTGGGCACTCTAAGGTGACTGCCGGTG	295	x	1e-09	1e-09	1e-09	1e-09	1e-09	1e-09	1e-09	1e-09	1e-09	1e-09	1e-09	1e-09	1e-09	1e-09	1e-09	1e-09	1e-09	1e-09	1e-09	1e-09	1e-09	1e-09	1e-09	1e-09	1e-09	1e-09	1e-09
>H4KJ0JL01EVM0R_626	CACGCCGTAAACGATGAGTGCTAAGTGTTAGGGGGTTTCCGCCCTTTAGTGCTGTAGCTAACGCGTTAAGCACTCCGCCTGGGGAGTACGGCCGCAAGGCTGAAACTCAAAGGAATTGACGGGGGGCCCACACAAGCGGTGGAGCATGTGGTTTAATTCGAAGCAACGCGAAGAACCTTACCAGGTCTTGACATCCCCTGACAACCCTGGAGACAGGGCGTTCCTCCCTTGCGGGAGGACAGGGTGACAGGTGGTGCATGGTTGTCGTCAGCTCGTGTCGTGAGATGTTGGGTTAAGTCCCGCAACGAGCGCAACCCTCGCCCCTAGTTGCCAGCATTCAGTTGGGCACTCTAGGGGGACTGCCGGCT	626	x	1e-09	1e-09	1e-09	1e-09	1e-09	1e-09	1e-09	1e-09	1e-09	1e-09	1e-09	1e-09	1e-09	1e-09	1e-09	1e-09	1e-09	1e-09	1e-09	1e-09	1e-09	1e-09	1e-09	1e-09	1e-09	1e-09	1e-09
>H4KJ0JL01CSWE7_757	CATGCTGTAAACGGTGGGCGCTAGGTGTGGGGACTTTCCATGGTTTCCGTGTCGTAGCTAACGCGTTAAGCGCCCCGCCTGGGGAGTACGGCCGCAAGGCTAAAACTCAAAGGAATTGACGGGGGGCCCGCACAAGCGGCGGAGCATGTGGATTAATTCGATGCAACGCGAAGAACCTTACCTGGGTTTGACATGCACTAGATGAGGCGAGAGATCGTCTGTCCCTTTGTGGCTGGTGTGCAGGTGGTGCATGGTTGTCGTCAGCTCGTGTCGTGAGATGTTGGGTTAAGTCCCGCAACGAGCGTAACCCTTGTCTTATGTTGCCAGCACGTTGTGGTGGGGACTCGTGAGAGACTGCCGGGG	757	x	1e-09	1e-09	1e-09	1e-09	1e-09	1e-09	1e-09	1e-09	1e-09	1e-09	1e-09	1e-09	1e-09	1e-09	1e-09	1e-09	1e-09	1e-09	1e-09	1e-09	1e-09	1e-09	1e-09	1e-09	1e-09	1e-09	1e-09
>H4KJ0JL01AQC8T_787	CACGCCGTAAACGATGAGTGCTAAGTGTTAGGGGGTTTCCGCCCCTTAGTGCTGCAGCTAACGCATTAAGCACTCCGCCTGGGGAGTACGGTCGCAAGACTGAAACTCAAAGGAATTGACGGGGGCCCGCACAAGCGGTGGAGCATGTGGTTTAATTCGAAGCAACGCGAAGAACCTTACCAGGTCTTGACATCCTCTGACAATCCTAGAGATAGGACGTCCCCTTCGGGGGCAGAGTGACAGGTGGTGCATGGTTGTCGTCAGCTCGTGTCGTGAGATGTTGGGTTAAGTCCCGCAACGAGCGCAACCCTTGACCTTAGTTGCCAGCATTCGGTTGGGCACTCTAGAGGGACTGCCGGCG	787	x	1e-09	1e-09	1e-09	1e-09	1e-09	1e-09	1e-09	1e-09	1e-09	1e-09	1e-09	1e-09	1e-09	1e-09	1e-09	1e-09	1e-09	1e-09	1e-09	1e-09	1e-09	1e-09	1e-09	1e-09	1e-09	1e-09	1e-09
>H4KJ0JL01DSHAB_397	CACGCCGTAAACGATGTCGACTTGGAGGTTGTGCCCTTGAGGCGTGGCTTCCGGAGCTAACGCGTTAAGTCGACCGCCTGGGGAGTACGGCCGCAAGGTTAAAACTCAAATGAATTGACGGGGGGCCCGCACAAGCGGTGGAGCATGTGGTTTAATTCGATGCAACGCGAAGAACCTTACCTACTCTTGACATCCAGAGAAGTTTGCAGAGATGCGAACGTGCCTTCGGGAACTCTGAGACAGGTGCTGCATGGCTGTCGTCAGCTCGTGTTGTGAAATGTTGGGTTAAGTCCCGCAACGAGCGCAACCCTTATCCTTTGTTGCCAGCGATTCGGTCGGGAACTCAAAGGAGACTGCCAGTG	397	x	1e-09	1e-09	1e-09	1e-09	1e-09	1e-09	1e-09	1e-09	1e-09	1e-09	1e-09	1e-09	1e-09	1e-09	1e-09	1e-09	1e-09	1e-09	1e-09	1e-09	1e-09	1e-09	1e-09	1e-09	1e-09	1e-09	1e-09
>H4KJ0JL01C787O_499	CACGCCGTAAACGATGAGTGCTAAGTGTTAGAGGGGTTATTCCCTTTAGTGCTGTAGCTAACGCGTTAAGCACTCCGCCTGGGGAGTACGGCCGCAAGGCTGAAACTCAAAGGAATTGACGGGGGCCCGCACAAGCGGTGGAGCATGTGGTTTAATTCGAAGCAACGCGAAGAACCTTACCAGGTCTTGACATCCCCTGACAACCCTGGAGACAGGGCGTTCTTCCCTTGCGGGAGGACAGGGTGACAGGTGGTGCATGGTTGTCGTCAGCTCGTGTCGTGAGATGTTGGGTTAAGTCCCGCAACGAGCGCAACCCTCGCCCCTAGTTGCCAGCATTCAGTTGGGCACTCTAGGGGGACTGCCGGCT	499	x	1e-09	1e-09	1e-09	1e-09	1e-09	1e-09	1e-09	1e-09	1e-09	1e-09	1e-09	1e-09	1e-09	1e-09	1e-09	1e-09	1e-09	1e-09	1e-09	1e-09	1e-09	1e-09	1e-09	1e-09	1e-09	1e-09	1e-09
>H4KJ0JL01CJI3L_652	CACGCCGTAAACGGTGGATGCTGGATGTGGGGCCCTTTCCACGGGTCCCGTGTCGGAGCCAACGCGTTAAGCATCCCGCCTGGGGAGTACGGCCGCAAGGCTAAAACTCAAAGAAATTGACGGGGGGCCAGCACAAGCGGCGGAGCATGCGGATTAATTCGATGCAACGCGAAGAACCTTACCTGGGCTTGACATGTGCCGGATCGCCGTGGAGACACGGTTTCCCTTCGGGGCCGGTTCACAGGTGGTGCATGGTCGTCGTCAGCTCGTGTCGTGAGATGTTGGGTTAAGTCCCGCAACGAGCGCAACCCTCGCCGCATGTTGCCAGCGGGTGATGCCGGGAACTCATGTGGGACCGCCGGGG	652	x	1e-09	1e-09	1e-09	1e-09	1e-09	1e-09	1e-09	1e-09	1e-09	1e-09	1e-09	1e-09	1e-09	1e-09	1e-09	1e-09	1e-09	1e-09	1e-09	1e-09	1e-09	1e-09	1e-09	1e-09	1e-09	1e-09	1e-09
>H4KJ0JL01CW7LF_653	CACGCCGTAAACGATGTCGATTTGGAGGCTGTGTCCTTGAGACGTGGCTTCCGGAGCTAACGCGTTAAATCGACCGCCTGGGGAGTACGGCCGCAAGGTTAAAACTCAAATGAATTGACGGGGGCCCGCACAAGCGGTGGAGCATGTGGTTTAATTCGATGCAACGCGAAGAACATTACCTGGCCTTGACATGTCTGGAATCCTGCAGAGATGCGGGAGTGCCTTCGGGAATCAGAACACAGGTGCTGCATGGCTGTCGTCAGCTCGTGTCGTGAGATGTTGGGTTAAGTCCAGCAACGAGCGCAACCCCTGTCCTTTGTTGCCAGCACGTAATGGTGGGAACTCAAGGGAGACTGCCGGTG	653	x	1e-09	1e-09	1e-09	1e-09	1e-09	1e-09	1e-09	1e-09	1e-09	1e-09	1e-09	1e-09	1e-09	1e-09	1e-09	1e-09	1e-09	1e-09	1e-09	1e-09	1e-09	1e-09	1e-09	1e-09	1e-09	1e-09	1e-09
>H4KJ0JL01A3WFH_654	CACGCCGTAAACGATGGATACTTGTTGTTGGAGGTATTGACCCCTTCAGTGACGAAGCTAACGCGTTAAGTATCCCGCCTGGGGAGTACGGTCGCAAGATTAAAACTCAAAGAAATTGACGGGGGGCCCGCACAAGCGGTGGAGCATGTGGTTTAATTCGATGCAACGCGAAGAACCTTACCTAGGCTTGACATGTACTGGAAGATTGGCGGAAACGTCGTCGCCCGCAAGGGCCGGTACACAGGTGCTGCATGGCTGTCGTCAGCTCGTGTCGTGAGATGTTGGGTTAAGTCCCGCAACGAGCGCAACCCCTGCATTTAGTTGCCAGCATTCAGTTGGGCACTCTAAATGGACTGCCGGTG	654	x	1e-09	1e-09	1e-09	1e-09	1e-09	1e-09	1e-09	1e-09	1e-09	1e-09	1e-09	1e-09	1e-09	1e-09	1e-09	1e-09	1e-09	1e-09	1e-09	1e-09	1e-09	1e-09	1e-09	1e-09	1e-09	1e-09	1e-09
>H4KJ0JL02I4REP_530	CACGCCGTAAACGATGAGTGCTAGGTGTTGGATCCTTTCCGGGATTCAGTGCCGCAGCTAACGCATTAAGCACTCCGCCTGGGGAGTACGACCGCAAGGTTGAAACTCAAAGGAATTGACGGGGGCCCGCACAAGCGGTGGAGTATGTGGTTTAATTCGACGCAACGCGAAGAACCTTACCAAGCCTTGACATTGATCGCAAGGAGTAGAGATACTCTGTTCTTCTTCGGAAGACGAGAAAACAGGTGGTGCACGGCTGTCGTCAGCTCGTGTCGTGAGATGTTGGGTTAAGTCCCGCAACGAGCGCAACCCCTATCTTCTGTTACCAGCACGTAAGGGTGGGGACTCAGGAGAGACTGCCGCAG	530	x	1e-09	1e-09	1e-09	1e-09	1e-09	1e-09	1e-09	1e-09	1e-09	1e-09	1e-09	1e-09	1e-09	1e-09	1e-09	1e-09	1e-09	1e-09	1e-09	1e-09	1e-09	1e-09	1e-09	1e-09	1e-09	1e-09	1e-09
>H4KJ0JL01AHU47_474	CACGCCGTAAACGATGAGTGCTAAGTGTTAGAGGGTTTCCGCCCTTTAGTGCTGCAGCTAACGCATTAAGCACTCCGCCTGGGGAGTACGGCCGCAAGGCTGAAACTCAAAGGAATTGACGGGGGCCCGCACAAGCGGTGGAGCATGTGGTTTAATTCGAAGCAACGCGAAGAACCTTACCAGGTCTTGACATCCTCTTGCCCTCCCTAGAGATAGGGATTTCCCTTCGGGGATAAGAGTGACAGGTGGTGCATGGTTGTCGTCAGCTCGTGTCGTGAGATGTTGGGTTAAGTCCCGCAACGAGCGCAACCCTTGACCTTAGTTGCCAGCATTCAGTTGGGCACTCTAAGGTGACTGCCGGTG	474	x	1e-09	1e-09	1.82548	1e-09	1e-09	1e-09	1e-09	1e-09	1e-09	1e-09	1e-09	1e-09	1e-09	1e-09	1e-09	1e-09	1e-09	1e-09	1e-09	1e-09	1e-09	1e-09	1e-09	1e-09	1e-09	1e-09	1e-09
>H4KJ0JL02HT4G9_543	CACGCCGTAAACGATGAGTGCTAAGTGTTAGGGGGTTTCCGCCCCTTAGTGCTGCAGCTAACGCATTAAGCACTCCGCCTGGGGAGTACGGTCGCAAGACTGAAACTCAAAGGAATTGACGGGGGCCCGCACAAGCGGTGGAGCATGTGGTTTAATTCGAAGCAACGCGAAGAACCTTACCAGGTCTTGACATCCTCTGACATCCCTAGAGATAGGGCTTCCCCTTCGGGGGCAGAGTGACAGGTGGTGCATGGTTGTCGTCAGCTCGTGTCGTGAGATGTTGGGTTAAGTCCCGCAACGAGCGCAACCCTTGATCTTAGTTGCCAGCATTCAGTTGGGCACTCTAGAGGGACTGCCGGCG	543	x	1e-09	1e-09	1e-09	1e-09	1e-09	1e-09	1e-09	1e-09	1e-09	1e-09	1e-09	1e-09	1e-09	1e-09	1e-09	1e-09	1e-09	1e-09	1e-09	1e-09	1e-09	1e-09	1e-09	1e-09	1e-09	1e-09	1e-09
>H4KJ0JL02F54GG_799	CATGCCGTAAACGTTGGGCACTAGGTGTGGGGAACATTCCACGTTTTCCGCGCCGTAGCTAACGCATTAAGTGCCCCGCCTGGGGAGTACGGCCGCAAGGCTAAAACTCAAAGAAATTGACGGGGGGCCCGCACAAGCGGCGGAGCATGCGGATTAATTCGATGCAACGCGAAGAACCTTACCAAGGCTTGACATATACTGGACCGCATCAGAGATGGTGTTTCCCTTCGGGGCTGGTATACAGGTGGTGCATGGTTGTCGTCAGCTCGTGTCGTGAGATGTTGGGTTAAGTCCCGCAACGAGCGCAACCCTCGTTTTATGTTGCCAGCACGTTATGGTGGGGACTCATAGGAGACTGCCGGGG	799	x	1e-09	1e-09	1e-09	1e-09	1e-09	1e-09	1e-09	1e-09	1e-09	1e-09	1e-09	1e-09	1e-09	1e-09	1e-09	1e-09	1e-09	1e-09	1e-09	1e-09	1e-09	1e-09	1e-09	1e-09	1e-09	1e-09	1e-09
>H4KJ0JL02GGCGZ_414	CACGCCGTAAACGATGAGTGCTAAGTGTTAGGGGGTTTCCGCCCCTTAGTGCTGCAGCTAACGCATTAAGCACTCCGCCTGGGGAGTACGGTCGCAAGACTGAAACTCAAAGGAATTGACGGGGGCCCGCACAAGCGGTGGAGCATGTGGTTTAATTCGAAGCAACGCGAAGAACCTTACCAGGTCTTGACATCCTCTGACACCCCTAGAGATAGGGCTTCTCCTTCGGGAGCAGAGTGACAGGTGGTGCATGGTTGTCGTCAGCTCGTGTCGTGAGATGTTGGGTTAAGTCCCGCAACGAGCGCAATCCTTGATCTTAGTTGCCATCATTAAGTTGGGCACTCTAAGGTGACTGCCGGTG	414	x	1e-09	1e-09	1e-09	1e-09	1e-09	1e-09	1e-09	1e-09	1e-09	1e-09	1e-09	1e-09	1e-09	1e-09	1e-09	1e-09	1e-09	1e-09	1e-09	1e-09	1e-09	1e-09	1e-09	1e-09	1e-09	1e-09	1e-09
>H4KJ0JL02HNC8S_419	CACGCCGTAAACGATGAGTGCTAAGTGTTAGAGGGTTTCCGCCCCTTAGTGCTGCAGCTAACGCATTAAGCACTCCGCCTGGGGAGTACGGCCGCAAGGCTGAAACTCAAAGGAATTGACGGGGGCCCGCACAAGCGGTGGAGCATGTGGTTTAATTCGAAGCAACGCGAAGAACCTTACCAGGTCTTGACATCCTCTGACATCCCTAGAGATAGGGCTTCCCCTTCGGGGGCAGAGTGACAGGTGGTGCATGGTTGTCGTCAGCTCGTGTCGTGAGATGTTGGGTTAAGTCCCGCAACGAGCGCAACCCTTGATCTTAGTTGCCATCATTAAGTTGGGCACTCTAAGGTGACTGCCGGTG	419	x	1e-09	1e-09	1e-09	1e-09	1e-09	1e-09	1e-09	1e-09	1e-09	1e-09	1e-09	1e-09	1e-09	1e-09	1e-09	1e-09	1e-09	1e-09	1e-09	1e-09	1e-09	1e-09	1e-09	1e-09	1e-09	1e-09	1e-09
>H4KJ0JL02HGER5_464	CACGCCGTAAACGATGAGTGCTAAGTGTTAGAGGGTTTCCGCCCTTTAGTGCTGAAGTTAACGCATTAAGCACTCCGCCTGGGGAGTACGGCCGCAAGGCTGAAACTCAAAGGAATTGACGGGGGCCCGCACAAGCGGTGGAGCATGTGGTTTAATTCGAAGCAACGCGAAGAACCTTACCAGGTCTTGACATCCTCTGACAACCCTAGAGACAGGGCGTTCTTCCCTTGCGGGAGGACAGGGTGACAGGTGGTGCATGGTTGTCGTCAGCTCGTGTCGTGAGATGTTGGGTTAAGTCCCGCAACGAGCGCAACCCTCGCCCCTAGTTGCCAGCATTCAGTTGGGCACTCTAGGGGGACTGCCGGCT	464	x	1e-09	1e-09	1e-09	1e-09	1e-09	1e-09	1e-09	1e-09	1e-09	1e-09	1e-09	1e-09	1e-09	1e-09	1e-09	1e-09	1e-09	1e-09	1e-09	1e-09	1e-09	1e-09	1e-09	1e-09	1e-09	1e-09	1e-09
>H4KJ0JL02I3MYT_477	CACGCCGTAAACGATGAGTGCTAAGTGTTAGGGGGTTTCCGCCCCTTAGTGCTGAAGTTAACGCATTAAGCACTCCGCCTGGGGAGTACGGCCGCAAGGCTGAAACTCAAAGGAATTGACGGGGGGCCCGCACAAGCGGTGGAGCATGTGGTTTAATTCGAAGCAACGCGAAAAACCTTACCAGGTCTTGACATCCTCTGACAACCCTAGAGATAGGGCTTCTCCTTCGGGAGCAGAGTGACAGGTGGTGCATGGTTGTCGTCAGCTCGTGTCGTGAGATGTTGGGTTAAGTCCCGCAACGAGCGCAACCCTTGATCTTAGTTGCCATCATTAAGTTGGGCACTCTAAGGTGACTGCCGGTG	477	x	1e-09	1e-09	1e-09	1e-09	1e-09	1e-09	1e-09	1e-09	1e-09	1e-09	1e-09	1e-09	1e-09	1e-09	1e-09	1e-09	1e-09	1e-09	1e-09	1e-09	1e-09	1e-09	1e-09	1e-09	1e-09	1e-09	1e-09
>H4KJ0JL02GUXUK_544	CACGCCGTAAACGATGAGTGCTAAGTGTTAGAGGGTTTCCGCCCTTTAGTGCTGAAGTTAACGCATTAAGCACTCCGCCTGGGGAGTACGGCCGCAAGGCTGAAACTCAAAGGAATTGACGGGGGCCCGCACAAGCGGTGGAGCATGTGGTTTAATTCGAAGCAACGCGAAGAACCTTACCAGGTCTTGACATCCTCTGACAACCCTAGAGATAGGGCTTCTCCTTCGGGAGCAGAGTGACAGGTGGTGCATGGTTGTCGTCAGCTCGTGTCGTGAGATGTTGGGTTAAGTCCCGCAACGAGCGCAACTCTTGACCTTAGTTGCCAGCATTCAGTTGGGCACTCTAAGGTGACTGCCGGTG	544	x	1e-09	1e-09	1e-09	1e-09	1e-09	1e-09	1e-09	1e-09	1e-09	1e-09	1e-09	1e-09	1e-09	1e-09	1e-09	1e-09	1e-09	1e-09	1e-09	1e-09	1e-09	1e-09	1e-09	1e-09	1e-09	1e-09	1e-09
>H4KJ0JL02ISR9R_179	CACGCCGTAAACGATGAGTGCTAGGTGTTAGACCCTTTCCGGGGTTTAGTGCCGCAGCTAACGCATTAAGCACTCCGCCTGGGGAGTACGACCGCAAGGTTGAAACTCAAAGGAATTGACGGGGGCCCGCACAAGCGGTGGAGCATGTGGTTTAATTCGAAGCAACGCGAAGAACCTTACCAGGTCTTGACATCCCTCTGACCGCTCTAGAGATAGAGTTTTCCTTCGGGACAGAGGTGACAGGTGGTGCATGGTTGTCGTCAGCTCGTGTCGTGAGATGTTGGGTTAAGTCCCGCAACGAGCGCAACCCCTATTGTTAGTTGCCATCATTCAGTTGGGCACTCTAGCGAGACTGCCGGTA	179	x	1e-09	1e-09	1e-09	1e-09	1e-09	1e-09	1e-09	1e-09	1e-09	1e-09	1e-09	1e-09	1e-09	1e-09	1e-09	1e-09	1e-09	1e-09	1e-09	1e-09	1e-09	1e-09	1e-09	1e-09	1e-09	1e-09	1e-09
>H4KJ0JL01CPU7O_224	CACGCCGTAAACGGTGGATGCTGGATGTGGGGCCCGTTCCACGGGTTCCGTGTCGGAGCTAACGCGTTAAGCATCCCGCCTGGGGAGTACGGCCGCAAGGCTAAAACTCAAAGAAATTGACGGGGGCCCCGCACAAGCGGCGGAGCATGCGGATTAATTCGATGCAACGCGAAGAACCTTACCTGGGCTTGACATGTTCCCGACAGCCGTAGAGATATGGCCTCCCTTCGGGGCGGGTTCACAGGTGGTGCATGGTCGTCGTCAGCTCGTGTCGTGAGATGTTGGGTTAAGTCCCGCAACGAGCGCAACCCTCGCCCTGTGTTGCCAGCACGTCATGGTGGGAACTCACGGGGGACCGCCGGGG	224	x	1e-09	1e-09	1e-09	1e-09	1e-09	1e-09	1e-09	1e-09	1e-09	1e-09	1e-09	1e-09	1e-09	1e-09	1e-09	1e-09	1e-09	1e-09	1e-09	1e-09	1e-09	1e-09	1e-09	1e-09	1e-09	1e-09	1e-09
>H4KJ0JL02IQB73_505	CACGCCGTAAACGATGAGTGCTAAGTGTTAGAGGGGTTAACCCTTTAGTGCTGTAGCTAACGCGTTAAGCACTCCGCCTGGGGAGTACGGCCGCAAGGCTGAAACTCAAAGGAATTGACGGGGGGCCCGCACAAGCGGTGGAGCATGTGGTTTAATTCGAAGCAACGCGAAGAACCTTACCAGGTCTTGACATCCCCTGACAACCCTGGAGACAGGGCGTTCTTCCCTTGCGGGAGGACAGGGTGACAGGTGGTGCATGGTTGTCGTCAGCTCGTGTCGTGAGATGTTGGGTTAAGTCCCGCAACGAGCGCAACCCTCGCCCCTAGTTGCCAGCATTCAGTTGGGCACTCTAGGGGGACTGCCGGTG	505	x	1e-09	1e-09	1e-09	1e-09	1e-09	1e-09	1e-09	1e-09	1e-09	1e-09	1e-09	1e-09	1e-09	1e-09	1e-09	1e-09	1e-09	1e-09	1e-09	1e-09	1e-09	1e-09	1e-09	1e-09	1e-09	1e-09	1e-09
>H4KJ0JL02FI7WB_506	CACGCCGTAAACGATGAGTGCTAAGTGTTAGGGGGTTTCCGCCCCTTAGTGCTGCAGCTAACGCATTAAGCACTCCGCCTGGGGAGTACGGTCGCAAGACTGAAACTCAAAGGAATTGACGGGGGCCCGCACAAGCGGTGGAGCATGTGGTTTAATTCGAAGCAACGCGAAGAACCTTACCAGGTCTTGACATCCTCTGACAACCCTGGAGACAGGGCGTTCCTCCCTTGCGGGAGGACAGGGTGACAGGTGGTGCATGGTTGTCGTCAGCTCGTGTCGTGAGATGTTGGGTTAAGTCCCGCAACGAGCGCAACCCTTGATCTTAGTTGCCAGCATTCAGTTGGGCACTCTAAGGTGACTGCCGGTG	506	x	1e-09	1e-09	1e-09	1e-09	1e-09	1e-09	1e-09	1e-09	1e-09	1e-09	1e-09	1e-09	1e-09	1e-09	1e-09	1e-09	1e-09	1e-09	1e-09	1e-09	1e-09	1e-09	1e-09	1e-09	1e-09	1e-09	1e-09
>H4KJ0JL02FQNQ1_311	CACGCCGTAAACGATGAGTGCTAAGTGTTAGAGGGTTTCCGCCCTTTAGTGCTGCAGCTAACGCATTAAGCACTCCGCCTGGGGAGTACGGCCGCAAGGCTGAAACTCAAAGGAATTGACGGGGGCCCGCACAAGCGGTGGAGCATGTGGTTTAATTCGAAGCAACGCGAAGAACCTTACCAGGTCTTGACATCCTCTTGCCCTCCCTATAGATAGGGATTTCCCTTCGGGGACAAGAGTGACAGGTGGTGCATGGTTGTCGTCAGCTCGTGTCGTGAGATGTTGGGTTAAGTCCCGCAACGAGCGCAACCCTTGACCTTAGTTGCCAGCATTCAGTTGGGCACTCTAAGGTGACTGCCGGTG	311	x	1e-09	1e-09	1e-09	1e-09	1e-09	3.27815	1e-09	1e-09	1e-09	1e-09	1e-09	1e-09	1e-09	1e-09	1e-09	1e-09	1e-09	1e-09	1e-09	1e-09	1e-09	1e-09	1e-09	1e-09	1e-09	1e-09	1e-09
>H4KJ0JL02GVSET_758	CACGCCGTAAACGATGAGTGCTAAGTGTTAGAGGGGTTAACCCTTTAGTGCTGTAGCTAACGCGTTAAGCACTCCGCCTGGGGAGTACGGCCGCAAGGCTGAAACTCAAAGGAATTGACGGGGGCCCGCACAAGCGGTGGAGCATGTGGTTTAATTCGAAGCAACGCGAAGAACCTTACCAGGTCTTGACATCCTCTTGACCTCCCTAGAGATAGGGATTTCCCTTCGGGGACAAGAGTGACAGGTGGTGCATGGTTGTCGTCAGCTCGTGTCGTGAGATGTTGGGTTAAGTCCCGCAACGAGCGCAACCCTCGCCTCTAGTTGCCAGCATTCGGTTGGGCACTCTAGAGGGACTGCCGGCG	758	x	1e-09	1e-09	1e-09	1e-09	1e-09	1e-09	1e-09	1e-09	1e-09	1e-09	1e-09	1e-09	1e-09	1e-09	1e-09	1e-09	1e-09	1e-09	1e-09	1e-09	1e-09	1e-09	1e-09	1e-09	1e-09	1e-09	1e-09
>H4KJ0JL02F8RT1_761	CACGCCGTAAACGATGAGTGCTAAGTGTTAGGGGGTTTCCGCCCCTTAGTGCTGCAGCTAACGCGTTAAGCACTCCGCCTGGGGAGTACGGCCGCAAGGCTGAAACTCAAAGGAATTGACGGGGGCCCGCACAAGCGGTGGAGCATGTGGTTTAATTCGAAGCAACGCGAAGAACCTTACCAGGTCTTGACATCCCCTGACAACCCTGGAGACAGGGCGTTCCTCCCTTGCGGGAGGACAGGGTGACAGGTGGTGCATGGTTGTCGTCAGCTCGTGTCGTGAGATGTTGGGTTAAGTCCCGCAACGAGCGCAACCCTTGACCTTAGTTGCCAGCATTCAGTTGGGCACTCTAAGGTGACTGCCGGTG	761	x	1e-09	1e-09	1e-09	1e-09	1e-09	1e-09	1e-09	1e-09	1e-09	1e-09	1e-09	1e-09	1e-09	1e-09	1e-09	1e-09	1e-09	1e-09	1e-09	1e-09	1e-09	1e-09	1e-09	1e-09	1e-09	1e-09	1e-09
>H4KJ0JL02JBG5R_762	CACGCCGTAAACGATGAGTGCTAAGTGTTAGGGGGTTTCCGCCCCTTAGTGCTGCAGCTAACGCATTAAGCACTCCGCCTGGGGAGTACGGTCGCAAGACTGAAACTCAAAGGAATTGACGGGGGCCCGCACAAGCGGTGGAGCATGTGGTTTAATTCGAAGCAACGCGAAGAACCTTACCAGGTCTTGACATCCTCTTGCCCTCCCTAGAGATAGGGCTTCCCCTTCGGGGGCAGAGTGACAGGTGGTGCATGGTTGTCGTCAGCTCGTGTCGTGAGATGTTGGGTTAAGTCCCGCAACGAGCGCAACCCTTGATCTTAGTTGCCAGCATTCAGTTGGGCACTCTAAGGTGACTGCCGGTG	762	x	1e-09	1e-09	1e-09	1e-09	1e-09	1e-09	1e-09	1e-09	1e-09	1e-09	1e-09	1e-09	1e-09	1e-09	1e-09	1e-09	1e-09	1e-09	1e-09	1e-09	1e-09	1e-09	1e-09	1e-09	1e-09	1e-09	1e-09
>H4KJ0JL01AR21R_520	CACGCCGTAAACGATGAGTGCTAAGTGTTAGGGGGTTTCCGCCCCTTAGTGCTGCAGCTAACGCATTAAGCACTCCGCCTGGAGAGTACGGTCGCAAGACTGAAACTCAAAGGAATTGACGGGGGCCCGCACAAGCGGTGGAGCATGTGGTTTAATTCGAAGCAACGCGAAGAACCTTACCAGGTCTTGACATCCTCTGACAATCCTAGAGATAGGACGTCCCCTTCGGGGGCAGAGTGACAGGTGGTGCATGGTTGTCGTCAGCTCGTGTCGTGAGATGTTGGGTTAAGTCCCGCAACGAGCGCAACCCTTGATCTTAGTTGCCAGCATTTAGTTGGGCATTCTAAGGTGACTGCCGGTG	520	x	1e-09	1e-09	1e-09	1e-09	1e-09	1e-09	1e-09	1e-09	1e-09	1e-09	1e-09	2.97177	1e-09	1e-09	1e-09	3.02939	1e-09	1e-09	1e-09	1e-09	1e-09	1e-09	1e-09	1e-09	1e-09	1e-09	1e-09
>H4KJ0JL01EX3M2_513	CACGCCGTAAACGATGAGTGCTAGGTGTTAGGGGGTCCAACCCTTAGTGCCGAAGTAAACACATTAAGCACTCCGCCTGGGGAGTACGGCCGCAAGGCTGAAACTCAAAGGAATTGACGGGGGCCCCGCACAAGCGGTGGAGCATGTGGTTTAATTCGAAGCAACGCGAAGAACCTTACCAGGTCTTGACATCCCAATGACCACTCTGGAGACAGAGTCTTCCCTTCGGGGACATTGGTGACAGGTGGTGCATGGTTGTCGTCAGCTCGTGTCGTGAGATGTTGGGTTAAGTCCCGCAACGAGCGCAACCCTTGATCTTAGTTGCCAGCATTAAGTTGGGCACTCTAAGGTGACTGCCGGTG	513	x	1e-09	1e-09	1e-09	1e-09	1e-09	1e-09	1e-09	1e-09	1e-09	1e-09	1e-09	1e-09	1e-09	1e-09	1e-09	3.02939	1e-09	1e-09	1e-09	1e-09	1e-09	1e-09	1e-09	1e-09	1e-09	1e-09	1e-09
>H4KJ0JL01B0XEN_1597	CACGCCGTAAACGATGAGTGCTAGGTGTTAGGGGGTCCAACCCTTAGTGCCGAAGTAAACACATTAAGCACTCCGCCTGGGGAGTACGGCCGCAAGGCTGAAACTCAAAGGAATTGACGGGGGCCCCGCACAAGCGGTGGAGCATGTGGTTTAATTCGAAGCAACGCGAAGAACCTTACCAGGTCTTGACATCCCAATGCCCGCTCTGGAGACAGAGTTTTCCCTTCGGGGACATTGGTGACAGGTGGTGCATGGTTGTCGTCAGCTCGTGTCGTGAGATGTTGGGTTAAGTCCCGCAACGAGCGCAACCCTTGATCTTAGTTGCCAGCATTAAGTTGGGCACTCTAAGGTGACTGCCGGTG	1597	x	1e-09	1e-09	1e-09	1e-09	1e-09	1e-09	1e-09	1e-09	1e-09	1e-09	1e-09	1e-09	1e-09	1e-09	1e-09	3.02939	1e-09	1e-09	1e-09	1e-09	1e-09	1e-09	1e-09	1e-09	1e-09	1e-09	1e-09
>H4KJ0JL01CY90V_1607	CACGCCGTAAACGATGAGTACTAGGTGTTAGGGGGTCCAACCCTTAGTGCCGAAGTAAACACATTAAGCACTCCGCCTGGGGAGTACGGCCGCAAGGCTGAAACTCAAAGGAATTGACGGGGGCCCGCACAAGCGGTGGAGCATGTGGTTTAATTCGAAGCAACGCGAAGAACCTTACCAGGTCTTGACATCCCAATGACCACTCTGGAGACAGAGTCTTCCCTTCGGGGACATTGGTGACAGGTGGTGCATGGTTGTCGTCAGCTCGTGTCGTGAGATGTTGGGTTAAGTCCCGCAACGAGCGCAACCCTTGATCTTAGTTGCCAGCATTAAGTTGGGCACTCTAAGGTGACTGCCGGTG	1607	x	1e-09	1e-09	1e-09	1e-09	1e-09	1e-09	1e-09	1e-09	1e-09	1e-09	1e-09	1e-09	1e-09	1e-09	1e-09	3.02939	1e-09	1e-09	1e-09	1e-09	1e-09	1e-09	1e-09	1e-09	1e-09	1e-09	1e-09
>H4KJ0JL01B2AVF_1633	CACGCCGTAAACGATGAGTGTTAGGTGTCTGGAGTCAAATCTGGGTGCCGCAGCGAACGCATTAAACACTCCGCCTGGGGAGTACGCACGCAAGTGTGAAACTCAAAGGAATTGACGGGGACCCGCACAAGCAGCGGAGCATGTGGTTTAATTCGACGCAACGCGAAGAACCTTACCAAGTCTTGACATATTACAGAAGCAGTTAGAGATAATTGCTTACATCTTCGGATGACTGTAATACAGGTGGTGCATGGTTGTCGTCAGCTCGTGTCGTGAGATGTTGGGTTAAGTCCCATAACGAGCGCAACCCCTATTGCTAGTTACCATCATTAAGTTGGGGACTCTAGTAATACTGCCGGTG	1633	x	1e-09	1e-09	1e-09	1e-09	1e-09	1e-09	1e-09	1e-09	1e-09	1e-09	1e-09	1e-09	1e-09	1e-09	1e-09	3.02939	1e-09	1e-09	1e-09	1e-09	1e-09	1e-09	1e-09	1e-09	1e-09	1e-09	1e-09
>H4KJ0JL01ATI9H_1634	CACGCCATAAACGATGAGTGCTAAGTGTTAGGGGGTTTCCGCCCCTTAGTGCTGCAGCTAACGCATTAAGCACTCCGCCTGGAGAGTACGGTCGCAAGACTGAAACTCAAAGGAATTGACGGGGGCCCGCACAAGCGGTGGAGCATGTGGTTTAATTCGAAGCAACGCGAAGAACCTTACCAGGTCTTGAGATCCTCTGACAATCCTAGAGATAGGACGTCCCCTTCGGGGGCAGAGTGACAGGTGGTGCATGGTTGTCGTCAGCTCGTGTCGTGAGATGTTGGGTTAAGTCCCGCAACGAGCGCAACCCTTGATCTTAGTTGCCAGCATTTAGTTGGGCACTCTAAGGTGACTGCCGGTG	1634	x	1e-09	1e-09	1e-09	1e-09	1e-09	1e-09	1e-09	1e-09	1e-09	1e-09	1e-09	1e-09	1e-09	1e-09	1e-09	3.02939	1e-09	1e-09	1e-09	1e-09	1e-09	1e-09	1e-09	1e-09	1e-09	1e-09	1e-09
>H4KJ0JL01B3NNC_1635	CATGCTGTAAACGGTGGGCGCTAGGTGTGGGCTGTGTGTTTGCAGTCTGTGCCGTAGCTAACGCATTAAGCGCCCCGCCTGGGGAGTACGGCCGCAAGGCTAAAACTCAAAGGAATTGACGGGGGCCCGCACAAGCGGCGGAGCATGTGGATTAATTCGATGCAACGCGAAGAACCTTACCTGGGTTTGACATGCACCAGATCGGCGTAGAGATACGTCCTCCCTTGTGGTTGGTGCACAGGTGGTGCATGGTTGTCGTCAGCTCGTGTCGTGAGATGTTGGGTTAAGTCCCGCAACGAGCGCAACCCTTGTCTTATGTTGCCAGCACATTTTTGGTGGGGACTCATGAGAAACTGCCGGGG	1635	x	1e-09	1e-09	1e-09	1e-09	1e-09	1e-09	1e-09	1e-09	1e-09	1e-09	1e-09	1e-09	1e-09	1e-09	1e-09	3.02939	1e-09	1e-09	1e-09	1e-09	1e-09	1e-09	1e-09	1e-09	1e-09	1e-09	1e-09
>H4KJ0JL01CI4MU_1636	CACGCCGTAAACGATGAGTGCTAGGTGTTAGGGGGTCCAACCCTTAGTGCCGAAGTAAACACATTAAGCACTCCGCCTGGGGAGTACGGCCGCAAGGCTGAAACTCAAAGGAATTGACGGGGGCCCCGCACAAGCGGTGGAGCATGTGGTTTAATTCGAAGCAACGCGAAGAACCTTACCAGGTCTTGACATCCCAATGCCCGCTCTGGAGACAGAGTTTTCCCTTCGGGGACATTGGTGACAGGTGGTGCATGGTTGTCGTCAGCTCGTGTCGTGAGATGTTGGGTTAAGTCCCGCAACGAGCGCAACCCTTGATCTTAGTTGCCAGCATTAAGTTGGGCACTCTAAGGTGACTGCCGGTG	1636	x	1e-09	1e-09	1e-09	1e-09	1e-09	1e-09	1e-09	1e-09	1e-09	1e-09	1e-09	1e-09	1e-09	1e-09	1e-09	3.02939	1e-09	1e-09	1e-09	1e-09	1e-09	1e-09	1e-09	1e-09	1e-09	1e-09	1e-09
>H4KJ0JL01DORDN_1637	CACGCCGTAAACGATGTCTATTTGGAGGTTGTGCCCTTGAGGCGTGGCTTCCGGAGCTAACGCGTTAAATAGACCGCCTGGGGAGTACGGCCGCAAGGTTAAAACTCAAATGAATTGACGGGGGCCCCGCACAAGCGGTGGAGCATGTGGTTTAATTCGATGCAACGCGAAGAACCTTACCTGGTCTTGACATCCACAGAATTTCTCAGAGATGAGGAAGTGCCTTCGGGAACTGTGAGACAGGTGCTGCATGGCTGTCGTCAGCTCGTGCTGTGAAATGTTGGGTTAAGTCCCGCAACGAGCGCAACCCTTATCCTTTGTTGCCAGCGATTCGGTCGGGAACTCAAAGGAGACTGCCAGTG	1637	x	1e-09	1e-09	1e-09	1e-09	1e-09	1e-09	1e-09	1e-09	1e-09	1e-09	1e-09	1e-09	1e-09	1e-09	1e-09	3.02939	1e-09	1e-09	1e-09	1e-09	1e-09	1e-09	1e-09	1e-09	1e-09	1e-09	1e-09
>H4KJ0JL01DS2ZA_1638	CACGCCGTAAACGATGTCTATTTGGAGGTTGTGCCCTTGAGGTGTGGCTTCCGGAGCTAACGCGTTAAATAGACCGCCTGGGGAGTACGGCCGCAAGGTTAAAACTCAAATGAATTGACGGGGGCCCGCACAAGCGGTGGAGCATGTGGTTTAATTCGATGCAACGCGAAGAACCTTACCTGGTCTTGACATCCACAGAATTTCTCAGAGATGAGGAAGTGCCTTCGGGAACTGTGAGACAGGTGCTGCATGGCTGTCGTCAGCTCGTGTTGTGAAATGTTGGGTTAAGTCCCGCAACGAGCGCAACCCTTATCCTTTGTTGCCAGCGGTTCGGCCGGGAACTCAAAGGAGACTGCCAGTG	1638	x	1e-09	1e-09	1e-09	1e-09	1e-09	1e-09	1e-09	1e-09	1e-09	1e-09	1e-09	1e-09	1e-09	1e-09	1e-09	3.02939	1e-09	1e-09	1e-09	1e-09	1e-09	1e-09	1e-09	1e-09	1e-09	1e-09	1e-09
>H4KJ0JL01DPXD0_1639	CACGCCGTAAACGATGAGTGCTAAGTGTTAGGGGGTTTCCGCCCCTTAGTGCTGCAGCTAACGCATTAAGCACTCCGCCTGGAGAGTACGGTCGCAAGACTGAAACTCAAAGGAATTGACGGGGGCCCGCACAAGCGGTGGAGCATGTGGTTTAATTCGAAGCAACGCGAAGAACCTTACCAGGTCTTGACATCCTCTGACAATCCTAGAGATAGGACGTCCCCTTCGGGGGCAGAGTGACAGGTGGTGCATGGTTGTCGTCAGCTCGTGTCGTGAGTATGTTGGGTTAAGTCCCGCAACGAGCGCAACCCTTGATCTTAGTTGCCAGCATTTAGTTGGGCACTCTAAGGTGACTGCCGGTG	1639	x	1e-09	1e-09	1e-09	1e-09	1e-09	1e-09	1e-09	1e-09	1e-09	1e-09	1e-09	1e-09	1e-09	1e-09	1e-09	3.02939	1e-09	1e-09	1e-09	1e-09	1e-09	1e-09	1e-09	1e-09	1e-09	1e-09	1e-09
>H4KJ0JL02GF3K0_363	CACGCCGTAAACGATGTCGACTTGGAGGTTGTGCCCTTGAGGCGTGGCTTCCGGAGCTAACGCGTTAAGTCGACCGCCTGGGGAGTACGGCCGCAAGGTTAAAACTCAAATGAATTGACGGGGGGCCCGCACAAGCGGTGGAGCATGTGGTTTAATTCGATGCAACGCGAAGAACCTTACCTACTCTTGACATCCAGAGAACTTAGCAGAGATGCTTTGGTGCCTTCGGGAACTCTGAGACAGGTGCTGCATGGCTGTCGTCAGCTCGTGTTGTGAAATGTTGGGTTAAGTCCCGCAACGAGCGCAACCCTTATCCTTTGTTGCCAGCGAGTAATGTCGGGAACTCAAAGGAGACTGCCGGTG	363	x	1e-09	1e-09	1e-09	1.8062	1e-09	1e-09	1e-09	1e-09	1e-09	1e-09	1e-09	2.97177	1e-09	1e-09	1e-09	1e-09	1e-09	1e-09	1e-09	1e-09	1e-09	1e-09	1e-09	1e-09	1e-09	1e-09	1e-09
>H4KJ0JL02IP7ZT_1708	CACGCCGTAAACGGTGGATGCTGGATGTGGTGCCCGTTCCACGGGTTCCGTGTCGGAGCTAACGCGTTAAGCATCCCGCCTGGGGAGTACGGCCGCAAGGCTAAAACTCAAAGAAATTGACGGGGGCCCTCACAAGCGGCGGAGCATGCGGATTAATTCGATGCAACGCGAAGAACCTTACCTGGGCTTGACATGTTCCCGACAGCCGTAGAGATATGGCCTCCCTTCGGGGCGGGTTCACAGGTGGTGCATGGTCGTCGTCAGCTCGTGTCGTGAGATGTTGGGTTAAGTCCCGCAACGAGCGCAACCCTCGCCCTGTGTTGCCAGCACGTCATGGTGGGAACTCACGGGGGACCGCCGGGG	1708	x	1e-09	1e-09	1e-09	1e-09	1e-09	1e-09	1e-09	1e-09	1e-09	1e-09	1e-09	2.97177	1e-09	1e-09	1e-09	1e-09	1e-09	1e-09	1e-09	1e-09	1e-09	1e-09	1e-09	1e-09	1e-09	1e-09	1e-09
>H4KJ0JL02JDHS3_1709	CACGCCGTAAACGATGTCAACTAGCCGTTGGGAGCCTTGAGCTCTTAGTGGCGCAGCTAACGCATTAAGTTGACCGCCTGGGGAGTACGGCCGCAAGGTTAAAACTCAAATGAATTGACGGGGGCCCGCACAAGCGGTGGAGCATGTGGTTTAATTCGAAGCAACGCGAAGAACCTTACCAGGCCTTGACATCCAATGAACTTTCCAGAGATGGATTGGTGCCTTCGGGAACATTGAGACAGGTGCTGCATGGCTGTCGTCAGCTCGTGTCGTGAGATGTTGGGTTAAGTCCCGTAACGAGCGCAACCCTTGTCCTTAGTTACCAGCACGTAATGGTGGGCACTCTAAGGAGACTGCCGGTG	1709	x	1e-09	1e-09	1e-09	1e-09	1e-09	1e-09	1e-09	1e-09	1e-09	1e-09	1e-09	2.97177	1e-09	1e-09	1e-09	1e-09	1e-09	1e-09	1e-09	1e-09	1e-09	1e-09	1e-09	1e-09	1e-09	1e-09	1e-09
>H4KJ0JL02JTTZW_1710	CACGCCGTAAACGATGGGCACTAGGTGTGGGAGGTGTCGACTCCTCCCGTGCCGACGCTAACGCATTAAGTGCCCCGCCTGGGGAGTACGGCCGCAAGGCTAAAACTCAAAGGAATTGACGGGGGCCCGCACAAGCAGCGGAGCATGTGGTTTAATTCGACGCAACGCGAAGAACCTTACCTGGGCTTGACATGTTGGTGACCGGTGTGGAAACACACCTTTCCTTCGGGACACCATCACAGGTGGTGCATGGCTGTCGTCAGCTCGTGTCGTGAGATGTTGGGTTAAGTCCCGCAACGAGCGCAACCCCTGTCCTATGTTGCCAGCATTTAGTTGGGGACTCATGGGATACTGCCGGTG	1710	x	1e-09	1e-09	1e-09	1e-09	1e-09	1e-09	1e-09	1e-09	1e-09	1e-09	1e-09	2.97177	1e-09	1e-09	1e-09	1e-09	1e-09	1e-09	1e-09	1e-09	1e-09	1e-09	1e-09	1e-09	1e-09	1e-09	1e-09
>H4KJ0JL02GNHWA_1711	CACGCCGTAAACGATGGATACTAGCTGTTCGGTAGCAATACTGAGTGGCTAAGCGAAAGTGATAAGTATCCCACCTGGGGAGTACGAACGCAAGTTTGAAACTCAAAGGAATTGACGGGGGCCCGCACAAGCGGTGGAGCATGTGGTTTAATTCGATGATACGCGAGGAACCTTACCAGGGCTTAAATGTAGGTTGACAGGCTTGGAAACAGGTTTTTCTTCGGACAACTTACAAGGTGCTGCATGGTTGTCGTCAGCTCGTGCCGTGAGGTGTCAGGTTAAGTCCTATAACGAGCGCAACCCCTGTCGTTAGTTGCCAGCGAGTCATGTCGGGAACTCTAACGAGACTGCCGGTG	1711	x	1e-09	1e-09	1e-09	1e-09	1e-09	1e-09	1e-09	1e-09	1e-09	1e-09	1e-09	2.97177	1e-09	1e-09	1e-09	1e-09	1e-09	1e-09	1e-09	1e-09	1e-09	1e-09	1e-09	1e-09	1e-09	1e-09	1e-09
>H4KJ0JL02JO57E_1712	CTGGCCGTAAACGATGGGTACTAGGTGTAGGAGGTATCGACCCCTTCTGTGCCGGAGTTAACGCAATAAGTACCCCGCCTGGGGAGTACGTCCGCAAGGATGAAACTCAAAGGAATTGACGGGGGCCCCGCACAAGCGGTGGAGTATGTGGTTTAATTCGAAGCAACGCGAAGAACCTTACCAAGGCTTGACATTGAATGACCGCTTCAGAGATGAAGCTTTCCCTTCGGGGACATGAAAACAGGTGGTGCATGGCTGTCGTCAGCTCGTGTCGTGAGATGTTGGGTTAAGTCCCGCAACGAGCGCAACCCCTATCCTATGTTACCAGCGGGTAATGCCGGGGACTCATAGGAGACTGCCAAGG	1712	x	1e-09	1e-09	1e-09	1e-09	1e-09	1e-09	1e-09	1e-09	1e-09	1e-09	1e-09	2.97177	1e-09	1e-09	1e-09	1e-09	1e-09	1e-09	1e-09	1e-09	1e-09	1e-09	1e-09	1e-09	1e-09	1e-09	1e-09
>H4KJ0JL02JAAJY_1713	CATGCCGTAAACGTTGGGCACTAGGTGTGGGGACCATTCCACGGTTTCCGCGCCGCAGCTAACGCATTAAGTGCCCCGCCTGGGGAGTACGGCCGCAAGGCTAAAACTCAAAGGAATTGACGGGGGGCCCGCACAAGCGGCGGAGCATGCGGATTAATTCGATGCAACGCGAAGAACCTTACCAAGGCTTGACATGTTCCCGATAGCCGTAGAGATACGGTTTCCCCTTTGGGGCGGGTTCACAGGTGGTGCATGGTTGTCGTCAGCTCGTGTCGTGAGATGTTGGGTTAAGTCCCGCAACGAGCGCAACCCTCGTTCCATGTTGCCAGCACGTAATGGTGGGGACTCATGGGAGACTGCCGGGG	1713	x	1e-09	1e-09	1e-09	1e-09	1e-09	1e-09	1e-09	1e-09	1e-09	1e-09	1e-09	2.97177	1e-09	1e-09	1e-09	1e-09	1e-09	1e-09	1e-09	1e-09	1e-09	1e-09	1e-09	1e-09	1e-09	1e-09	1e-09
>H4KJ0JL02F0N2I_1714	CATGCCGTAAACGATGAGCGCTAGGTGTTGGGGACTTTCCGGTCCTCAGTGCCGCAGCAAACGCATTAAGCGCTCCGCCTGGGGAGTACGACCGCAAGGTTGAAACTCAAAGGAATTGACGGGGGCCCGCACAAGCGGTGGAGCATGTGGTTTAATTCGAAGCAACGCGAAGAACCTTACCAGGTCTTGACATCCTGTGACAAACTTAGAGATAAGTCTTTCCCTTCGGGGACACAGAGACAGGTGGTGCATGGCTGTCGTCAGCTCGTGTCGTGAGATGTTGGGTTAAGTCCCGCAACGAGCGCAACCCTTGTCTTTAGTTGCCATCATTAAGTTGGGCACTCTAGAGAGACTGCCGGTG	1714	x	1e-09	1e-09	1e-09	1e-09	1e-09	1e-09	1e-09	1e-09	1e-09	1e-09	1e-09	2.97177	1e-09	1e-09	1e-09	1e-09	1e-09	1e-09	1e-09	1e-09	1e-09	1e-09	1e-09	1e-09	1e-09	1e-09	1e-09
>H4KJ0JL02FPEPK_1715	CACGCTGTAAACGATGGATACTCGATGTGGCTGGTATTGACCCCGGCCGTGTCCAAGTTAACACGATAAGTATCCCGCCTGGGGAGTACGGTCGCAAGATTAAAACTCAAAGGAATTGACGGGGGCCCGCACAAGCGGTGGATTATGTGGTTTAATTCGAAGCAACGCGAAAAACCTTACCTAGCCTTGACTTGTCTCTGCATAGTCCTGGAAACAGGCTAGCCCCGCAAGGGGCGGAGAACACAGGTGCTGCATGGCTGTCGTCAGCTCGTGTCGTGAGATGTTTGGTTAAGTCCAGCAACGAGCGCAACCCTTGTCCTTAGTTGCCATCATTAAGTTGGGCACTCTAGGGAGACTGCCGATG	1715	x	1e-09	1e-09	1e-09	1e-09	1e-09	1e-09	1e-09	1e-09	1e-09	1e-09	1e-09	2.97177	1e-09	1e-09	1e-09	1e-09	1e-09	1e-09	1e-09	1e-09	1e-09	1e-09	1e-09	1e-09	1e-09	1e-09	1e-09
>H4KJ0JL02FR78X_1716	CACGCCGTAAACGATGAGTGCTAGGTGTTAGGGGGTCCAACCCTTAGTGCCGAAGTAAACACATTAAGCACTCCGCCTGGGGAGTACGGCCGCAAGGCTGAAACTCAAAGGAATTGACGGGGGCCCGCACAAGCGGTGGAGCATGTGGTTTAATTCGAAGCAACGCGAAGAACCTTACCAGGTCTTGACATCCCAATGCCCGCTCTGGAGACAGAGTTCTCCCTTCGGGGACATTGGTGACAGGTGGTGCATGGTTGTCGTCAGCTCGTGTCGTGAGATGTTGGGTTAAGTCCCGCAACGAGCGCAACCCTTGATCTTAGTTGCCAGCATTAAGTTGGGCACTCTAAGGTGACTGCCGGTG	1716	x	1e-09	1e-09	1e-09	1e-09	1e-09	1e-09	1e-09	1e-09	1e-09	1e-09	1e-09	2.97177	1e-09	1e-09	1e-09	1e-09	1e-09	1e-09	1e-09	1e-09	1e-09	1e-09	1e-09	1e-09	1e-09	1e-09	1e-09
>H4KJ0JL02GQR0F_1717	CACGCTGTAAACGGTGGGTACTAGGTGTGGGGTCCATTCCACGGATTCCGTGCCGTAGCTAACGCATTAAGTACCCCGCCTGGGGAGTACGGCCGCAAGGCTAAAACTCAAAGGAATTGACGGGGCCCCGCACAAGCGGCGGAGCATGCGGATTAATTCGATGCAACGCGAAGAACCTTACCTGGGTTTGACATGGACTGGGAGTGCTCAGAGATGGGTATGCCTCCTTGTGGGGCTGGTTCACAGGTGGTGCATGGCTGTCGTCAGCTCGTGTCGTGAGATGTTGGGTTAAGTCCCGCAACGAGCGCAACCCTCGTTCACTGTTGCCAGCACGTTATGGTGGGGACTCAGTGGAGACCGCCGGGG	1717	x	1e-09	1e-09	1e-09	1e-09	1e-09	1e-09	1e-09	1e-09	1e-09	1e-09	1e-09	2.97177	1e-09	1e-09	1e-09	1e-09	1e-09	1e-09	1e-09	1e-09	1e-09	1e-09	1e-09	1e-09	1e-09	1e-09	1e-09
>H4KJ0JL02I0B4V_1762	CACGCTGTAAACGATGTCGACTTGGAGGTTGTGCCCTTGAGGCGTGGCTTCCGGAGCTAACGCGTTAAGTCGCCGCCTGGGGAGTACGGCCGCAAGGTTAAAACTCAAATGAATTGACGGGGGCCCGCACAAGCGGTGGAGCATGTGGTTTAATTCGATGCAACGCGAAGAACCTTACCTACTCTTGACATCCAGAGAACTTAGCAGAGATGCTTTGGTGCCTTCGGGAACTCTGAGACAGGTGCTGCATGGCTGTCGTCAGCTCGTGTTGTGAAATGTTGGGTTAAGTCCCGCAACGAGCGCAACCCTTATCCTTTGTTGCCAGCGAGTAATGTCGGGAACTCAAAGGAGACTGCCGGTAG	1762	x	1e-09	1e-09	1e-09	1e-09	1e-09	1e-09	1e-09	1e-09	1e-09	1e-09	1e-09	2.97177	1e-09	1e-09	1e-09	1e-09	1e-09	1e-09	1e-09	1e-09	1e-09	1e-09	1e-09	1e-09	1e-09	1e-09	1e-09
>H4KJ0JL02IEUTG_1838	CACGCCGTAAACGATGTCGATTTGGAGGCTGTGTCCTTGAGACGTGGCTTCCGGAGCTAACGCGTTAAATCGACCGCCTGGGGAGTACGGCCGCAAGGTTAAAACTCAAATGAATTGACGGGGGGCCCGCACAAGCGGTGGAGCATGTGGTTTAATTCGATGCAACGCGAAGAACCTTACCTGGACCTTGACATGTCTGGAATCCTGTAGAGATACGGGAGTGCCTTCGGGAATCAGAACACAGGTGCTGCATGGCTGTCGTCAGCTCGTGTCGTGAGATGTTGGGTTAAGTCCCGCAACGAGCGCAACCCCTGTCCTTTGTTGCCAGCACGTAATGGTGGGAACTCAAGGGAGACTGCCGGTG	1838	x	1e-09	1e-09	1e-09	1e-09	1e-09	1e-09	1e-09	1e-09	1e-09	1e-09	1e-09	2.97177	1e-09	1e-09	1e-09	1e-09	1e-09	1e-09	1e-09	1e-09	1e-09	1e-09	1e-09	1e-09	1e-09	1e-09	1e-09
>H4KJ0JL01DQQC4_232	CACGCCGTAAACGATGAGTGCTAAGTGTTAGAGGGGTCACACCCTTTAGTGCTGCAGCTAACGCGATAAGCACTCCGCCTGGGGAGTACGGCCGCAAGGCTGAAACTCAAAGGAATTGACGGGGGCCCGCACAAGCGGTGGAGCATGTGGTTTAATTCGAAGCAACGCGAAGAACCTTACCAGGTCTTGACATCCTCTGACAATCCTAGAGATAGGACGTCCCCTTCGGGGGCAGAGTGACAGGTGGTGCATGGTTGTCGTCAGCTCGTGTCGTGAGATGTTGGGTTAAGTCCCGCAACGAGCGCAACCCTCGCCTCTAGTTGCCAGCATTCGGTTGGGCACTCTAGAGGGACTGCCGGCG	232	x	1e-09	1e-09	1e-09	0.903098	1e-09	1e-09	1e-09	1e-09	1e-09	1e-09	1e-09	1e-09	1e-09	1e-09	1e-09	1e-09	1e-09	1e-09	1e-09	1e-09	1e-09	1e-09	1e-09	1e-09	1e-09	1e-09	1e-09
>H4KJ0JL01BQYON_640	CACGCCGTAAACGATGAGTGCTAAGTGTTAGAGGGGTTATTCCCTTTAGTGCTGCAGCTAACGCGATAAGCACTCCGCCTGGGGAGTACGGCCGCAAGGCTGAAACTCAAAGGAATTGACGGGGGCCCGCACAAGCGGTGGAGCATGTGGTTTAATTCGAAGCAACGCGAAGAACCTTACCAGGTCTTGACATCCCCTGACAACCCAAGAGATTGGGCGTTCCCCCTTCGGGGGGACAGGGTGACAGGTGGTGCATGGTTGTCGTCAGCTCGTGTCGTGAGATGTTGGGTTAAGTCCCGCAACGAGCGCAACCCTCGCCTCTAGTTGCCAGCATTCAGTTGGGCACTCTAGGGGGACTGCCGGCT	640	x	1e-09	1e-09	1e-09	1e-09	1e-09	1e-09	1e-09	1e-09	1e-09	1e-09	1e-09	1e-09	1e-09	1e-09	1e-09	1e-09	1e-09	1e-09	1e-09	1e-09	1e-09	1e-09	1e-09	1e-09	1e-09	1e-09	1e-09
>H4KJ0JL01EC7L7_404	CACGCTGTAAACGATGTCGACTTGGAGGTTGTTCCCTTGAGGAGTGGCTTCCGGAGCTAACGCGTTAAGTCGACCGCCTGGGGAGTACGGCCGCAAGGTTAAAACTCAAATGAATTGACGGGGGCCCCGCACAAGCGGTGGAGCATGTGGTTTAATTCGATGCAACGCGAAGAACCTTACCTACTCTTGACATCCACGGAACTTAGCAGAGATGCTTTGGTGCCTTCGGGAACCGTGAGACAGGTGCTGCATGGCTGTCGTCAGCTCGTGTTGTGAAATGTTGGGTTAAGTCCCGCAACGAGCGCAACCCTTATCCTTTGTTGCCAGCGGTCCGGCCGGGAACTCAAAGGAGACTGCCAGTG	404	x	1e-09	1e-09	1e-09	1e-09	1e-09	1e-09	1e-09	1e-09	1e-09	1e-09	1e-09	1e-09	3.24044	1e-09	1e-09	1e-09	1e-09	1e-09	1e-09	1.1744	1e-09	1e-09	1e-09	1e-09	1e-09	1e-09	1e-09
>H4KJ0JL01DU3K5_1596	CACGCCGTAAACGGTGGATGCTGGATGTGGGGCCCTTTCCACGGGTCCCGTGCGGAGCCAACGCGTTAAGCATCCCGCCTGGGGAGTACGGCCGCAAGGCTAAAACTCAAAGAAATTGACGGGGGCCCCGCACAAGCGGCGGAGCATGCGGATTAATTCGATGCAACGCGAAGAACCTTACCTGGGCTTGACATGTGCCGGATCGCCGTGGAGACACGGTTTCCCTTCGGGGCCGGTTCACAGGTGGTGCATGGTCGTCGTCAGCTCGTGTCGTGAGATGTTGGGTTAAGTCCCGCAACGAGCGCAACCCTCGCCGCATGTTGCCAGCGGGTGATGCCGGGAACTCATGTGGGACCGCCGGGG	1596	x	1e-09	1e-09	1e-09	1e-09	1e-09	1e-09	1e-09	1e-09	1e-09	1e-09	1e-09	1e-09	3.24044	1e-09	1e-09	1e-09	1e-09	1e-09	1e-09	1e-09	1e-09	1e-09	1e-09	1e-09	1e-09	1e-09	1e-09
>H4KJ0JL01AXKLV_1600	CGCACGGTAAACGATGGATGCCCGCTGTTGGTCTGAATAGGTCAGCGGCCAAGCGAAAGCATTAAGCATCCCACCTGGGGAGTACGCCGGCAACGGTGAAACTCAAAGGAATTGACGGGGGCCCGCACAAGCGGAGGAACATGTGGTTTAATTCGATGATACGCGAGGAACCTTACCCGGGCTTGAATTGCAGAGGAAGGATTTGGAGACAATGACGCCCTTCGGGCCTCTGTGAAGGTGCTGCATGGTTGTCGTCAGCTCGTGCCGTGAGGTGTCGGCTTAAGTGCCATAACGAGCGCAACCCCTCTCCTTAGTTGCCATCAGGTGAAGCTGGGCACTCTGGGGACACTGCCACCG	1600	x	1e-09	1e-09	1e-09	1e-09	1e-09	1e-09	1e-09	1e-09	1e-09	1e-09	1e-09	1e-09	3.24044	1e-09	1e-09	1e-09	1e-09	1e-09	1e-09	1e-09	1e-09	1e-09	1e-09	1e-09	1e-09	1e-09	1e-09
>H4KJ0JL01A3LDD_1601	CACGCCCTAAACGATGTCAACTAGTTGTTGGGGATTCATTTCCTCAGTAACGTAGCTAACGCGTGAAGTTGACCGCCTGGGGAGTACGGTCGCAAGATTAAAACTCAAAGGAATTGACGGGGGACCCGCACAAGCGGTGGATGATGTGGATTAATTCGATGCAACGCGAAAAACCTTACCTACCCTTGACATGCCACTAACGAAGCAGAGATGCATCAGGTGCCCGAAAGGGAAAGTGGACACAGGTGCTGCATGGCTGTCGTCAGCTCGTGTCGTGAGATGTTGGGTTAAGTCCCGCAACGAGCGCAACCCTTGTCTCTAGTTGCTACGCAAGGGCACTCTAGAGAGACTGCCGGTG	1601	x	1e-09	1e-09	1e-09	1e-09	1e-09	1e-09	1e-09	1e-09	1e-09	1e-09	1e-09	1e-09	3.24044	1e-09	1e-09	1e-09	1e-09	1e-09	1e-09	1e-09	1e-09	1e-09	1e-09	1e-09	1e-09	1e-09	1e-09
>H4KJ0JL01DD6WJ_1602	CACGCCGTAAACGATGAGTGCTAAGTGTTAGGGGGTTTCCGCCCCTTAATGCTGCAGCTAACGCATTAAGCACTCCGCCTGGAGAGTACGGTCGCAAGACTGAAACCCAAAGGAATTGACGGGGGCCCGCACAAGCGGTGGAGCATGTGGTTTAATTCGAAGCAACGCGAAGAACCTTACCAGGTCTTGACATCCTCTGACAATCCTAGAGATAGGACGTCCCCTTCGGGGGCAGAGTGACAGGTGGTGCATGGTTGTCGTCAGCTCGTGTCGTGAGATGTTGGGTTAAGTCCCGCAACGAGCGCAACCCTTGATCTTAGTTGCCAGCATTTAGTTGGGCACTCTAAGGTGACTGCCGGTG	1602	x	1e-09	1e-09	1e-09	1e-09	1e-09	1e-09	1e-09	1e-09	1e-09	1e-09	1e-09	1e-09	3.24044	1e-09	1e-09	1e-09	1e-09	1e-09	1e-09	1e-09	1e-09	1e-09	1e-09	1e-09	1e-09	1e-09	1e-09
>H4KJ0JL01BFA5A_1603	CACGCCGTAAACGATGAGTGCTAGGTGTTAGGGGGTCCAACCCTTAGTGCCGAAGTAAACACATTAAGCACTCTGCCTGGGGAGTACGGCCGCAAGGCTGAAACTCAAAGGAATTGACGGGGGGCCCGCACAAGCGGTGGAGCATGTGGTTTAATTCGAAGCAACGCGAAGAACCTTACCAGGTCTTGACATCCCAATGCCCACTCTGGAGACAGAGTTTTCCCTTCGGGGACATTGGTGACAGGTGGTGCATGGTTGTCGTCAGCTCGTGTCGTGAGATGTTGGGTTAAGTCCCGCAACGAGCGCAACCCTTGATCTTAGTTGCCAGCATTAAGTTGGGCACTCTAAGGTGACTGCCGGTG	1603	x	1e-09	1e-09	1e-09	1e-09	1e-09	1e-09	1e-09	1e-09	1e-09	1e-09	1e-09	1e-09	3.24044	1e-09	1e-09	1e-09	1e-09	1e-09	1e-09	1e-09	1e-09	1e-09	1e-09	1e-09	1e-09	1e-09	1e-09
>H4KJ0JL01CRGVF_1604	CACGCCGTAAACGATGTCTATTTGGAGGTTGTGCCCTTGAGGCTGGCTTCCGGAGCTAACGCGTTAAATAGACCGCCTGGGGAGTACGGCCGCAAGGTTAAAACTCAAATGAATTGACGGGGGCCCCGCACAAGCGGTGGAGCATGTGGTTTAATTCGATGCAACGCGAAGAACCTTACCTGGTCTTGACATCCACAGAATTTCTCAGAGATGAGGAAGTGCCTTCGGGAACTGTGAGACAGGTGCTGCATGGCTGTCGTCAGCTCGTGTTGTGAAATGTTGGGTTAAGTCCCGCAACGAGCGCAACCCTTATCCTTTGTTGCCAGCGATTCGGTCGGGAACTCAAAGGAGACTGCCAGTG	1604	x	1e-09	1e-09	1e-09	1e-09	1e-09	1e-09	1e-09	1e-09	1e-09	1e-09	1e-09	1e-09	3.24044	1e-09	1e-09	1e-09	1e-09	1e-09	1e-09	1e-09	1e-09	1e-09	1e-09	1e-09	1e-09	1e-09	1e-09
>H4KJ0JL01EWU4A_1605	CACGCCGTAAACGATGAGTGCTAAGTGTTAGGGGGTTTCCGCCCCTTAGTGCTGCAGCTAACGCATTAAGCACTCCGCCTGGGGAGTACGAACGCAAGGTTGAAACTCAAAGGAATTGACGGGGACCCGCACAAGCGGTGGAGCATGTGGTTTAATTCGAAGCAACGCGAAGAACCTTACCAAATCTTGACATCCTTTGACCCTTCTAGAGATAGAAGTTTCCCCTTCGGGGGACAAAGTGACAGGTGGTGCATGGTTGTCGTCAGCTCGTGTCGTGAGATGTTGGGTTAAGTCCCGCAACGAGCGCAACCCTTAAGCTTAGTTGCCATCATTAAGTTGGGCACTCTAAGTTGACTGCCGGTG	1605	x	1e-09	1e-09	1e-09	1e-09	1e-09	1e-09	1e-09	1e-09	1e-09	1e-09	1e-09	1e-09	3.24044	1e-09	1e-09	1e-09	1e-09	1e-09	1e-09	1e-09	1e-09	1e-09	1e-09	1e-09	1e-09	1e-09	1e-09
>H4KJ0JL01DF36V_1606	CACGCCCTAAACTATGTCAACTAGTTGTTGGGGATTCATTTCCTCAGTAACGTAGCTAACGCGTGAAGTTGACCGCCTGGGGAGTACGGTCGCAAGATTAAAACTCAAAGGAATTGACGGGGACCCCGCACAAGCGGTGGATGATGTGGATTAATTCGATGCAACGCGAAAAACCTTACCTACCCTTGACATGCCACTAACGAAGCAGAGATGCATCAGGTGCCCGAAAGGGAAAGTGGATACAGGTGCTGCATGGCTGTCGTCAGCTCGTGTCGTGAGATGTTGGGTTAAGTCCCGCAACGAGCGCAACCCTTGTCTCTAGTTGCTACGCAAGGGCACTCTAGAGAGACTGCCGGTG	1606	x	1e-09	1e-09	1e-09	1e-09	1e-09	1e-09	1e-09	1e-09	1e-09	1e-09	1e-09	1e-09	3.24044	1e-09	1e-09	1e-09	1e-09	1e-09	1e-09	1e-09	1e-09	1e-09	1e-09	1e-09	1e-09	1e-09	1e-09
>H4KJ0JL01B5ZQC_1608	CACGCCGTAAACGATGAGTGCTAAGTGTTAGGGGGTTTCCGCCCCTTAGTGCTGCAGCTAACGCATTAAGCACTCCGCCTGGAGAGTACGGTCGCAAGACTGAAACTCAAAGGGAATTGACGGGGGCCCGCACAAGCGGTGGAGCATGTGGTTTAATTCGAAGCAACGCGAAGAACCTTACCAGGTCTTGACATCCTCTGACAATCCTAGAGATAGGACGTCCCCTTCGGGGGTAGAGTGACAGGTGGTGCATGGTTGTCGTCAGCTCGTGTCGTGAGATGTTGGGTTAAGTCCCGCAACGAGCGCAACCCTTGATCTTAGTTGCCAGCATTTAGTTGGGCACTCTAAGGTGACTGCCGGTG	1608	x	1e-09	1e-09	1e-09	1e-09	1e-09	1e-09	1e-09	1e-09	1e-09	1e-09	1e-09	1e-09	3.24044	1e-09	1e-09	1e-09	1e-09	1e-09	1e-09	1e-09	1e-09	1e-09	1e-09	1e-09	1e-09	1e-09	1e-09
>H4KJ0JL01AQ6X5_1609	CACGCCGTAAACGGTGGATGCTGGATGTGGGGCCCGTTCCACGGGTTCCGTGTCGGAGCTAACGCGTTAAGCATCCCGCCTGGGGAGTACGGCCGCAAGGCTAAAACTCAAAGAAATTGACGGGGGCCCCGCACAAGCGGCGGAGCATGCGGTATTAATTCGATGCAACGCGAAGAACCTTACCTGGGCTTGACATGTTCCCGACAGCCGTAGAGATATGGCCTCCCTTCGGGGCGGGTTCACAGGTGGTGCATGGTCGTCGTCAGCTCGTGTCGTGAGATGTTGGGTTAAGTCCCGCAACGAGCGCAACCCTCGCCCTGTGTTGCCAGCACGTCATGGTGGGAACTCACGGGGGACCGCCGGGG	1609	x	1e-09	1e-09	1e-09	1e-09	1e-09	1e-09	1e-09	1e-09	1e-09	1e-09	1e-09	1e-09	3.24044	1e-09	1e-09	1e-09	1e-09	1e-09	1e-09	1e-09	1e-09	1e-09	1e-09	1e-09	1e-09	1e-09	1e-09
>H4KJ0JL01ESZ99_581	CACGCCGTAAACGATGAGTGCTAAGTGTTAGAGGGGTCACACCCTTTAGTGCTGCAGCTAACGCGATAAGCACTCCGCCTGGGGAGTACGGCCGCAAGGCTGAAACTCAAAGGAATTGACGGGGGCCCGCACAAGCGGTGGAGCATGTGGTTTAATTCGAAGCAACGCGAAGAACCTTACCAGGTCTTGACATCCCCTGACAACCCAAGAGATTGGGCGTTCCCCCTTCGGGGGGACAGGGTGACAGGTGGTGCATGGTTGTCGTCAGCTCGTGTCGTGAGATGTTGGGTTAAGTCCCGCAACGAGCGCAACCCTCTCCTCTAGTTGCCAGCATTCAGTTGGGCACTCTAGAGGGACTGCCGGCG	581	x	1e-09	1e-09	1e-09	1e-09	1e-09	1e-09	1e-09	1e-09	1e-09	1e-09	1e-09	1e-09	1e-09	1e-09	1e-09	1e-09	1e-09	1e-09	1e-09	1e-09	1e-09	1e-09	1e-09	1e-09	1e-09	1e-09	2.86041
>H4KJ0JL01BU1L1_511	CACGCCGTAAACGATGAGTGCTAAGTGTTAGAGGGGTTAACCCTTTAGTGCTGTAGCTAACGCGTTAAGCACTCCGCCTGGGGAGTACGGCCGCAAGGCTGAAACTCAAAGGAATTGACGGGGGCCCGCACAAGCGGTGGAGCATGTGGTTTAATTCGAAGCAACGCGAAGAACCTTACCAGGTCTTGACATCCCCTGACAACCCTGGAGACAGGGCGTTCCCCCTTCGGGGGGACAGGGTGACAGGTGGTGCATGGTTGTCGTCAGCTCGTGTCGTGAGATGTTGGGTTAAGTCCCGCAACGAGCGCAACCCTCGCCCCTAGTTGCCAGCATTCAGTTGGGCACTCTAGGGGGACTGCCGGCT	511	x	1e-09	1e-09	1e-09	1e-09	1e-09	1e-09	1e-09	1e-09	1e-09	1e-09	1e-09	1e-09	1e-09	1e-09	1e-09	1e-09	1e-09	1e-09	1e-09	1e-09	1e-09	1e-09	1e-09	1e-09	1e-09	1e-09	2.86041
>H4KJ0JL02IQGF8_1273	CACGCCGTAAACGATGAGTGCTAAGTGTTAGAGGGGTTATTCCCTTTAGTGCCGTAGCTAACGCGTTAAGCACTCCGCCTGGGGAGTACGGCCGCAAGGCTGAAACTCAAAGGAATTGACGGGGGGCCCGCACAAGCGGTGGAGCATGTGGTTTAATTCGAAGCAACGCGAAGAACCTTACCAGGTCTTGACATCCCCTGACAACCCTGGAGACAGGGCGTTCCCCCTTCGGGGGGACAGGGTGACAGGTGGTGCATGGTTGTCGTCAGCTCGTGTCGTGAGATGTTGGGTTAAGTCCCGCAACGAGCGCAACCCTCGCCTCTAGTTGCCAGCATTCAGTTGGGCACTCTAGAGGGACTGCCGGCG	1273	x	1e-09	1e-09	1e-09	1e-09	1e-09	1e-09	1e-09	1e-09	1e-09	1e-09	1e-09	1e-09	1e-09	1e-09	1e-09	1e-09	1e-09	1e-09	1e-09	1e-09	1e-09	1e-09	1e-09	1e-09	1e-09	1e-09	2.86041
>H4KJ0JL02F6KYK_1274	CACGCCGTAAACGATGAGTGCTAAGTGTTAGAGGGGTCACACCCTTTAGTGCTGCAGCTAACGCGATAAGCACTCCGCCTGGGGAGTACGGCCGCAAGGCTGAAACTCAAAGGAATTGACGGGGGCCCGCACAAGCGGTGGAGCATGTGGTTTAATTCGAAGCAACGCGAAGAACCTTACCAGGTCTTGACATCCCCTGACAACCCTGGAGACAGGGCGTTCCTCCCTTGCGGTAGGACAGGGTGACAGGTGGTGCATGGTTGTCGTCAGCTCGTGTCGTGAGATGTTGGGTTAAGTCCCGCAACGAGCGCAACCCTCGCCCCTAGTTGCCAGCATTCAGTTGGGCACTCTAGAGGGACTGCCGGCG	1274	x	1e-09	1e-09	1e-09	1e-09	1e-09	1e-09	1e-09	1e-09	1e-09	1e-09	1e-09	1e-09	1e-09	1e-09	1e-09	1e-09	1e-09	1e-09	1e-09	1e-09	1e-09	1e-09	1e-09	1e-09	1e-09	1e-09	2.86041
>H4KJ0JL02H4BQ9_1275	CACGCCGTAAACGATGAGTGCTAAGTGTTAGAGGGGTCACACCCTTTAGTGCTGCAGCTAACGCGATAAGCACTCCGCCTGGGGAGTACGGCCGCAAGGCTGAAACTCAAAGGAATTGACGGGGGCCCGCACAAGCGGTGGAGCATGTGGTTTAATTCGAAGCAACGCGAAGAACCTTACCAGGTCTTGACATCCTCTGACAACCCTAGAGATAGGGCTTCTCCTTCGGGAGCAGAGTGACAGGTGGTGCATGGTTGTCGTCAGCTCGTGTCGTGAGATGTTGGGTTAAGTCCCGCAACGAGCGCAACCCTTGATCTTAGTTGCCAGCATTCGGTTGGGCACTCTAGAGGGACTGCCGGCG	1275	x	1e-09	1e-09	1e-09	1e-09	1e-09	1e-09	1e-09	1e-09	1e-09	1e-09	1e-09	1e-09	1e-09	1e-09	1e-09	1e-09	1e-09	1e-09	1e-09	1e-09	1e-09	1e-09	1e-09	1e-09	1e-09	1e-09	2.86041
>H4KJ0JL02HFL86_1276	CACGCCGTAAACGATGAGTGCTAAGTGTTAGAGGGGTCACACCCTTTAGTGCTGCAGCTAACGCGATAAGCACTCCGCCTGGGGAGTACGGCCGCAAGGCTGAAACTCAAAGGAATTGACGGGGGCCCGCACAAGCGGTGGAGCATGTGGTTTAATTCGAAGCAACGCGAAGAACCTTACCAGGTCTTGACATCCTCTGACAATCCTAGAGATAGGACGTCCCCTTCGGGGGCAGAGTGACAGGTGGTGCATGGTTGTCGTCAGCTCGTGTCGTGAGATGTTGGGTTAAGTCCCGCAACGAGCGCAACCCTCGCCTCTAGTTGCCAGCATTCGGTTGGGCACTCTAGAGGGACTGCCGGCT	1276	x	1e-09	1e-09	1e-09	1e-09	1e-09	1e-09	1e-09	1e-09	1e-09	1e-09	1e-09	1e-09	1e-09	1e-09	1e-09	1e-09	1e-09	1e-09	1e-09	1e-09	1e-09	1e-09	1e-09	1e-09	1e-09	1e-09	2.86041
>H4KJ0JL02HNIKF_1277	CACGCCGTAAACGATGAGTGCTAAGTGTTAGAGGGGTTAACCCTTTAGTGCTGTAGCTAACGCGTTAAGCACTCCGCCTGGGGAGTACGGCCGCAAGGCTGAAACTCAAAGGAATTGACGGGGGCCCGCACAAGCGGTGGAGCATGTGGTTTAATTCGAAGCAACGCGAAGAACCTTACCAGGTCTTGACATCCCCTGACAACCCAAGAGATTGGGCGTTCCCCCTTCGGGAGGACAGGGTGACAGGTGGTGCATGGTTGTCGTCAGCTCGTGTCGTGAGATGTTGGGTTAAGTCCCGCAACGAGCGCAACCCTCGCCCCTAGTTGCCAGCATTCAGTTGGGCACTCTAGGGGGACTGCCGGCT	1277	x	1e-09	1e-09	1e-09	1e-09	1e-09	1e-09	1e-09	1e-09	1e-09	1e-09	1e-09	1e-09	1e-09	1e-09	1e-09	1e-09	1e-09	1e-09	1e-09	1e-09	1e-09	1e-09	1e-09	1e-09	1e-09	1e-09	2.86041
>H4KJ0JL02FOIFO_1278	CACGCCGTAAACGATGAGTGCTAAGTGTTAGAGGGGTTATTCCCTTTAGTGCTGTAGCTAACGCGTTAAGCACTCCGCCTGGGGAGTACGGCCGCAAGGCTGAAACTCAAAGGAATTGACGGGGGCCCGCACAAGCGGTGGAGCATGTGGTTTAATTCGAAGCAACGCGAAGAACCTTACCAGGTCTTGACATCCCCTGACAACCCAAGAGATTGGGCGTTCCCCCTTCGGGGGGACACGGTGACAGGTGGTGCATGGTTGTCGTCAGCTCGTGTCGTGAGATGTTGGGTTAAGTCCCGCAACGAGCGCAACCCTCGCCTCTAGTTGCCAGCATTCAGTTGGGCACTCTAGAGGGACTGCCGGCG	1278	x	1e-09	1e-09	1e-09	1e-09	1e-09	1e-09	1e-09	1e-09	1e-09	1e-09	1e-09	1e-09	1e-09	1e-09	1e-09	1e-09	1e-09	1e-09	1e-09	1e-09	1e-09	1e-09	1e-09	1e-09	1e-09	1e-09	2.86041
>H4KJ0JL02J57F3_1279	CACGCCGTAAACGATGAGTGCTAGGTGTTAGGCCCTTTCCGGGGCTTAGTGCCGCAGCTAACGCATTAAGCACTCCGCCTGGGGAGTACGACCGCAAGGTTGAAACTCAAAGGAATTGACGGGGGCCCGCACAAGCGGTGAAGCATGTGGTTTAATTCGAAGCAACGCGAAGAACCTTACCAGGTCTTGACATCCCTCTGACCGCTCTAGAGATAGAGTTTTCCTTCGGGACAGAGGTGACAGGTGGTGCATGGTTGTCGTCAGCTCGTGTCGTGAGATGTTGGGTTAAGTCCCGCAACGAGCGCAACCCCTATTGTTAGTTGCCATCATTCAGTTGGGCACTCTAGCGAGACTGCCGGTA	1279	x	1e-09	1e-09	1e-09	1e-09	1e-09	1e-09	1e-09	1e-09	1e-09	1e-09	1e-09	1e-09	1e-09	1e-09	1e-09	1e-09	1e-09	1e-09	1e-09	1e-09	1e-09	1e-09	1e-09	1e-09	1e-09	1e-09	2.86041
>H4KJ0JL02ISFL3_1280	CACGCCGTAAACGATGGATACTGGCTGTTGGAGGTATCGACCCCTTCAGTAGCGAAGCTAACGCGTTAAGTATCCCGCCTGTGGAGTACGGTCGCAAGACTAAAACATAAAGGAATTGACGGGGACCCGCACAAGCGGTGGATCGTGTTCTTTAATTCGATGCTAAACGAAGAACCTTACCAGGGCTTGACATCCAGGGAATTTTTGGGAAACCAATTAGTGCCTTTTGGAACCCTGTGACAGGTGATGCATGGCCGTCGTCAGCTCGTGTCGTGAGATGTTTGGTTAAGTCCATCAACGAGCGCAACCCTTGCAACTAGTTGGATCTTTCTAGTTGGACTGCTTCGG	1280	x	1e-09	1e-09	1e-09	1e-09	1e-09	1e-09	1e-09	1e-09	1e-09	1e-09	1e-09	1e-09	1e-09	1e-09	1e-09	1e-09	1e-09	1e-09	1e-09	1e-09	1e-09	1e-09	1e-09	1e-09	1e-09	1e-09	2.86041
>H4KJ0JL02G00L2_1281	CACGCCGTAAACGATGAGTGCTAAGTGTTAGAGGGGTCACACCCTTTAGTGCTGCAGCTAACGCGATAAGCACTCCGCCTGGGGAGTACGGCCGCAAGGCTGAAACTAAAAGGAATTGACGGGGGCCCGCACAAGCGGTGGAGCATGTGGTTTAATTCGAAGCAACGCGAAGAACCTTACCAGGTCTTGACATCCCCTGACAACCCAAGAGATTGGGCGTTCTTCCCTTGCGGGAGGACAGGGTGACAGGTGGTGCATGGTTGTCGTCAGCTCGTGTCGTGAGATGTTGGGTTAAGTCCCGCAACGAGCGCAACCCTCGCCCCTAGTTGCCAGCATTCAGTTGGGCACTCTAGGGGGACTGCCGGCT	1281	x	1e-09	1e-09	1e-09	1e-09	1e-09	1e-09	1e-09	1e-09	1e-09	1e-09	1e-09	1e-09	1e-09	1e-09	1e-09	1e-09	1e-09	1e-09	1e-09	1e-09	1e-09	1e-09	1e-09	1e-09	1e-09	1e-09	2.86041
>H4KJ0JL02IY5UR_1282	CACGCCGTAAACGATGAGTGCTAAGTGTTAGAGGGGTTATTCCCTTTAGTGCTGTAGCTAACGCGTTAAGCACTCCGCCTGGGGAGTACGGCCGCAAGGCTGAAACTCAAAGGAATTGACGGGGGCCCGCACAAGCGGTGGAGCATGTGGTTTAATTCGAAGCAACGCGAAGAACCTTACCAGGTCTTGACATCCCCTGACAACCCAAGAGATCGGGCGTTCCCCCTTCGGGGGGACAGGGTGACAGGTGGTGCATGGTTGTCGTCAGCTCGTGTCGTGAGATGTTGGGTTAAGTCCCGCAACGAGCGCAACCCTCGCCTCTAGTTGCCAGCATTCGGTTGGGCACTCTAGGGGGACTGCCGGCT	1282	x	1e-09	1e-09	1e-09	1e-09	1e-09	1e-09	1e-09	1e-09	1e-09	1e-09	1e-09	1e-09	1e-09	1e-09	1e-09	1e-09	1e-09	1e-09	1e-09	1e-09	1e-09	1e-09	1e-09	1e-09	1e-09	1e-09	2.86041
>H4KJ0JL02HKGWU_705	CACGCCGTAAACGATGAGTGCTAGGTGTTAGGGGGTCCAACCCTTAGTGCCGAAGTAAACACATTAAGCACTCTGCCTGGGGAGTACGGCCGCAAGGCTGAAACTCAAAGGAATTGACGGGGGCCCGCACAAGCGGTGGAGCATGTGGTTTAATTCGAAGCAACGCGAAGAACCTTACCAGGTCTTGACATCCCAATGCCCACTCTGGAGACAGAGTTTTCCCTTCGGGGACATTGGTGACAGGTGGTGCATGGTTGTCGTCAGCTCGTGTCGTGAGATGTTGGGTTAAGTCCCGCAACGAGCGCAACCCTTGATCTTAGTTGCCAGCATTAAGTTGGGCACTCTAAGGTGACTGCCGGTG	705	x	1e-09	1e-09	1e-09	1e-09	1e-09	1e-09	1e-09	1.68606	1e-09	1e-09	1e-09	1e-09	1e-09	1e-09	1e-09	1e-09	1e-09	1e-09	1e-09	1e-09	1e-09	1e-09	1e-09	1e-09	1e-09	1e-09	1e-09
>H4KJ0JL02GG8IC_1052	CACGCCGTAAACGATGATAACTAGCTGCCGGGGCACATGGTGTTTCGGTGGCGCAGCTAACGCATTAAGTTATCCGCCTGGGGAGTACGGTCGCAAGATTAAAACTCAAAGGAATTGACGGGGGCCTGCACAAGCGGTGGAGCATGTGGTTTAATTCGAAGCAACGCGCAGAACCTTACCAACGTTTGACATCCCTATCGCGGATCGTGGAGACACTTTCATTCAGTTCGGCTGGATAGGTGACAGGTGCTGCATGGCTGTCGTCAGCTCGTGTCGTGAGATGTTGGGTTAAGTCCCGCAACGAGCGCAACCCTCGCCTTTAGTTGCCATCATTTAGTTGGGTACTCTAAAGGAACCGCCGGTG	1052	x	1e-09	1e-09	1e-09	1e-09	1e-09	1e-09	1e-09	1e-09	1e-09	1e-09	1e-09	1e-09	1e-09	1e-09	1e-09	1e-09	1e-09	1e-09	1e-09	1e-09	1e-09	1e-09	1e-09	1e-09	1e-09	1e-09	1e-09
>H4KJ0JL02G0EFC_1053	CACGCTGTAAACGATGTCGATTTAGAGGTTGTGGTCTTGAACCGTGGCTTCTGGAGCTAACGCGTTAAATCGACCGCCTGGGGAGTACGGCCGCAAGGTTAAAACTCAAATGAATTGACGGGGGCCCGCACAAGCGGTGGAGCATGTGGTTTAATTCGATGCAACGCGAAGAACCTTACCTACTCTTGACATCCAGCGAATCCTTTAGAGATAGAGGAGTGCCTTCGGGAACGCTGAGACAGGTGCTGCATGGCTGTCGTCAGCTCGTGTTGTGAAATGTTGGGTTAAGTCCCGCAACGAGCGCAACCCTTATCCTTTGTTGCCAGCACGTGATGGTGGGAACTCAAAGGAGACTGCCTGTG	1053	x	1e-09	1e-09	1e-09	1e-09	1e-09	1e-09	1e-09	1e-09	1e-09	1e-09	1e-09	1e-09	1e-09	1e-09	1e-09	1e-09	1e-09	1e-09	1e-09	1e-09	1e-09	1e-09	1e-09	1e-09	1e-09	1e-09	1e-09
>H4KJ0JL02GBRDA_1054	CACGCCGTAAACGATGAATGCTAGGTGTTGGGGGTCAAACCTCGGTGCCGAAGTTAACACATTAAGCATTCCGCCTGGGGAGTACGCACACAAGTGTGAAACTCAAAGGAATTGACGGGGGACCCGCACAAGCAGCGGAGCATGTGGTTTAATTCGATGCAACGCGAAGAACCTTACCAGGGCTTGACATGTGGGTGAAAGGTATAGAGATATACCCCTCTCTTTATGAGACATCCATACAGGTGGTGCATGGTTGTCGTCAGCTCGTGTCGTGAGATGTTGGGTTAAGTCCCGCAACGAGCGCAACCCCTATACTTAGTTACCAGCGAATAATGTCGGGGACTCTAAGTAGACTGCCGATG	1054	x	1e-09	1e-09	1e-09	1e-09	1e-09	1e-09	1e-09	1e-09	1e-09	1e-09	1e-09	1e-09	1e-09	1e-09	1e-09	1e-09	1e-09	1e-09	1e-09	1e-09	1e-09	1e-09	1e-09	1e-09	1e-09	1e-09	1e-09
>H4KJ0JL02H2J7U_1055	CACGCCGTAAACGATGAGTGCTAAGTTTTAGGGGGTTTCCGCCCCTTAGTGCTGCAGCTAACGCATTAAGCACTCCGCCTGGGGAGTACGGTCGCAAGACTGAAACTCAAAGGAATTTACGGGGGGCCCGCACAAGCGGTGGAGCATGTGGTTTAATTCGAAGCAACGCGAAGAACCTTACCAGGTCTTGACATCCTCTGACAATCCTAGAGATAGGACGTCCCCTTCGGGGGCAGAGTGACAGGTGGTGCATGGTTGTCGTCAGCTCGTGTCGTGAGATGTTGGGTTAAGTCCCGCAACGAGCGCAACCCTTGATCTTAGTTGCCAGCATTCAGTTGGGCACTCTAAGGTGACTGCCGGTG	1055	x	1e-09	1e-09	1e-09	1e-09	1e-09	1e-09	1e-09	1e-09	1e-09	1e-09	1e-09	1e-09	1e-09	1e-09	1e-09	1e-09	1e-09	1e-09	1e-09	1e-09	1e-09	1e-09	1e-09	1e-09	1e-09	1e-09	1e-09
>H4KJ0JL02JALI6_1056	CACGCCGTAAACGATGATTGCTAGTTGTCGGGATGCATGCATTTCGGTGACGCAGCTAACGCATTAAGCAATCCGCCTGGGGAGTACGGTCGCAAGATTAAAACTCAAAGGAATTGACGGGGGCCAGCACAAGCGGTGGAGCATGTGGTTTAATTCGAAGCAACGCGCAGAACCTTACCACCTTTTGACATGCCCGGACCGCCAGAGAGATCTGGCTTTCCCTTCGGGGACTGGGACACAGGTGCTGCATGGCTGTCGTCAGCTCGTGTCGTGAGATGTTGGGTTAAGTCCCGCAACGAGCGCAACCCTCGCCATTAGTTGCCATCATTCAGTTGGGAACTCTAATGGGACTGCCGGTG	1056	x	1e-09	1e-09	1e-09	1e-09	1e-09	1e-09	1e-09	1e-09	1e-09	1e-09	1e-09	1e-09	1e-09	1e-09	1e-09	1e-09	1e-09	1e-09	1e-09	1e-09	1e-09	1e-09	1e-09	1e-09	1e-09	1e-09	1e-09
>H4KJ0JL02I3K8L_1057	CACGCTGTAAACGATGTCGATTTAGAGGTTGTGGTCTTGAACTGTGGCTTCTGGAGCTAACGCGTTAAATCGACCGCCTGGGGAGTACGGCCGCAAGGTTAAAACTCAAATGAATTGACGGGGGCCCGCACAAGCGGCGGAGCATGTGGTTTAATTCGATGCAACGCGAAGAACCTTACCTACTCTTGACATCCAGCGAATCCTTTAGAGATAGAGGAGTGCCTTCGGGAACGCTGAGACAGGTGCTGCATGGCTGTCGTCAGCTCGTGTTGTGAAATGTTGGGTTAAGTCCCGCAACGAGCGCAACCCTTATCCTTTGTTGCCAGCGCGTAATGGCGGGAACTCAAAGGAGACTGCCGGTG	1057	x	1e-09	1e-09	1e-09	1e-09	1e-09	1e-09	1e-09	1e-09	1e-09	1e-09	1e-09	1e-09	1e-09	1e-09	1e-09	1e-09	1e-09	1e-09	1e-09	1e-09	1e-09	1e-09	1e-09	1e-09	1e-09	1e-09	1e-09
>H4KJ0JL01EXEF8_1835	CTAGCCGTAAACGATGAGCACTGGATTGGAGGGTCCTCCATAGCCTTCCAGTCGCAACGAAAGCGTTAAGTGCTCCGCCTGGGGAGTATGGTCGCAAGGCTGAAACTCAAAGGAATTGACGGGGGCTCACACAAGCGGTGGAGGATGTGGCTTAATTCGAGGCTACGCGAAGAACCTTATCCTAGTCTTGACATGCACGGATTAACTCCTGGAAACAGGAGCCAGGCCTTCGGGTACAACGTGCACAGGTGCTGCATGGCTGTCGTCAGCTCGTGTCGTGAGATGTCGGGTTAAGTCCCTTAACGAGCGAAACCCTTGTCACTAGTTGCCAGCGCGTCATGGCGGGGACTCTAGTGAGACTGCCGGTG	1835	x	1e-09	1e-09	1e-09	1e-09	1e-09	1e-09	1e-09	1e-09	1e-09	1e-09	1e-09	1e-09	1e-09	1e-09	1e-09	1e-09	1e-09	1e-09	1e-09	1e-09	1e-09	1e-09	1e-09	1e-09	1e-09	1e-09	1e-09
>H4KJ0JL01DU3A8_1836	CATGCCGTAAACGATGATTACTGGCTGTTTGTCCGAATGGATGAGTGGCTGAGCGAAAGCGTTAAGTAATCCACCTGGGGAGTACGCCGGCAACGGTGAAACTCAAAGGAATTGACGGGGGTCCGCACAAGCGGTGGAGCATGTGGTTTAATTCGATGATACGCGAGGAACCTTACCTGGGCTAGAATGTGAGAGAAGTTATCAGAAATGGTAGCGTGCAGCAATGTACTCAAAACAAGGTGCTGCATGGCTGTCGTCAGCTCGTGCCGTGAGGTGTTGGGTTAAGTCCCGCAACGAGCGCAACCCCTACTGTCAGTTACCAGCGCGTAATGGCGGGGACTCTGGCAGGACTGCCTGCG	1836	x	1e-09	1e-09	1e-09	1e-09	1e-09	1e-09	1e-09	1e-09	1e-09	1e-09	1e-09	1e-09	1e-09	1e-09	1e-09	1e-09	1e-09	1e-09	1e-09	1e-09	1e-09	1e-09	1e-09	1e-09	1e-09	1e-09	1e-09
>H4KJ0JL01A6XXW_1837	CATGCCGTAAACGATGTCTACTAGCCGTTGGGGCCTTTGAGGCTTTAGTGGCGCAGCTAACGCGATAAGTAGACCGCCTGGGGAGTACGGTCGCAAGACTAAAACTCAAATGAATTGACGGGGGCCCGCACAAGCGGTGGAGCATGTGGTTTAATTCGATGCAACGCGAAGAACCTTACCTGGTCTTGACATAGTAAGAACTTTCCAGAGATGGATTGGTGCCTTCGGGAACTTACATACAGGTGCTGCATGGCTGTCGTCAGCTCGTGTCGTGAGATGTTGGGTTAAGTCCCGCAACGAGCGCAACCCTTTTCCTATTTGCCAGCGGGTTAAGCCGGGAACTTTAAGGATACTGCCAGTG	1837	x	1e-09	1e-09	1e-09	1e-09	1e-09	1e-09	1e-09	1e-09	1e-09	1e-09	1e-09	1e-09	1e-09	1e-09	1e-09	1e-09	1e-09	1e-09	1e-09	1e-09	1e-09	1e-09	1e-09	1e-09	1e-09	1e-09	1e-09
>H4KJ0JL01AHULG_773	CACGCCGTAAACGATGAGTGCTAAGTGTTAGAGGGTATCCACCCTTTAGTGCTGTAGCTAACGCATTAAGCACTCCGCCTGGGGAGTACGCTCGCAAGAGTGAAACTCAAAGGAATTGACGGGGGCCCGCACAAGCGGTGGAGCATGTGGTTTAATTCGAAGCAACGCGAAGAACCTTACCAGGTCTTGACATCCCCTGACAACCCGAGAGATCGGGCGTTCCCCCTTCGGGGGGACAGGGTGACAGGTGGTGCATGGTTGTCGTCAGCTCGTGTCGTGAGATGTTGGGTTAAGTCCCGCAACGAGCGCAACCCTCGACCTTAGTTGCCAGCATTCAGTTGGGCACTCTAAGGTGACTGCCGGCT	773	x	1e-09	2.98775	1e-09	1e-09	1e-09	1e-09	1e-09	1e-09	1e-09	1e-09	1e-09	1e-09	1e-09	1e-09	1e-09	1e-09	1e-09	1e-09	1e-09	1e-09	1e-09	1e-09	1e-09	1e-09	1e-09	1e-09	1e-09
>H4KJ0JL01BM5W7_774	CACGCCGTAAACGATGAGTGCTAAGTGTTAGAGGGGTTATTCCCTTTAGTGCTGCAGCTAACGCATTAAGCACTCCGCCTGGGGAGTACGGTCGCAAGACTGAAACTCAAAGGAATTGACGGGGGCCCGCACAAGCGGTGGAGCATGTGGTTTAATTCGAAGCAACGCAAAGAACCTTACCAGGTCTTGACATCCTCTGACATCCCTAGAGATAGGGCTTCCCCTTCGGGGGCAGAGTGACAGGTGGTGCATGGTTGTCGTCAGCTCGTGTCGTGAGATGTTGGGTTAAGTCCCGCAACGAGCGCAACCCTTGATCTTAGTTGCCAGCATTCAGTTGGGCACTCTAAGGTGACTGCCGGTG	774	x	1e-09	2.98775	1e-09	1e-09	1e-09	1e-09	1e-09	1e-09	1e-09	1e-09	1e-09	1e-09	1e-09	1e-09	1e-09	1e-09	1e-09	1e-09	1e-09	1e-09	1e-09	1e-09	1e-09	1e-09	1e-09	1e-09	1e-09
>H4KJ0JL01CQNPK_658	CACGCCGTAAACGATGGATGCTAGCCGTCGGCAAGCTTGCTTGTCGGTGGCGCAGCTAACGCATTAAGCATCCCGCCTGGGGAGTACGGCCGCAAGGTTAAAACTCAAAGGAATTGACGGGGGCCCGCACAAGCGGTGGAGCATGTGGTTTAATTCGACGCAACGCGAAGAACCTTACCAGCTCTTGACATTCACTGATCGCCTGGGGAGACCCGGGAGTCCTAGCAATAGGCAGTTGGACAGGTGCTGCATGGCTGTCGTCAGCTCGTGTCGTGAGATGTTGGGTTAAGTCCCGCAACGAGCGCAACCCTCGCCATTAGTTGCCATCATTCAGTTGGGCACTCTAGTGGGACTGCCGGTG	658	x	1e-09	1e-09	1e-09	1e-09	1e-09	1e-09	1e-09	1e-09	1e-09	1e-09	1e-09	1e-09	1e-09	1e-09	1e-09	1e-09	1e-09	2.88018	1e-09	1e-09	1e-09	1e-09	1e-09	1e-09	1e-09	1e-09	1e-09
>H4KJ0JL01DHGBY_660	CACGCCGTAAACGATGTCGACTTGGAGGTTGTGCCCTTGAGGCGTGGCTTCCGGAGCTAACGCGTTAAGTCGACCGCCTGGGGAGTACGGCCGCAAGGTTAAAACTCAAATGAATTGACGGGGGCCCCACACAAGCGGTGGAGCATGTGGTTTAATTCGATGCAACGCGAAGAACCTTACCTGGTCTTGACATCCACGGAAGTTTTCAGAGATGAGAATGTGCCTTCGGGAACCGTGAGACAGGTGCTGCATGGCTGTCGTCAGCTCGTGTTGTGAAATGTTGGGTTAAGTCCCGCAACGAGCGCAACCCTTATCCTTTGTTGCCAGCGGTCCGGCCGGGAACTCAAAGGAGACTGCCAGTG	660	x	1e-09	1e-09	1e-09	1e-09	1e-09	1e-09	1e-09	1e-09	1e-09	1e-09	1e-09	1e-09	1e-09	1e-09	1e-09	1e-09	1e-09	2.88018	1e-09	1e-09	1e-09	1e-09	1e-09	1e-09	1e-09	1e-09	1e-09
>H4KJ0JL01BY94Y_551	CACGCCGTAAACGATGAGTGCTAAGTGTTAGAGGGTTTCCGCCCTTTAGTGCTGAAGTTAACGCATTAAGCACTCCGCCTGGGGAGTACGGCCGCAAGACTGAAACTCAAAGGAATTGACGGGGGCCCGCACAAGCGGTGGAGCATGTGGTTTAATTCGAAGCAACGCGAAGAACCTTACCAGGTCTTGACATCCTCTGACACCCCTAGAGATAGGGCTTCCCCTTCGGGGGCAGAGTGACAGGTGGTGCATGGTTGTCGTCAGCTCGTGTCGTGAGATGTTGGGTTAAGTCCCGCAACGAGCGCAACCCTTGACCTTAGTTGCCATCATTAAGTTGGGCACTCTAAGGTGACTGCCGGTG	551	x	1e-09	1e-09	1e-09	1e-09	1e-09	1e-09	1e-09	1e-09	1e-09	1e-09	1e-09	1e-09	1e-09	1e-09	1e-09	1e-09	1e-09	1e-09	1e-09	1e-09	1e-09	3.40175	1e-09	1e-09	1e-09	1e-09	1e-09
>H4KJ0JL01DMQQV_323	CACGCCGTAAACGATGAGTGCTAAGTGTTAGAGGGGTTATTCCCTTTAGTGCTGTAGCTAACGCGTTAAGCACTCCGCCTGGGGAGTACGGCCGCAAGGCTGAAACTCAAAGGAATTGACGGGGGCCCGCACAAGCGGTGGAGCATGTGGTTTAATTCGAAGCAACGCGAAGAACCTTACCAGGTCTTGACATCCTCTGACAACCCTAGAGATAGGGCTTCTCCTTCGGGAGCAGAGTGACAGGTGGTGCATGGTTGTCGTCAGCTCGTGTCGTGAGATGTTGGGTTAAGTCCCGCAACGAGCGCAACCCTCGCCCCTAGTTGCCAGCATTCAGTTGGGCACTCTAGGGGGACTGCCGGCT	323	x	1e-09	1e-09	1.82548	1e-09	2.16779	1.63908	1e-09	1e-09	1e-09	1e-09	1e-09	1e-09	1e-09	1e-09	1e-09	1e-09	1e-09	1e-09	1e-09	1e-09	1e-09	1e-09	1e-09	1e-09	1e-09	1e-09	1e-09
>H4KJ0JL01D9M86_241	CACGCCGTAAACGATGAGTGCTAAGTGTTAGAGGGGTCACACCCTTTAGTGCTGCAGCTAACGCGATAAGCACTCCGCCTGGGGAGTACGGCCGCAAGGCTGAAACTCAAAGGAATTGACGGGGGCCCGCACAAGCGGTGGAGCATGTGGTTTAATTCGAAGCAACGCGAAGAACCTTACCAGGTCTTGACATCCTCTTGCCCTCCCTAGAGATAGGGATTTCCCTTCGGGGACAAGAGTGACAGGTGGTGCATGGTTGTCGTCAGCTCGTGTCGTGAGATGTTGGGTTAAGTCCCGCAACGAGCGCAACCCTCGCCCCTAGTTGCCAGCATTCAGTTGGGCACTCTAGGGGGACTGCCGGCT	241	x	1e-09	1e-09	1e-09	0.903098	1e-09	3.27815	1e-09	1e-09	1e-09	1e-09	1e-09	1e-09	1e-09	1e-09	1e-09	1e-09	1e-09	1e-09	1e-09	1e-09	1e-09	1e-09	1e-09	1e-09	1e-09	1e-09	1e-09
>H4KJ0JL02FKC9O_630	CACGCCGTAAACGATGAGTGCTAAGTGTTAGAGGGGTTATTCCCTTTAGTGCTGTAGCTAACGCGTTAAGCACTCCGCCTGGGGAGTACGGCCGCAAGGCTGAAACTCAAAGGAATTGACGGGGGCCCGCACAAGCGGTGGAGCATGTGGTTTAATTCGAAGCAACGCGAAGAACCTTACCAGGTCTTGACATCCCCTGACAACCCTGGAGACAGGGCGTTCCTCCCTTGCGGGAGGACAGGGTGACAGGTGGTGCATAGTTGTCGTCAGCTCGTGTCGTGAGATGTTGGGTTAAGTCCCGCAACGAGCGCAACCCTCGCCCCTAGTTGCCAGCATTCAGTTGGGCACTCTAAGGTGACTGCCGGTG	630	x	1e-09	1e-09	1e-09	1e-09	1e-09	3.27815	1e-09	1e-09	1e-09	1e-09	1e-09	1e-09	1e-09	1e-09	1e-09	1e-09	1e-09	1e-09	1e-09	1e-09	1e-09	1e-09	1e-09	1e-09	1e-09	1e-09	1e-09
>H4KJ0JL02JZZ38_639	CACGCCGTAAACGATGAGTGCTAAGTGTTAGAGGGGTCACACCCTTTAGTGCTGCAGCTAACGCGATAAGCACTCCGCCTGGGGAGTACGGCCGCAAGGCTGAAACTCAAAGGAATTGACGGGGGCCCGCACAAGCGGTGGAGCATGTGGTTTAATTCGAAGCAACGCGAAGAACCTTACCAGGTCTTGACATCCCCTGACAACCCAAGAGATCGGGCGTTCTTCCCTTGCGGGAGGACAGGGTGACAGGTGGTGCATGGTTGTCGTCAGCTCGTGTCGTGAGATGTTGGGTTAAGTCCCGCAACGAGCGCAACCCTCGCCCCTAGTTGCCAGCATTCAGTTGGGCACTCTAGGGGGACTGCCGGCT	639	x	1e-09	1e-09	1e-09	1e-09	1e-09	3.27815	1e-09	1e-09	1e-09	1e-09	1e-09	1e-09	1e-09	1e-09	1e-09	1e-09	1e-09	1e-09	1e-09	1e-09	1e-09	1e-09	1e-09	1e-09	1e-09	1e-09	1e-09
>H4KJ0JL02HOSU5_642	CACGCCGTAAACGATGAGTGCTAAGTGTTAGAGGGGTTAACCCTTTAGTGCTGTAGCTAACGCGTTAAGCACTCCGCCTGGGGAGTACGGCCGCAAGGCTGAAACTCAAAGGAATTGACGGGGGCCCGCACAAGCGGTGGAGCATGTGGTTTAATTCGAAGCAACGCGAAGAACCTTACCAGGTCTTGACATCCACGGAAGTTTTCAGAGATGAGAATGTGCCTTCGGGAACCGTGAGACAGGTGCTGCATGGCTGTCGTCAGCTCGTGTTGTGAAATGTTGGGTTAAGTCCCGCAACGAGCGCAACCCTTGACCTTAGTTGCCAGCATTCAGTTGGGCACTCTAAGGTGACTGCCGGTG	642	x	1e-09	1e-09	1e-09	1e-09	1e-09	3.27815	1e-09	1e-09	1e-09	1e-09	1e-09	1e-09	1e-09	1e-09	1e-09	1e-09	1e-09	1e-09	1e-09	1e-09	1e-09	1e-09	1e-09	1e-09	1e-09	1e-09	1e-09
>H4KJ0JL02G2LP3_351	CACGCCGTAAACGATGAGTGCTAAGTGTTAGAGGGGTCACACCCTTTAGTGCTGCAGCTAACGCGATAAGCACTCCGCCTGGGGAGTACGGCCGCAAGGCTGAAACTCAAAGGAATTGACGGGGGCCCGCACAAGCGGTGGAGCATGTGGTTTAATTCGAAGCAACGCGAAGAACCTTACCAGGTCTTGACATCCCCTGACAACCCTGGAGACAGGGCGTTCCTCCCTTGCGGGAGGACAGGGTGACAGGTGGTGCATGGTTGTCGTCAGCTCGTGTCGTGAGATGTTGGGTTAAGTCCCGCAACGAGCGCAACCCTCGCCCCTAGTTGCCAGCATTCGGTTGGGCACTCTAGAGGGACTGCCGGCG	351	x	1e-09	1e-09	1e-09	1e-09	1e-09	1.63908	1e-09	1e-09	1e-09	1e-09	1e-09	1e-09	1e-09	1e-09	1e-09	1e-09	1e-09	1e-09	1e-09	1e-09	1e-09	1e-09	1e-09	1e-09	1e-09	1e-09	1e-09
>H4KJ0JL02I7S9T_501	CACGCCGTAAACGATGAGTGCTAAGTGTTAGAGGGGTTAACCCTTTAGTGCTGTAGCTAACGCGTTAAGCACTCCGCCTGGGGAGTACGGCCGCAAGGCTGAAACTCAAAGGAATTGACGGGGGGCCCGCACAAGCGGTGGAGCATGTGGTTTAATTCGAAGCAACGCGAAGAACCTTACCAGGTCTTGACATCCTCTGACACCCCTAGAGATAGGGCTTCCCCTTCGGGGGCAGAGTGACAGGTGGTGCATGGTTGTCGTCAGCTCGTGTCGTGAGATGTTGGGTTAAGTCCCGCAACGAGCGCAACCCTCGCCCCTAGTTGCCAGCATTCAGTTGGGCACTCTAGGGGGACTGCCGGCT	501	x	1e-09	1e-09	1e-09	1e-09	1e-09	1.63908	1e-09	1e-09	1e-09	1e-09	1e-09	1e-09	1e-09	1e-09	1e-09	1e-09	1e-09	1e-09	1e-09	1e-09	1e-09	1e-09	1e-09	1e-09	1e-09	1e-09	1e-09
>H4KJ0JL02GCF05_526	CACGCCCTAAACGATGTCAACTGGTTGTTGGGAAGGTTCCTTCTCAGTAACGTAGCTAACGCGTGAAGTTGACCGCCTGGGGAGTACGGCCGCAAGGTTGAAACTCAAAGGAATTGACGGGGACCCCGCACAAGCGGTGGATGATGTGGTTTAATTCGATGCAACGCGAAAAACCTTACCTACCCTTGACATGCCTGGAATCTTGCAGAGATGTGAGAGTGCTTGAAAGAGAACCGGGACACAGGTGCTGCATGGCCGTCGTCAGCTCGTGTCGTGAGATGTTGGGTTAAGTCCCGCAACGAGCGCAACCCTTGTCATTAGTTGCTACGAAAGGGCACTCTAATGAGACTGCCGGTG	526	x	1e-09	1e-09	1e-09	1e-09	1e-09	1.63908	1e-09	1e-09	1e-09	1e-09	1e-09	1e-09	1e-09	1e-09	1e-09	1e-09	1e-09	1e-09	1e-09	1e-09	1e-09	1e-09	1e-09	1e-09	1e-09	1e-09	1e-09
>H4KJ0JL02GJ1ZU_641	CACGCCGTAAACGATGAGTGCTAAGTGTTAGGGGGTTTCCGCCCCTTAGTGCTGCAGCTAACGCATTAAGCACTCCGCCTGGGGAGTACGGCCGCAAGGCTGAAACTCAAAGGAATTGACGGGGGCCCGCACAAGCGGTGGAGCATGTGGTTTAATTCGAAGCAACGCGAAGAACCTTACCAGGTCTTGACATCCCCTGACAACCCTGGAGACAGGGCGTTCCTCCCTTGCGGGAGGACAGGGTGACAGGTGGTGCATGGTTGTCGTCAGCTCGTGTCGTGAGATGTTGGGTTAAGTCCCGCAACGAGCGCAACCCTTGACCTTAGTTGCCAGCATTCAGTTGGGCACTCTAAGGTGACTGCCGGTG	641	x	1e-09	1e-09	1e-09	1e-09	1e-09	1.63908	1e-09	1e-09	1e-09	1e-09	1e-09	1e-09	1e-09	1e-09	1e-09	1e-09	1e-09	1e-09	1e-09	1e-09	1e-09	1e-09	1e-09	1e-09	1e-09	1e-09	1e-09
>H4KJ0JL01BBHF8_722	CACGCCGTAAACGATGAGTGCTAAGTGTTAGAGGGGTTAACCCTTTAGTGCTGTAGCTAACGCGTTAAGCACTCCGCCTGGGGAGTACGGCCGCAAGGCTGAAACTCAAAGGAATTGACGGGGGCCCGCACAAGCGGTGGAGCATGTGGTTTAATTCGAAGCAACGCGAAGAACCTTACCAGGTCTTGACATCCTCTTGCCCTCCCTAGAGATAGGGATTTCCCTTCGGGGACAAGAGTGACAGGTGGTGCATGGTTGTCGTCAGCTCGTGTCGTGAGATGTTGGGTTAAGTCCCGCAACGAGCGCAACCCTCGCCTCTAGTTGCCAGCATTCGGTTGGGCACTCTAGAGGGACTGCCGGCG	722	x	1e-09	1e-09	1e-09	1e-09	1e-09	1.63908	1e-09	1e-09	1e-09	1e-09	1e-09	1e-09	1e-09	1e-09	1e-09	1e-09	1e-09	1e-09	1e-09	1e-09	1e-09	1e-09	1e-09	1e-09	1e-09	1e-09	1e-09
>H4KJ0JL02GVUNZ_1884	CACGCCGTAAACGATGAGTGCTAAGTGTTAGAGGGGTTAACCCTTTAGTGCTGTAGCTAACGCGTTAAGCACTCCGCCTGGGGAGTACGGCCGCAAGGCTGAAACTCAAAGGAATTGACGGGGGCCCGCACAAGCGGTGGAGCATGTGGTTTAATTCGAAGCAACGCGAAGAACCTTACCAGGTCTTGACATCCTCTTGACCTCCCTAGAGATAGGGATTTCCCTTCGGGGACAAGAGTGACAGGTGGTGCATGGTTGTCGTCAGCTCGTGTCGTGAGATGTTGGGTTAAGTCCCGCAACGAGCGCAACCCTCGCCCCTAGTTGCCAGCATTCAGTTGGGCACTCTAGTGGGACTGCCGGCT	1884	x	1e-09	1e-09	1e-09	1e-09	1e-09	1.63908	1e-09	1e-09	1e-09	1e-09	1e-09	1e-09	1e-09	1e-09	1e-09	1e-09	1e-09	1e-09	1e-09	1e-09	1e-09	1e-09	1e-09	1e-09	1e-09	1e-09	1e-09
>H4KJ0JL02H5YHE_1885	CGCACCGTAAACGATGATTACTCGCTGCTAGGGGGCAACCTTTAGTGGCTTAGCGAAAGCGATAAGTAATCCACCTGGGGAGTACGCCGGCAACGGTGAAACTCAAAGGAATTGACGGGGGGCCCGCACAAGCGGAGGAGCATGTGGTTTAATTCGATGATACGCGAGGAACCTTACCAGGGCTTGAAAGTTAAGGAATGATTGTGAAAGCAGTCAGTCAGCAATGACCTAAAACTAGGTGCTGCATGGCTGTCGTCAGCTCGTGCCGTGAGGTGTTGGGTTAAGTCCCGCAACGAGCGCAACCCCTACCATTAGTTGCCAGCGAGTCATGTCGGGGACTCTAGTGGAACTGCCCGTG	1885	x	1e-09	1e-09	1e-09	1e-09	1e-09	1.63908	1e-09	1e-09	1e-09	1e-09	1e-09	1e-09	1e-09	1e-09	1e-09	1e-09	1e-09	1e-09	1e-09	1e-09	1e-09	1e-09	1e-09	1e-09	1e-09	1e-09	1e-09
>H4KJ0JL02FMZW6_1886	CACGCCGTAAACGATGAGTGCTAAGTGTTAGAGGGGTTAACCCTTTAGTGCTGTAGCTAACGCGTTAAGCACTCCGCCTGGGGAGTACGGCCGCAAGGCTGAAACTCAAAGGAATTGACGGGGGGCCCGCACAAGCGGTGGAGCATGTGGTTTAATTCGAAGCAACGCGAAGAACCTTACCAGGTCTTGACATCCCCTGACAACCCTGGAGACAGGGCGTTCCTCCCTTGCGGGAGGACAGGGTGACAGGTGGTGCATGGTTGTCGTCAGCTCGTGTCGTGAGATGTTGGGTTAAGTCCCGCAACGAGCGCAACCCTCGCCCCTAGTTGCCAGCATTCAGTTGGGCACTCTAGCGAGACTGCCGGTG	1886	x	1e-09	1e-09	1e-09	1e-09	1e-09	1.63908	1e-09	1e-09	1e-09	1e-09	1e-09	1e-09	1e-09	1e-09	1e-09	1e-09	1e-09	1e-09	1e-09	1e-09	1e-09	1e-09	1e-09	1e-09	1e-09	1e-09	1e-09
>H4KJ0JL02H5NFJ_1887	CACGCCGTAAACGATGAGTGCTAAGTGTTAGAGGGGTTATTCCCTTTAGTGCTGTAGCTAACGCGTTAAGCACTCCGCCTGGGTAGTACGGCCGCAAGGCTGAAACTCAAAGGAATTGACGGGGGCCCGCACAAGCGGTGGAGCATGTGGTTTAATTCGAAGCAACGCGAAGAACCTTACCAGGTCTTGACATCCCCTGACAACCCTGGAGACAGGGCGTTCCTCCCTTGCGTGATGACAGGGTGACAGGTGGTGCATGGTTGTCGTCAGCTCGTGTCGTGAGATGTTGGGTTAAGTCCCGCAACGAGCGCAACCCTCGCCCCTAGTTGCCAGCATTCAGTTGGGCACTCTATGGGGACTGCCGGCT	1887	x	1e-09	1e-09	1e-09	1e-09	1e-09	1.63908	1e-09	1e-09	1e-09	1e-09	1e-09	1e-09	1e-09	1e-09	1e-09	1e-09	1e-09	1e-09	1e-09	1e-09	1e-09	1e-09	1e-09	1e-09	1e-09	1e-09	1e-09
>H4KJ0JL02JCUZY_1888	CACGCCGTAAACGATGAGTGCTAAGTGTTAGAGGGGTTAACCCTTTAGTGCTGTAGCTAACGCGTTAAGCACTCCGCCTGGGGAGTACGGCCGCAAGGCTGAAACTCAAAGGAATTGACGGGGGGCCCGCACAAGCGGTGGAGCATGTGGTTTAATTCGAAGCAACGCGAAGAACCTTACCAGGTCTTGACATCCCCTGACAACCCTGGAGACAGGGCGTTCCTCCCTTGCGGGAGGACATGGTGACAGGTGGTGCATGGTTGTCGTCAGCTCGTGTCGTGAGATGTTGGGTTAAGTCCCGCAACGAGCGCAACCCTCGCCCCTAGTTGCCAGCATTCAGTTGGGCACTCTAGGCGGACTGCCGGCT	1888	x	1e-09	1e-09	1e-09	1e-09	1e-09	1.63908	1e-09	1e-09	1e-09	1e-09	1e-09	1e-09	1e-09	1e-09	1e-09	1e-09	1e-09	1e-09	1e-09	1e-09	1e-09	1e-09	1e-09	1e-09	1e-09	1e-09	1e-09
>H4KJ0JL02GWNHE_1889	CACGCCGTAAACGATGAGTGCTAAGTGTTAGAGGGGTTAACCCTTTAGTGCTGTAGCTAACGCGTTAAGCACTACGCCTGGGGAGTACGGCCGCAAGGCTGAAACTCAAAGGAATTGACGGGGGGCCCGCACAAGCGGTGGAGCATGTGGTTTAATTCGAAGCAACGCGAAGAACCTTACCAGGTCTTGACATCCACTGACAACCCTGGAGACAGGGCGTTCCTCCATTGCGGGAGGACAGGGTGACAGGTGGTGCATGGTTGTCGTCAGCTCGTGTCGTGAGATGTTGGGTTAAGTCCCGCAACGAGCGCAACCCTCGCCCCTAGTTGCCAGCATTCAGTTGGGCACTCTAGGGGGACTGCCGGCT	1889	x	1e-09	1e-09	1e-09	1e-09	1e-09	1.63908	1e-09	1e-09	1e-09	1e-09	1e-09	1e-09	1e-09	1e-09	1e-09	1e-09	1e-09	1e-09	1e-09	1e-09	1e-09	1e-09	1e-09	1e-09	1e-09	1e-09	1e-09
>H4KJ0JL02JXBMF_1890	CACGCCGTAAACGATGAGTGCTAAGTGTTAGGGGGTTTCCGCCACTTAGTGCTGCAGCTAACGCATTAAGCACTCCGCCTGGGGAGTACGGTCGCAAGACTGAAACTCAAAGGAATTGACGGGGGCCCGCACAAGCGGTGGAGCATGTGGTTTAATTCGAAGCAACGCGAAGAACCTTACCAGGTCTTGACATCCTCTGACACCCCTAGAGATAGGGCTTCCCCTTCGGGGGCAGAGTGACAGGTGGTGCATGGTTGTCGTCAGCTCGTGTCGTGAGATGTTGGGTTAAGTCCCGCAACGAGCGCAACCCTTGATCTTAGTTGCCAGCATTCAGTTGGGCACTCTAGGGGGACTGCCGGCTA	1890	x	1e-09	1e-09	1e-09	1e-09	1e-09	1.63908	1e-09	1e-09	1e-09	1e-09	1e-09	1e-09	1e-09	1e-09	1e-09	1e-09	1e-09	1e-09	1e-09	1e-09	1e-09	1e-09	1e-09	1e-09	1e-09	1e-09	1e-09
>H4KJ0JL02IP79Q_1891	CACGCCGTAAACGATGAGTCCTAAGTGTTAGAGGGTTTCCGCCCTTTAGTGCTGCAGCTAACGCATTAAGCACTCCGCCTGGGGAGTACGGCCACAAGGCTGAAACTCAAAGGAATTGACGGGGGCCCGCACAAGCGGTGGAGCATGTGGTTTAATTCGAAGCAACGCGAAGAACCTTACCAGGTCTTGACATCCTCTTGACCTCCCTAGAGATAGGGATTTCCCTTCGGGGACAAGAGTGACAGGTGGTGCATGGTTGTCGTCAGCTCGTGTCGTGAGATGTTGGGTTAAGTCCCGCAACGAGCGCAACCCTTGACCTTAGTTGCCAGCATTCAGTTGGGCACTCTAAGGTGACTGCCGGTG	1891	x	1e-09	1e-09	1e-09	1e-09	1e-09	1.63908	1e-09	1e-09	1e-09	1e-09	1e-09	1e-09	1e-09	1e-09	1e-09	1e-09	1e-09	1e-09	1e-09	1e-09	1e-09	1e-09	1e-09	1e-09	1e-09	1e-09	1e-09
>H4KJ0JL02JPZKA_1892	CACGCCGTAAACGATGAGTGCTAAGTGTTAGAGGGGTCACAGCCTTTAGTGCTGCAGCTAACGCGATAAGCACTCCGCCTGGGGAGTACGGCCGCAAGGCTGAAACTCAAAGGAATTGACGGGGGCCCGCACAAGCGGTGGAGCATGTGGTTTAATTCGAAGCAACGCGAAGAACCTTACCAGGTCTTGACATCCCCTGACAACCCTGGAGACAGGGCGTTCCTCCCTTGCGGGAGGACAGGGTGACAGGTGGTGCATGGTTGTCGTCAGCTCGTGTCGTGAGATGTTGGGTTAAGTCCCGCAACGAGCGCAACCCTCGCCCCTAGTTGCCAGCATTCAGTTGGGCACTCTAGGGGGACTGCCGGCT	1892	x	1e-09	1e-09	1e-09	1e-09	1e-09	1.63908	1e-09	1e-09	1e-09	1e-09	1e-09	1e-09	1e-09	1e-09	1e-09	1e-09	1e-09	1e-09	1e-09	1e-09	1e-09	1e-09	1e-09	1e-09	1e-09	1e-09	1e-09
>H4KJ0JL02GAEEH_1893	CACGCCGTAAACGATGAGTGCTAAGTGTTAGAGGGGTTAACCCTTTAGTGCTGTAGCTAACGCGTTAAGCACTCCGCCTGGGGAGTACGGCCGCAAGGTTGAAACTCAAAGGAATTGACGGGGGCCCCGCACAAGCGGTGGAGCATGTGGTTTAATTCGAAGCAACGCGAAGAACCTTACCAGGTCTTGACATCTTTTGATCACCTGAGAGATCAGGTTTCCCCTTCGGGGGCAAAATGACAGGTGGTGCATGGTTGTCGTCAGCTCGTGTCGTGAGATGTTGGGTTAAGTCCCGCAACGAGCGCAACCCTTATGACTAGTTGCCAGCATTGAGTTGGGCACTCTAGTAAGACTGCCGGTG	1893	x	1e-09	1e-09	1e-09	1e-09	1e-09	1.63908	1e-09	1e-09	1e-09	1e-09	1e-09	1e-09	1e-09	1e-09	1e-09	1e-09	1e-09	1e-09	1e-09	1e-09	1e-09	1e-09	1e-09	1e-09	1e-09	1e-09	1e-09
>H4KJ0JL02GMOHM_1894	CACGCCGTAAACGATGAGTGCTAAGTGTTAGAGGGGTTAACCCTTTAGTGCTGTAGCTAACGCGTTAAGCACTCCGCCTGGGGAGTACGGCCGCAAGGCTGAAACTCAAAGGAATTGACGGGGGGCCCGCACAAGCGGTGGAGCATGTGGTTTAATTCGAAGCAACGCGAAGAATCTTACCAGGTCTTGACATCCCCTGACAACCCTGGAGACAGGGCGTTCCTCCCTTGCGGGAGGACAGGGTGACAGGTGGTGCATGGTTGTCGTCAGCTCGTGTCGTGAGATGTTGGGTTAAGTCCCGCAACGAGCGCAACCCTCGCCCCTAGTTGCCAGCATTCAGTTGGGCACTCTATGGGGACTGCCGGCT	1894	x	1e-09	1e-09	1e-09	1e-09	1e-09	1.63908	1e-09	1e-09	1e-09	1e-09	1e-09	1e-09	1e-09	1e-09	1e-09	1e-09	1e-09	1e-09	1e-09	1e-09	1e-09	1e-09	1e-09	1e-09	1e-09	1e-09	1e-09
>H4KJ0JL02F8X33_1896	CACGCCGTAAACGATGAGTGCTAAGTGTTAGAGGGGTTAACCCTTTAGTGCTGCAGCTAACGCATTAAGCACTCCGCCTGGGGAGTACGGTCGCAAGACTGAAACTCAAAGGAATTGACGGGGGCCCGCACAAGCGGTGGAGCATGTGGTTTAATTCGAAGCAACGCGAAGAACCTTACCAGGTCTTGACATCCTCTGACAATCCTAGAGATAGGACGTCCCCTTCGGGGGCAGAGTGACAGGTGGTGCATGGTTGTCGTCAGCTCGTGTCGTGAGATGTTGGGTTAAGTCCCGCAACGAGCGCAACCCTCGCCCCTAGTTGCCAGCATTCAGTTGGGCACTCTAGGGGGACTGCCGGCT	1896	x	1e-09	1e-09	1e-09	1e-09	1e-09	1.63908	1e-09	1e-09	1e-09	1e-09	1e-09	1e-09	1e-09	1e-09	1e-09	1e-09	1e-09	1e-09	1e-09	1e-09	1e-09	1e-09	1e-09	1e-09	1e-09	1e-09	1e-09
>H4KJ0JL02HA10U_1897	CACGCCGTAAACGATGAGTGCTAAGTGTTAGAGGGGTCACACCCTTTAGTGCTGTAGCTAACGCGTTAAGCACTCCGCCTGGGGAGTACGGCCGCAAGGCTGAAACTCAAAGGAATTGACGGGGGCCCGCACAAGCGGTGGAGCATGTGGTTTAATTCGAAGCAACGCGAAGAACCTTACCAGGTCTTGACATCCCCTGACAACCCTGGAGACAGGGCGTTCCTCCCTTGCGGGAGGACAGGGTGACAGGTGGTGCATGGTTGTCGTCAGCTCGTGTCGTGAGATGTTGGGTTAAGTCCCGCAACGAGCGCAACCCTCGCCCCTAGTTGCCAGCATTCAGTTGGGCACTCTAGGGGGACTGCCGGTG	1897	x	1e-09	1e-09	1e-09	1e-09	1e-09	1.63908	1e-09	1e-09	1e-09	1e-09	1e-09	1e-09	1e-09	1e-09	1e-09	1e-09	1e-09	1e-09	1e-09	1e-09	1e-09	1e-09	1e-09	1e-09	1e-09	1e-09	1e-09
>H4KJ0JL02GJ7GD_1939	CACGCCGTAAACGATGAGTGCTAAGTGTTAGGGGGTTTCCGCCCCTTAGTGCTGCAGCTAACGCATTAAGCACTCCGCCTGGGGAGTACGGTCGCAAGAATGAAACTCAAAGGAATTGACGGGGGCCCGCACAAGCGGTGGAGCATGTGGTTTAATTCGAAGCAACGCGAAGAACCTTACCAGGTCTTGACATCCTCTGACATCCATAGAGATAGGGCTTCCCCTTCGGGGGCAGAGTGACAGGTGGTGCATGGTTGTCGTCAGCTCGTGTCGTGAGATGTTGGGTTAAGTCCCGCAACGAGCGCAACCCTTGACCTTAGTTGCCAGCATTCAGTTGGGCACTCTAAGGTGACTGCCGGTG	1939	x	1e-09	1e-09	1e-09	1e-09	1e-09	1.63908	1e-09	1e-09	1e-09	1e-09	1e-09	1e-09	1e-09	1e-09	1e-09	1e-09	1e-09	1e-09	1e-09	1e-09	1e-09	1e-09	1e-09	1e-09	1e-09	1e-09	1e-09
>H4KJ0JL02I1GIN_1994	CACGCCGTAAACGATGAGTGCTAAGTGTTAGGGGGTTTCCGCCCCTTAGTGCTGCAGCTAACGCATTAAGCACTCCGCCTGGGGAGTACGGTCGCAAGACTGAAACTCAAAGGAATTGACGGGGGCCCGCACAAGCGGTGGAGCATGTGGTTTAATTCGAAGCAACGCGAAGAACCTTACCAGGTCTTGACATCCTCTGACAATCCTAGAGATAGGACGTCCCCTTCGGGGGCGGAGTGACAGGTGGTGCATGGTTGTCGTCAGCTCGTGTCGTGAGATGTTGGGTTAAGTCCCGCAACGAGCGCAACCCTTGATCTTAGTTGCCAGCATTCAGTTGGGCACTCTAGGGGGACTGCCGGCTA	1994	x	1e-09	1e-09	1e-09	1e-09	1e-09	1.63908	1e-09	1e-09	1e-09	1e-09	1e-09	1e-09	1e-09	1e-09	1e-09	1e-09	1e-09	1e-09	1e-09	1e-09	1e-09	1e-09	1e-09	1e-09	1e-09	1e-09	1e-09
>H4KJ0JL02GIQHH_1998	CACACAGTAAACGATGTATACTCGCGGTTTGCGATAGATTGTAAGCCGCCAAGCGAAAGCATTAAGTATACCACCTGGGGAGTACGCCGGCAACGGTGAAACTCAAAGGAATTGACGGGGGCCCGCACAAGCGGAGGAACATGTGGTTTAATTCGATGATACGCGAGGAACCTTACCCGGGCTTGAACTAACGGTGACAGATCTAGAGATAGATTTTTCTTCGGACACCGTTGGAGGTGCTGCATGGTTGTCGTCAGCTCGTGCCGTGAGGTGTCGGCTTAAGTGCCATAACGAGCGCAACCCTTCTCCTCGGTTGCCATCGGGTAATGCCGGGCACTCCGTGGACACTGCCATCG	1998	x	1e-09	1e-09	1e-09	1e-09	1e-09	1.63908	1e-09	1e-09	1e-09	1e-09	1e-09	1e-09	1e-09	1e-09	1e-09	1e-09	1e-09	1e-09	1e-09	1e-09	1e-09	1e-09	1e-09	1e-09	1e-09	1e-09	1e-09
>H4KJ0JL02HDS9H_1999	CACGCCGTAAACTATGGTCGCTAGCCGTCGGATAGCATGCTATTCGGTGGCGCAGCTAACGCATTAAGCGACCCGCCTGGGGAGTACGGCCGCAAGGTTAAAACTCAAAGGAATTGACGGGGGCCCGCACAAGCGGTGGAGCATGTGGTTTAATTCGAAGCAACGCGAAGAACCTTACCTACCCTTGACATGTCCGGACGGTTGACAGAGATGTCCTCCTCCCAGCAATGGGCCGGAACACAGGTGCTGCATGGCTGTCGTCAGCTCGTGTCGTGAGATGTTGGGTTAAGTCCCGCAACGAGCGCAACCCTCGCCATTAGTTGCCATCATTAAGTTGGGCACTCTAATGGGACTGCCGGTG	1999	x	1e-09	1e-09	1e-09	1e-09	1e-09	1.63908	1e-09	1e-09	1e-09	1e-09	1e-09	1e-09	1e-09	1e-09	1e-09	1e-09	1e-09	1e-09	1e-09	1e-09	1e-09	1e-09	1e-09	1e-09	1e-09	1e-09	1e-09
>H4KJ0JL02GEO2S_2000	CACGCCGTAAACGATGAGTGCTAAGTGTTAGAGGGTTTCCGCCCTTTAGTGCTGCAGCTAACGCATTAAGCACTCCGCCTGGGGAGTACGGCCGCAAGGCTGAAACTCAAAGGAATTGACGGGGGCCCGCACAAGCGGTGGAGCATGTGGTTTAATTCGAAGCAACGCGAAGAACCTTACCAGGTCTTGACATCCTCTTGCTCTCCCTAGAGATAGGGATTTCCCTTCGGGGACAAGAGTGACAGGTGGTGCATGGTTGTCGTCAGCTCGTGTCGTGAGATGTTGGGTTAAGTCCCGCAACGAGCGCAACCCTTGACCTTAGTTGCCAGCATTCAGTTGGGCACTCTAAGGTGACTGCCGGCT	2000	x	1e-09	1e-09	1e-09	1e-09	1e-09	1.63908	1e-09	1e-09	1e-09	1e-09	1e-09	1e-09	1e-09	1e-09	1e-09	1e-09	1e-09	1e-09	1e-09	1e-09	1e-09	1e-09	1e-09	1e-09	1e-09	1e-09	1e-09
>H4KJ0JL02IQ9A4_2001	CACGCCGTAAACGATGCTAACTCGTTTTTGGGGCGCAAGCTTCAGAGACCAAGCGAAAGTGATAAGTTAGCCACCTGGGGAGTACGTTCGCAAGAATGAAACTCAAAGGAATTGACGGGGGCCCGCACAAGCGGTGGATTATGTGGTTTAATTCGATGATACGCGAGGAACCTTACCAAGACTTAAATGGGAAATGACAGGTTTAGAAATAGACCCTTCTTCGGACATTTTTCAAGGTGCTGCATGGTTGTCGTCAGCTCGTGCCGTGAGGTGTTAGGTTAAGTCCTGCAACGAGCGCAACCCCTGTCACTAGTTGCTACCATTCAGTTGAGGACTCTAGTGAGACTGCCTACG	2001	x	1e-09	1e-09	1e-09	1e-09	1e-09	1.63908	1e-09	1e-09	1e-09	1e-09	1e-09	1e-09	1e-09	1e-09	1e-09	1e-09	1e-09	1e-09	1e-09	1e-09	1e-09	1e-09	1e-09	1e-09	1e-09	1e-09	1e-09
>H4KJ0JL02H9QPC_2002	CACGCCGTAAACGATGAGTGCTAAGTGTTAGATGGTTTCCGCCCTTTAGTGCTGCAGCTAACGCATTAAGCACTCCGCCTGGGGAGTACGGCCGCAAGGCTGAAACTCAAAGGAATTGACGGGGGCCCGCACAAGCGGTGGAGCATGTGGTTTAATTCGAAGCAACGCGAAGAACCTTACCATGTCTTGACATCCTCTTGCCCTCCCTAGAGATAGGGATTTCCCTTCGGTGACAAGAGTGACAGGTGGTGCATGGTTGTCGTCAGCTCGTGTCGTGAGATGTTGGGTTAAGTCCCGCAACGAGCGCAACCCTTGACCTTAGTTGCCAGCATTCAGTTGGGCACTCTAAGGTGACTGCCGGTG	2002	x	1e-09	1e-09	1e-09	1e-09	1e-09	1.63908	1e-09	1e-09	1e-09	1e-09	1e-09	1e-09	1e-09	1e-09	1e-09	1e-09	1e-09	1e-09	1e-09	1e-09	1e-09	1e-09	1e-09	1e-09	1e-09	1e-09	1e-09
>H4KJ0JL02F7HZD_2003	CACGCCGTAAACGATGAGTGCTAAGTGTTAGAGGGGTTAACCCTTTAGTGCTGCAGCTAACGCATTAAGCACTCCGCCTGGGGAGTACGGCCGCAAGGCTGAAACTCAAAGGAATTGACGGGGGCCCGCACAAGCGGTGGAGCATGTGGTTTAATTCGAAGCAACGCGAAGAACCTTACCAGGTCTTGACATCCTCTTGCCCTCCCTAGAGATAGGGATTTCCCTTCGGGGACAAGAGTGACAGGTGGTGCATGGTTGTCGTCAGCTCGTGTCGTGAGATGTTGGGTTAAGTCCCGCAACGAGCGCAACCCTTGACCTTAGTTGCCAGCATTCGGTTGGGCACTCTAGAGGGACTGCCGGCG	2003	x	1e-09	1e-09	1e-09	1e-09	1e-09	1.63908	1e-09	1e-09	1e-09	1e-09	1e-09	1e-09	1e-09	1e-09	1e-09	1e-09	1e-09	1e-09	1e-09	1e-09	1e-09	1e-09	1e-09	1e-09	1e-09	1e-09	1e-09
>H4KJ0JL02GWENP_2004	CACGCCGTAAACGATGACTGCTAAGTGTTAGAGGGTTTCCGCCCTTTAGTGCTGCAGCTAACGCATTAAGCACTCCGCCTGGGGAGTACGGCCGCAAGGCTGAAACTCAAAGGAATTGACGGGGGCCCGCACAAGCGGTGGAGCATGTGGTTTAATTCGAAGCAACGCGAAGAACCTTACCAGGTCTTGACATCCTCTTGACCTCCCTAGAGATAGGGATTTCCCGTTCGGGGACAAGAGTGACAGGTGGTGCATGGTTGTCGTCAGCTCGTGTCGTGAGATGTTGGGTTAAGTCCCGCAACGAGCGCAACCCTTGACCTTAGTTGCCAGCATTCAGTTGGGCACTCTAAGGTGACTGCCGGTG	2004	x	1e-09	1e-09	1e-09	1e-09	1e-09	1.63908	1e-09	1e-09	1e-09	1e-09	1e-09	1e-09	1e-09	1e-09	1e-09	1e-09	1e-09	1e-09	1e-09	1e-09	1e-09	1e-09	1e-09	1e-09	1e-09	1e-09	1e-09
>H4KJ0JL02GSP84_2006	CACGCCGTAAACGATGAGTGCTAAGTGTTAGGGGGTTTCCGCCCCTTAGTGCTGCAGCTAACGCATTAAGCACTCCGCCTGGGGAGTACGACCGCAAGGTTGAAACTCAATGGAATTGACGGGGACCCGCACAAGCGGTGGAGCATGTGGTTTAATTCGAAGCAACGCGAAGAACCTTACCAAATCTTGACATCCTTTGACAACTCTAGAGATAGAGCCTTCCCCTTCGGGGGACAAAGTGACAGGTGGTGCATGGTTGTCGTCAGCTCGTGTCGTGAGATGTTGGGTTAAGTCCCGCAACGAGCGCAACCCTTAAGCTTAGTTGCCATCATTAAGTTGGGCACTCTAAGTTGACTGCCGGTG	2006	x	1e-09	1e-09	1e-09	1e-09	1e-09	1.63908	1e-09	1e-09	1e-09	1e-09	1e-09	1e-09	1e-09	1e-09	1e-09	1e-09	1e-09	1e-09	1e-09	1e-09	1e-09	1e-09	1e-09	1e-09	1e-09	1e-09	1e-09
>H4KJ0JL02GWZ6L_2007	CACGCTGTAAACTATGGATACTAGGTGTTCGGAGTGTTAACCCTCTGAGTACCACAGCTAACGCGTTAAGTATCCCGCCTGGGGAGTACGGTCGCAAGGCTAAAACTCAAAGGAATTGACGGGGGCCCGCACAAGCGGTGGAGTATGTGGTTTAATTCGAAGCAACGCGCAGAACCTTACCTGGACTTAACATCCCAAGACAACCTCAGAGATGAGGCTTTCTCTTCGGAGACTTGGTGATAGGTGCTGCATGGCTGTCGTCAGCTCGTGTCGTAAGATGTTGGGTTAAGTCCAGCAACGAGCGCAACCCTTGTCTTTAGTTGCCATCATTAAGTTGGGCACTCTAGAGAGACTGCCGGTG	2007	x	1e-09	1e-09	1e-09	1e-09	1e-09	1.63908	1e-09	1e-09	1e-09	1e-09	1e-09	1e-09	1e-09	1e-09	1e-09	1e-09	1e-09	1e-09	1e-09	1e-09	1e-09	1e-09	1e-09	1e-09	1e-09	1e-09	1e-09
>H4KJ0JL02JZ8NN_2008	CACGCCGTAAACGATGAGTGCTAAGTGTTAGGGGGTTTCCGCCCCTTAGTGCTGCAGCTAACGCATTAAGCACTCCGCCTGGGGAGTACGGTCGCAAGACTGAAACTCAAAGGAATTGACGGGGGCCCGCACAAGCGGTGGAGCATGTGGTTTAATTCGAAGCAACGCGAAGAACCTTACCAGGTCTTGACATCCTCTGACAATCCTAGAGATAGGACGTCCCCTTCGGGGGCAGAGTGACAGGTGGTGCATGGTTGTCGTCAGCTCGTGTCGTGAGATGTTGGGTTAAGTCCCGCAACGAGCGCAACCCTTATCCTTTGTTGCCAGCGGTTCGGCCGGGAACTCAAAGGAGACTGCCAGTG	2008	x	1e-09	1e-09	1e-09	1e-09	1e-09	1.63908	1e-09	1e-09	1e-09	1e-09	1e-09	1e-09	1e-09	1e-09	1e-09	1e-09	1e-09	1e-09	1e-09	1e-09	1e-09	1e-09	1e-09	1e-09	1e-09	1e-09	1e-09
>H4KJ0JL02JQYAN_2009	CACGCCGTAAACGATGAGTGCTAAGTGTTAGAGGGTTTCCGCCCTTTAGTGCTGCAGCTAACGCATTAAGCACTCCGCCTGGGGAGTACGGCCGCAAGGCTGAAACTCAAAGGAATTGACGGGGGCCCGCACAAGCGGTGGAGCATGTGGTTTAATTCGAAGCAACGCGAAGAACCTTACCAGGTCTTGACATCCTCTTGCCCTCCCTAGAGATAGGGATTTCCCTTCGTGGACAAGAGTGACAGGTGGTGCATGGTTGTCGTCAGCTCGTGTCGTGAGATGTTTGGTTAAGTCCCGCAACGAGCGCAACCCTTGACCTTAGTTGCCAGCATTCAGTTGGGCACTCTAAGGTTACTGCCGGTG	2009	x	1e-09	1e-09	1e-09	1e-09	1e-09	1.63908	1e-09	1e-09	1e-09	1e-09	1e-09	1e-09	1e-09	1e-09	1e-09	1e-09	1e-09	1e-09	1e-09	1e-09	1e-09	1e-09	1e-09	1e-09	1e-09	1e-09	1e-09
>H4KJ0JL02JN9JY_2010	CACGCCGTAAACGATGAGTGCTAAGTGTTAGAGGGTTTCCGCCCTTTAGTGCTGTAGCTAACGCGTTAAGCACTCCGCCTGGGGAGTACGGCCGCAAGGCTGAAACTCAAAGGAATTGACGGGGGCCCGCACAAGCGGTGGAGCATGTGGTTTAATTCGAAGCAACGCGAAGAACCTTACCAGGTCTTGACATCCCCTGACAACCCTGGAGACAGGGCGTTCCTCCCTTGCGGGAGGACAGGGTGACAGGTGGTGCATGGTTGTCGTCAGCTCGTGTCGTGAGATGTTGGGTTAAGTCCCGCAACGAGCGCAACCCTTGACCTTAGTTGCCAGCATTCAGTTGGGCACTCTAGGGGGACTGCCGGCT	2010	x	1e-09	1e-09	1e-09	1e-09	1e-09	1.63908	1e-09	1e-09	1e-09	1e-09	1e-09	1e-09	1e-09	1e-09	1e-09	1e-09	1e-09	1e-09	1e-09	1e-09	1e-09	1e-09	1e-09	1e-09	1e-09	1e-09	1e-09
>H4KJ0JL02HS3K6_2011	CACGCCGTAAACGATGAATGCTAGGTGTTGGGGATTAAACCTCGGTGCCGAAGTTAACACATTAAGCATTCCGCCTGGGGAGTACGCACGCAAGTGTGAAACTCAAAGGAATTGACGGGGGACCCACACAAGCAGCGGAGCATGTGGTTTAATTCGATGCAACGCGAAGAACCTTACCAGGGCTTGACATGTGGGTGAAAGGTATAGAGATATACCCCTCTCTTTATGAGACATCCATACAGGTGGTGCATGGTTGTCGTCAGCTCGTGTCGTGAGATGTTGGGTTAAGTCCCGCAACGAGCGCAACCCCTATACTTAGTTACCAGCGAGTAATGTCGGGGACTCTAAGTAGACTGCCGATG	2011	x	1e-09	1e-09	1e-09	1e-09	1e-09	1.63908	1e-09	1e-09	1e-09	1e-09	1e-09	1e-09	1e-09	1e-09	1e-09	1e-09	1e-09	1e-09	1e-09	1e-09	1e-09	1e-09	1e-09	1e-09	1e-09	1e-09	1e-09
>H4KJ0JL02IYDXP_2012	CACGCCGTAAACGATGAGTGCTAAGTGTTAGAGGGGTTATTCCCTTTAGTGCTGTAGTTAACGCGTTAAGCACTCCGCCTGGGGAGTACGGTCGCAAGACTGAAACTCAAAGGAATTGACGGGGGGCCCGCACAAGCGGTGGAGCATGTGGTTTAATTCGAAGCAACGCGAAGAACCTTACCAGGTCTTGACATCCTCTGACAATCCTAGAGATAGGACGTCCCCTTCGGGGGCAGAGTGACAGGTGGTGCATGGTTGTCGTCAGCTCGTGTCGTGAGATGTTGGGTTAAGTCCCGCAACGAGCGCAACCCTTAAGCTTAGTTGCCATCATTAAGTTGGGCACTCTAAGTTGACTGCCGGTG	2012	x	1e-09	1e-09	1e-09	1e-09	1e-09	1.63908	1e-09	1e-09	1e-09	1e-09	1e-09	1e-09	1e-09	1e-09	1e-09	1e-09	1e-09	1e-09	1e-09	1e-09	1e-09	1e-09	1e-09	1e-09	1e-09	1e-09	1e-09
>H4KJ0JL02I0CSG_2013	CACGCCGTAAACGATGAGTGCTAAGTGTTAGAGGGGTTAACCCTTTAGTGCTGTAGCTAACGCGTTAAGCACTCCGCCTGGGGAGTACGGCCGCAAGGCTGAAACTCAAAGGAATTGACGGGGGCCCGCACAAGCGGTGGAGCATGTGGTTTAATTCGAAGCAACGCGAAGAACCTTACCAGGGGTCTTGACATCCCCTGACAACCCTGGAGACAGGGCGTTCCTCCCTTGCGGGAGGACAGGGTGACAGGTGGTGCATGGTTGTCGTCAGCTCGTGTCGTGAGATGTTGGGTTAAGTCCCGCAACGAGCGCAACCCTCGCCCCTAGTTGCCAGCATTCAGTTGGGCACTCTAGGGGGACTGCCGGTG	2013	x	1e-09	1e-09	1e-09	1e-09	1e-09	1.63908	1e-09	1e-09	1e-09	1e-09	1e-09	1e-09	1e-09	1e-09	1e-09	1e-09	1e-09	1e-09	1e-09	1e-09	1e-09	1e-09	1e-09	1e-09	1e-09	1e-09	1e-09
>H4KJ0JL02GQHQ2_2014	CACGCCGTAAACGATGAGTGCTAAGTGTTAGAGGGGTCACACCCTTTAGTGCTGCAGCTAACGCGATAAGCACTCCGCCTGGGGAGTACGGTCGCAAGACTGAAACTCAAAGGAATTGACGGGGGCCCGCACAAGCGGTGGAGCATGTGGTTTAATTCGAAGCAACGCGAAGAACCTTACCAGGTCTTGACATCCCCTGACAACCCTGGAGACAGGGCGTTCTTCCCTTGCGGGAGGACAGGGTGACAGGTGGTGCATGGTTGTCGTCAGCTCGTGTCGTGAGATGTTGGGTTAAGTCCCGCAACGAGCGCAACCCTCGCCCCTAGTTGCCAGCATTCAGTTGGGCACTCTAGAGGGACTGCCGGCG	2014	x	1e-09	1e-09	1e-09	1e-09	1e-09	1.63908	1e-09	1e-09	1e-09	1e-09	1e-09	1e-09	1e-09	1e-09	1e-09	1e-09	1e-09	1e-09	1e-09	1e-09	1e-09	1e-09	1e-09	1e-09	1e-09	1e-09	1e-09
>H4KJ0JL02GXSSE_2015	CACGCCGTAAACGATGAGTGCTAAGTGTTAGAGGGGTCACACCCTTTAGTGCTGCAGCTAACGCGATAAGCACTCCGCCTGGGGAGTACGGCCGCAAGGCTGAAACTCAAAGGAATTGACGGGGGCCCGCACAAGCGGTGGAGCATGTGGTTTAATTCGAAGCAACGCGAAGAACCTTACCAGGTCTTGACATCCTCTGACACCCCTAGAGATAGGGTTTCCCCTTCGGGGGCAGAGTGACAGGTGGTGCATGGTTGTCGTCAGCTCGTGTCGTGAGATGTTGGGTTAAGTCCCGCAACGAGCGCAACCCTTGATCTTAGTTGCCAGCATTCGGTTGGGCACTCTAGAGGGACTGCCGGCG	2015	x	1e-09	1e-09	1e-09	1e-09	1e-09	1.63908	1e-09	1e-09	1e-09	1e-09	1e-09	1e-09	1e-09	1e-09	1e-09	1e-09	1e-09	1e-09	1e-09	1e-09	1e-09	1e-09	1e-09	1e-09	1e-09	1e-09	1e-09
>H4KJ0JL02F5RC6_283	CACGCCCTAAACGATGTCAACTGGTTGTTGGACGGCTTGCTGTTCAGTAACGAAGCTAACGCGTGAAGTTGACCGCCTGGGGAGTACGGCCGCAAGGTTGAAACTCAAAGGAATTGACGGGGGACCCGCACAAGCGGTGGATGATGTGGTTTAATTCGATGCAACGCGAAAAACCTTACCTACCCTTGACATGTCAAGAATCTTGCAGAGATGTGAGAGTGCTCGAAAGAGAACTTGAACACAGGTGCTGCATGGCCGTCGTCAGCTCGTGTCGTGAGATGTTGGGTTAAGTCCCGCAACGAGCGCAACCCTTGTCATTAGTTGCTACGAAAGGGCACTCTAATGAGACTGCCGGTG	283	x	1e-09	1e-09	1e-09	2.70929	1e-09	1e-09	1e-09	1e-09	1e-09	1e-09	1e-09	1e-09	1e-09	1e-09	1e-09	1e-09	1e-09	1e-09	1e-09	1e-09	1e-09	1e-09	1e-09	1e-09	1e-09	1e-09	1e-09
>H4KJ0JL02GU991_465	CACGCCGTAAACGATGAGTGCTAAGTGTTAGGGGGTTTCCGCCCCTTAGTGCTGCAGCTAACGCATTAAGCACTCCGCCTGGGGAGTACGGTCGCAAGACTGAAACTCAAAGGAATTGACGGGGGCCCGCACAAGCGGTGGAGCATGTGGTTTAATTCGAAGCAACGCGAAGAACCTTACCAGGTCTTGACATCCCCTGACAACCCTGGAGACAGGGCGTTCCTCCCTTGCGGGAGGACAGGGTGACAGGTGGTGCATGGTTGTCGTCAGCTCGTTTCGTGAGATGTTGGGTTAAGTCCCGCAACGAGCGCAACCCTTGACCTTAGTTGCCAGCATTCAGTTGGGCACTCTAAGGTGACTGCCGGTG	465	x	1e-09	1e-09	1e-09	2.70929	1e-09	1e-09	1e-09	1e-09	1e-09	1e-09	1e-09	1e-09	1e-09	1e-09	1e-09	1e-09	1e-09	1e-09	1e-09	1e-09	1e-09	1e-09	1e-09	1e-09	1e-09	1e-09	1e-09
>H4KJ0JL02F162H_429	CACGCCGTAAACGATGAGTGCTAAGTGTTAGAGGGTTTCCGCCCTTTAGTGCTGCAGCTAACGCATTAAGCACTCCGCCTGGGGAGTACGGCCGCAAGGCTGAAACTCAAAGGAATTGACGGGGGCCCGCACAAGCGGTGGAGCATGTGGTTTAATTCGAAGCAACGCGAAGAACCTTACCAGGTCTTGACATCCTCTGACATCCCTAGAGATAGGGCTTCCCCTTCGGGGGCAGAGTGACAGGTGGTGCATGGTTGTCGTCAGCTCGTGTCGTGAGATGTTGGGTTAAGTCCCGCAACGAGCGCAACCCTTGATCTTAGTTGCCAGCATTCGGTTGGGCACTCTAGAGGGACTGCCGGCG	429	x	1e-09	1e-09	1e-09	1.8062	1e-09	1e-09	1e-09	1e-09	1e-09	1e-09	1e-09	1e-09	1e-09	1e-09	1e-09	1e-09	1e-09	1e-09	1e-09	1e-09	1e-09	1e-09	1e-09	1e-09	1e-09	1e-09	1e-09
>H4KJ0JL02F1M8P_442	CACGCCGTAAACGATGAGTGCTAAGTGTTAGAGGGGTTAACCCTTTAGTGCTGTAGCTAACGCGTTAAGCACTCCGCCTGGGGAGTACGGCCGCAAGGCTGAAACTCAAAGGAATTGACGGGGGCCCGCACAAGCGGTGGAGCATGTGGTTTAATTCGAAGCAACGCGAAGAACCTTACCAGGTCTTGACATCCCCTGACAACCCAAGAGATTGGGCGTTCCCCCTTCGGGGGGACAGGGTGACAGGTGGTGCATGGTTGTCGTCAGCTCGTGTCGTGAGATGTTGGGTTAAGTCCCGCAACGAGCGCAACCCTCGCCTCTAGTTGCCAGCATTCGGTTGGGCACTCTAGGGGGACTGCCGGCT	442	x	1e-09	1e-09	1e-09	1.8062	1e-09	1e-09	1e-09	1e-09	1e-09	1e-09	1e-09	1e-09	1e-09	1e-09	1e-09	1e-09	1e-09	1e-09	1e-09	1e-09	1e-09	1e-09	1e-09	1e-09	1e-09	1e-09	1e-09
>H4KJ0JL02IT25C_560	CACGCCGTAAACGATGAGTGCTAAGTGTTAGAGGGTTTCCGCCCTTTAGTGCTGCAGCTAACGCATTAAGCACTCCGCCTGGGGAGTACCGCCGCAAGGCTGAAACTCAAAGGAATTGACGGGGGCCCGCACAAGCGGTGGAGCATGTGGTTTAATTCGAAGCAACGCGAAGAACCTTACCAGGTCTTGACATCCTCTTGACCTCCCTAGAGATAGGGATTTCCCTTCGGGGACAAGAGTGACAGGTGGTGCATGGTTGTCGTCAGCTCGTGTCGTGAGATGTTGGGTTAAGTCCCGCAACGAGCGCAACCCTTGACCTTAGTTGCCAGCATTCAGTTGGGCACTCTAAGGTGACTGCCGGTG	560	x	1e-09	1e-09	1e-09	1.8062	1e-09	1e-09	1e-09	1e-09	1e-09	1e-09	1e-09	1e-09	1e-09	1e-09	1e-09	1e-09	1e-09	1e-09	1e-09	1e-09	1e-09	1e-09	1e-09	1e-09	1e-09	1e-09	1e-09
>H4KJ0JL02IRDIH_566	CACGCTGTAAACGATGTCGACTTGGAGGTTGTGCCCTTGAGGAGTGGCTTCCGGAGCTAACGCGTTAAGTCGACCGCCTGGGGAGTACGGCCGCAAGGTTAAAACTCAAATGAATTGACGGGGGCCCGCACAAGCGGTGGAGCATGTGGTTTAATTCGATGCAACGCGAAGAACCTTACCTACTCTTGACATCCAGAGAACTTAGCAGAGATGCTTTGGTGCCTTCGGGAACTCTGAGACAGGTGCTGCATGGCTGTCGTCAGCTCGTGTTGTGAAATGTTGGGTTAAGTCCCGCAACGAGCGCAACCCTTATCCTTTGTTGCCAGCGGTTAGGCCGGGAACTCAAAGGAGACTGCCAGTG	566	x	1e-09	1e-09	1e-09	1.8062	1e-09	1e-09	1e-09	1e-09	1e-09	1e-09	1e-09	1e-09	1e-09	1e-09	1e-09	1e-09	1e-09	1e-09	1e-09	1e-09	1e-09	1e-09	1e-09	1e-09	1e-09	1e-09	1e-09
>H4KJ0JL01BND8A_622	CACGCCGTAAACGATGAGTGCTAAGTGTTAGAGGGGTCACACCCTTTAGTGCTGCAGCTAACGCGATAAGCACTCCGCCTGGGGAGTACGGCCGCAAGGCTGAAACTCAAAGGAATTGACGGGGGCCCGCACAAGCGGTGGAGCATGTGGTTTAATTCGAAGCAACGCGAAGAACCTTACCAGGTCTTGACATCCTCTTGCCCTCCCTAGAGATAGGGATTTCCCTTCGGGGACAAGAGTGACAGGTGGTGCATGGTTGTCGTCAGCTCGTGTCGTGAGATGTTGGGTTAAGTCCCGCAACGAGCGCAACCCTCGCCTCTAGTTGCCAGCATTCGGTTGGGCACTCTAGAGGGACTGCCGGCG	622	x	1e-09	1e-09	1e-09	1e-09	1e-09	1e-09	1e-09	1e-09	1e-09	1e-09	1e-09	1e-09	1e-09	1e-09	1e-09	1e-09	1e-09	1e-09	1e-09	1e-09	1e-09	1e-09	1e-09	1e-09	1e-09	1e-09	1e-09
>H4KJ0JL01EPNAE_438	CACGCCGTAAACGATGAGTGCTAAGTGTTAGAGGGGTTAACCCTTTAGTGCTGTAGCTAACGCGATAAGCACTCCGCCTGGGGAGTACGGCCGCAAGGCTGAAACTCAAAGGAATTGACGGGGGCCCGCACAAGCGGTGGAGCATGTGGTTTAATTCGAAGCAACGCGAAGAACCTTACCAGGTCTTGACATCCCCTGACAACCCAAGAGATCGGGCGTTCCCCCTTCGGGGGGACAGGGTGACAGGTGGTGCATGGTTGTCGTCAGCTCGTGTCGTGAGATGTTGGGTTAAGTCCCGCAACGAGCGCAACCCTCGCCTCTAGTTGCCAGCATTCGGTTGGGCACTCTAGAGGGACTGCCGGCG	438	x	1e-09	1e-09	1e-09	1e-09	1e-09	1e-09	1e-09	1e-09	1e-09	1e-09	1e-09	1e-09	1e-09	1e-09	1e-09	1e-09	1e-09	1e-09	1e-09	1e-09	1e-09	1e-09	1e-09	1e-09	1e-09	1e-09	1e-09
>H4KJ0JL01CSFBT_444	CACGCCGTAAACGATGATAACTAGCTGTCAGGGCTCTTAGAGTTTTGGTGGCGCAGCTAACGCGTTAAGTTATCCGCCTGGGGAGTACGGCCGCAAGGTTAAAACTCAAAGAAATTGACGGGGGGCCTGCACAAGCGGTGGAGCATGTGGTTTAATTCGAAGCAACGCGCAGAACCTTACCAGCGTTTGACATGGTAGGACGGTTTCTGGAGACAGATTCCTTCCCTTACGGGACCTACACACAGGTGCTGCATGGCTGTCGTCAGCTCGTGTCGTGAGATGTTGGGTTAAGTCCCGCAACGAGCGCAACCCTCGTCTTTAGTTGCCACCATTCAGTTGGGCACTCTAGGGGGACTGCCGGCT	444	x	1e-09	1e-09	1e-09	1e-09	1e-09	1e-09	1e-09	1e-09	1e-09	1e-09	1e-09	1e-09	1e-09	1e-09	1e-09	1e-09	1e-09	1e-09	1e-09	1e-09	1e-09	1e-09	1e-09	1e-09	1e-09	1e-09	1e-09
>H4KJ0JL02F3O9G_628	CACGCCGTAAACGATGAGTGCTAAGTGTTAGAGGGGTTAACCCTTTAGTGCTGTAGCTAACGCGTTAAGCACTCCGCCTGGGGAGTACGGCCGCAAGGCTGAAACTCAAAGGAATTGACGGGGGCCCGCACAAGCGGTGGAGCATGTGGTTTAATTCGAAGCAACGCGAAGAACCTTACCAGGTCTTGACATCCTCTGACAACCCTAGAGATAGGGCTTCTCCTTCGGGAGCAGAGTGACAGGTGGTGCATGGTTGTCGTCAGCTCGTGTCGTGAGATGTTGGGTTAAGTCCCGCAACGAGCGCAACCCTCGCCCCTAGTTGCCAGCATTCAGTTGGGCACTCTAGGGGGACTGCCGGCT	628	x	1e-09	1e-09	1e-09	0.903098	1e-09	1e-09	1e-09	1e-09	1e-09	1e-09	1e-09	1e-09	1e-09	1e-09	1e-09	1e-09	1e-09	1e-09	1e-09	1e-09	1e-09	1e-09	1e-09	1e-09	1e-09	1e-09	1e-09
>H4KJ0JL01DJHB4_1283	CACGCCGTAAACGATGAGTGTTAGGTGTCTGGAGTAAATCTGGGTGCCGCAGCTAACGCAATAAACACTCCGCCTGGGGAGTACGCACGCAAGTGTGAAACTCAAAGGAATTGACGGGGACCCGCACAAGCAGCGGAGCATGTGGTTTAATTCGAAGCAACGCGAAGAACCTTACCAAGTCTTGACATATTACGGCGGAATCTAGAGATAGAATCTTACTTCTTCGGAAGACTGTAATACAGGTGGTGCATGGTTGTCGTCAGCTCGTGTCGTGAGATGTTGGGTTAAGTCCCATAACGAGCGCAACCCCTATGGCTAGTTACCATCATTAAGTTGGGGACTCTAGCAATACTGCCGGTG	1283	x	1e-09	1e-09	1e-09	1e-09	1e-09	1e-09	1e-09	1e-09	1e-09	1e-09	1e-09	1e-09	1e-09	1e-09	1e-09	1e-09	1e-09	1e-09	1e-09	1e-09	1e-09	1e-09	1e-09	1e-09	1e-09	1e-09	1e-09
>H4KJ0JL01A7JAO_1285	CACGCCGTAAACGATGAGTGCTAAGTGTTAGAGGGGTTAACCCTTTAGTGCTGTAGCTAACGCGTTAAGCACTCCGCCTGGGGAGTACGGCCGCAAGGCTGAAACTCAAAGGAATTGACGGGGGCCCGCACAAGCGGTGGAGCATGTGGTTTAATTCGAAGCAACGCGAAGAACCTTACCAGGTCTTGACATCCCCTGACAACCCAAGAGATCGGGCGTTCCCCCTTCGGGGGGACAGGGTGACAGGTGGTGCATGGTTGTCGTCAGCTCGTGTCGTGAGATGTTGGGTTAAGTCCCGCAACGAGCGCAACCCTCGCCTCTAGTTGCCAGCATTCAGTTGGGCACTCTAGGGGGACTGCCGGCT	1285	x	1e-09	1e-09	1e-09	1e-09	1e-09	1e-09	1e-09	1e-09	1e-09	1e-09	1e-09	1e-09	1e-09	1e-09	1e-09	1e-09	1e-09	1e-09	1e-09	1e-09	1e-09	1e-09	1e-09	1e-09	1e-09	1e-09	1e-09
>H4KJ0JL01BL30T_1286	CACGCCGTAAACGATGAGTGCTAAGTGTTAGAGGGGTTATTCCCTTTAGTGCTGTAGCTAACGCGTTAAGCACTCCGCCTGGGGAGTACGGCCGCAAGACTGAAACTCAAAGGAATTGACGGGGGCCCGCACAAGCGGTGGAGCATGTGGTTTAATTCGAAGCAACGCGAAGAACCTTACCAGGTCTTGACATCCTCTGACAATCCTAGAGATAGGACGTCCCCTTCGGGGGCAGAGTGACAGGTGGTGCATGGTTGTCGTCAGCTCGTGTCGTGAGATGTTGGGTTAAGTCCCGCAACGAGCGCAACCCTTGATCTTAGTTGCCAGCATTCAGTTGGGCACTCTAGGGGGACTGCCGGCT	1286	x	1e-09	1e-09	1e-09	1e-09	1e-09	1e-09	1e-09	1e-09	1e-09	1e-09	1e-09	1e-09	1e-09	1e-09	1e-09	1e-09	1e-09	1e-09	1e-09	1e-09	1e-09	1e-09	1e-09	1e-09	1e-09	1e-09	1e-09
>H4KJ0JL01C230R_1287	CACGCCGTAAACGATGAGTGCTAAGTGTTAGAGGGGTTAACCCTTTAGTGCTGTAGCTAACGCGTTAAGCACTCCGCCTGGGGAGTACGGCCGCAAGGCTGAAACTCAAAGGAATTGACGGGGGGCCCGCACAAGCGGTGGAGCATGTGGTTTAATTCGAAGCAACGCGAAGAACCTTACCAGGTCTTGACATCCTCTGACATCCCTAGAGATAGGGCTTCCCCTTCGGGGGCAGAGTGACAGGTGGTGCATGGTTGTCGTCAGCTCGTGTCGTGAGATGTTGGGTTAAGTCCCGCAACGAGCGCAACCCTCGCCCCTAGTTGCCAGCATTCAGTTGGGCACTCTAGGGGGACTGCCGGCT	1287	x	1e-09	1e-09	1e-09	1e-09	1e-09	1e-09	1e-09	1e-09	1e-09	1e-09	1e-09	1e-09	1e-09	1e-09	1e-09	1e-09	1e-09	1e-09	1e-09	1e-09	1e-09	1e-09	1e-09	1e-09	1e-09	1e-09	1e-09
>H4KJ0JL01AXSYL_1288	CACGCCGTAAACGATGAGTGCTAAGTGTTAGAGGGGTTATTCCCTTTAGTGCTGTAGCTAACGCGTTAAGCACTCTGCCTGGGGAGTACGGCCGCAAGGCTGAAACTCAAAGGAATTGACGGGGGCCCGCACAAGCGGTGGAGCATGTGGTTTAATTCGAAGCAACGCGAAGAACCTTACCAGGTCTTGACATCCTCTTGACCTCCCTAGAGATAGGGATTTCCCTTCGGGGACAAGAGTGACAGGTGGTGCATGGTTGTCGTCAGCTCGTGTCGTGAGATGTTGGGTTAAGTCCCGCAACGAGCGCAACCCTTGACCTTAGTTGCCAGCATTCAGTTGGGCACTCTAGGGGGACTGCCGGCT	1288	x	1e-09	1e-09	1e-09	1e-09	1e-09	1e-09	1e-09	1e-09	1e-09	1e-09	1e-09	1e-09	1e-09	1e-09	1e-09	1e-09	1e-09	1e-09	1e-09	1e-09	1e-09	1e-09	1e-09	1e-09	1e-09	1e-09	1e-09
>H4KJ0JL01C9HX3_1289	CACGCCGTAAACGATGAGTGCTAAGTGTTAGAGGGGTCACACCCTTTAGTGCTGTAGCTAACGCGTTAAGCACTCCGCCTGGGGAGTACGGCCGCAAGGCTGAAACTCAAAGGAATTGACGGGGGCCCGCACAAGCGGTGGAGCATGTGGTTTAATTCGAAGCAACGCGAAGAACCTTACCAGGTCTTGACATCCTCTGACACCCCTAGAGATTGGGCGTTCCCCCTTCGGGGGGACAGGGTGACAGGTGGTGCATGGTTGTCGTCAGCTCGTGTCGTGAGATGTTGGGTTAAGTCCCGCAACGAGCGCAACCCTCGCCTCTAGTTGCCAGCATTCGGTTGGGCACTCTAGAGGGACTGCCGGCG	1289	x	1e-09	1e-09	1e-09	1e-09	1e-09	1e-09	1e-09	1e-09	1e-09	1e-09	1e-09	1e-09	1e-09	1e-09	1e-09	1e-09	1e-09	1e-09	1e-09	1e-09	1e-09	1e-09	1e-09	1e-09	1e-09	1e-09	1e-09
>H4KJ0JL01BZW60_1290	CACGCCGTAAACGATGAGTGCTAAGTGTTAGAGGGGTCACACCCTTTAGTGCTGCAGCTAACGCGATAAGCACTCCGCCTGGGGAGTACGGCCGCAAGGCTGAAACTCAAAGGAATTGACGGGGGCCCGCACAAGCGGTGGAGCATGTGGTTTAATTCGAAGCAACGCGAAGAACCTTACCAGGTCTTGACATCCCCTGACAACCCTGGAGACAGGGCGTTCTTCCCTTGCGGGAGGACAGGGTGACAGGTGGTGCATGGTTGTCGTCAGCTCGTGTCGTGAGATGTTGGGTTAAGTCCCGCAACGAGCGCAACCCTTGATCTTAGTTGCCAGCATTCAGTTGGGCACTCTAAGGTGACTGCCGGTG	1290	x	1e-09	1e-09	1e-09	1e-09	1e-09	1e-09	1e-09	1e-09	1e-09	1e-09	1e-09	1e-09	1e-09	1e-09	1e-09	1e-09	1e-09	1e-09	1e-09	1e-09	1e-09	1e-09	1e-09	1e-09	1e-09	1e-09	1e-09
>H4KJ0JL01EN5V4_1291	CACGCCGTAAACGATGAGTGCTAAGTGTTAGAGGGTTTCCGCCCTTTAGTGCTGAAGTTAACGCATTAAGCACTCCGCCTGGGGAGTACGGTCGCAAGACTGAAACTCAAAGGAATTGACGGGGGCCCGCACAAGCGGTGGAGCATGTGGTTTAATTCGAAGCAACGCGAAGAACCTTACCAGGTCTTGACATCCTCTGACACCCCTAGAGATAGGGCTTCCCCTTCGGGGGCAGAGTGACAGGTGGTGCATGGTTGTCGTCAGCTCGTGTCGTGAGATGTTGGGTTAAGTCCCGCAACGAGCGCAACCCTTGATCTTAGTTGCCAGCATTCAGTTGGGCACTCTAGGGGGACTGCCGGCT	1291	x	1e-09	1e-09	1e-09	1e-09	1e-09	1e-09	1e-09	1e-09	1e-09	1e-09	1e-09	1e-09	1e-09	1e-09	1e-09	1e-09	1e-09	1e-09	1e-09	1e-09	1e-09	1e-09	1e-09	1e-09	1e-09	1e-09	1e-09
>H4KJ0JL01DPZ9E_1292	CACGCCGTAAACGATGAGTGCTAAGTGTTAGGGGGTTTCCGCCCCTTAGTGCTGCAGCTAACGCATTAAGCACTCCGCCTGGGGAGTACGGTCGCAAGGCTGAAACTCAAAGGAATTGACGGGGGCCCGCACAAGCGGTGGAGCATGTGGTTTAATTCGAAGCAACGCGAAGAACCTTACCAGGTCTTGACATCCTCTTGACCTCCCTAGAGATAGGGATTTCCCTTCGGGGACAAGAGTGACAGGTGGTGCATGGTTGTCGTCAGCTCGTGTCGTGAGATGTTGGGTTAAGTCCCGCAACGAGCGCAACCCTTGACCTTAGTTGCCAGCATTCAGTTGGGCACTCTAGAGGGACTGCCGGCT	1292	x	1e-09	1e-09	1e-09	1e-09	1e-09	1e-09	1e-09	1e-09	1e-09	1e-09	1e-09	1e-09	1e-09	1e-09	1e-09	1e-09	1e-09	1e-09	1e-09	1e-09	1e-09	1e-09	1e-09	1e-09	1e-09	1e-09	1e-09
>H4KJ0JL01CPVMX_1293	CACGCCGTAAACGATGAGTGCTAAGTGTTAGAGGGTTTCCGCCCTTTAGTGCTGAAGTTAACGCATTAAGCACTCCGCCTGGGGAGTACGGCCGCAAGGCTGAAACTCAAAGGAATTGACGGGGGCCCGCACAAGCGGTGGAGCATGTGGTTTAATTCGAAGCAACGCGAAGAACCTTACCAGGTCTTGACATCCTCTGACAACCCTAGAGATAGGGCTTCTCCTTCGGGAGCAGAGTGACAGGTGGTGCATGGTTGTCGTCAGCTCGTGTCGTGAGATGTTGGGTTAAGTCCCGCAACGAGCGCAACCCTTGATCTTAGTTGCCATCATTCAGTTGGGCACTCTAGGGGGACTGCCGGCT	1293	x	1e-09	1e-09	1e-09	1e-09	1e-09	1e-09	1e-09	1e-09	1e-09	1e-09	1e-09	1e-09	1e-09	1e-09	1e-09	1e-09	1e-09	1e-09	1e-09	1e-09	1e-09	1e-09	1e-09	1e-09	1e-09	1e-09	1e-09
>H4KJ0JL01BTYLU_1294	CACGCCGTAAACGATGAGTGCTAAGTGTTAGAGGGGTTAACCCTTTAGTGCTGTAGCTAACGCATTAAGCACTCCGCCTGGGGAGTACGGCCGCAAGGCTGAAACTCAAAGGAATTGACGGGGGCCCGCACAAGCGGTGGAGCATGTGGTTTAATTCGAAGCAACGCGAAGAACCTTACCAGGTCTTGACATCCTCTGACACCCCTAGAGATAGGGCTTCCCCTTCGGGGGCAGAGTGACAGGTGGTGCATGGTTGTCGTCAGCTCGTGTCGTGAGATGTTGGGTTAAGTCCCGCAACGAGCGCAACCCTTGACCTTAGTTGCCAGCATTCAGTTGGGCACTCTAAGGTGACTGCCGGTG	1294	x	1e-09	1e-09	1e-09	1e-09	1e-09	1e-09	1e-09	1e-09	1e-09	1e-09	1e-09	1e-09	1e-09	1e-09	1e-09	1e-09	1e-09	1e-09	1e-09	1e-09	1e-09	1e-09	1e-09	1e-09	1e-09	1e-09	1e-09
>H4KJ0JL01AP2NJ_1296	CACGCCGTAAACGATGAGTGCTAAGTGTTAGAGGGGTTATTCCCTTTAGTGCTGCAGCTAACGCATTAAGCACTCCGCCTGGGGAGTACGGCCGCAAGGCTGAAACTCAAAGGAATTGACGGGGGCCCGCACAAGCGGTGGAGCATGTGGTTTAATTCGAAGCAACGCGAAGAACCTTACCAGGTCTTGACATCCTCTTGACCTCCCTAGAGATAGGGATTTCCCTTCGGGGACAAGAGTGACAGGTGGTGCATGGTTGTCGTCAGCTCGTGTCGTGAGATGTTGGGTTAAGTCCCGCAACGAGCGCAACCCTTGACCTTAGTTGCCAGCATTCAGTTGGGCACTCTAGGGGGACTGCCGGCT	1296	x	1e-09	1e-09	1e-09	1e-09	1e-09	1e-09	1e-09	1e-09	1e-09	1e-09	1e-09	1e-09	1e-09	1e-09	1e-09	1e-09	1e-09	1e-09	1e-09	1e-09	1e-09	1e-09	1e-09	1e-09	1e-09	1e-09	1e-09
>H4KJ0JL01EE6MO_1297	CACGCCGTAAACGATGAGTGCTAAGTGTTAGAGGGGTCACACCCTTTAGTGCTGCAGCTAACGCATTAAGCACTCCGCCTGGGGAGTACGGCCGCAAGGCTGAAACTCAAAGGAATTGACGGGGGCCCGCACAAGCGGTGGAGCATGTGGTTTAATTCGAAGCACGCGAAGAACCTTACCAGGTCTTGACATCCTCTTGCCCTCCCTAGAGATAGGGATTTCCCTTCGGGGACAAGAGTGACAGGTGGTGCATGGTTGTCGTCAGCTCGTGTCGTGAGATGTTGGGTTAAGTCCCGCAACGAGCGCAACCCTTGACCTTAGTTGCCAGCATTCAGTTGGGCACTCTAAGGTGACTGCCGGTG	1297	x	1e-09	1e-09	1e-09	1e-09	1e-09	1e-09	1e-09	1e-09	1e-09	1e-09	1e-09	1e-09	1e-09	1e-09	1e-09	1e-09	1e-09	1e-09	1e-09	1e-09	1e-09	1e-09	1e-09	1e-09	1e-09	1e-09	1e-09
>H4KJ0JL01ER6GN_1298	CACGCCGTAAACGATGAGTGCTAAGTGTTAGAGGGTTTCCGCCCTTTAGTGCTGCAGCTAACGCGATAAGCACTCCGCCTGGGGAGTACGGCCGCAAGGCTGAAACTCAAAGGAATTGACGGGGGCCCGCACAAGCGGTGGAGCATGTGGTTTAATTCGAAGCAACGCGAAGAACCTTACCAGGTCTTGACATCCTCTGACAATCCTAGAGATAGGACGTCCCCTTCGGGGGCAGAGTGACAGGTGGTGCATGGTTGTCGTCAGCTCGTGTCGTGAGATGTTGGGTTAAGTCCCGCAACGAGCGCAACCCTTGATCTTAGTTGCCAGCATTCAGTTGGGCACTCTAGGGGGACTGCCGGCT	1298	x	1e-09	1e-09	1e-09	1e-09	1e-09	1e-09	1e-09	1e-09	1e-09	1e-09	1e-09	1e-09	1e-09	1e-09	1e-09	1e-09	1e-09	1e-09	1e-09	1e-09	1e-09	1e-09	1e-09	1e-09	1e-09	1e-09	1e-09
[truncated: 1,325 more rows]
