# Supplementary material for: Amplicon sequencing for the quantification of spoilage microbiota in complex foods including bacterial spores
Source: Microbiome. 2015 Jul 27;3:30. doi: 10.1186/s40168-015-0096-3 (PMC4515881; doi:10.1186/s40168-015-0096-3)
Supplement: Additional file 3: — Calculation of regression data as summarized in Table 1 . The Excel file contains for tenfold dilution series of spore-mix batches, the calculations for obtaining the linear regression parameters (a, b, R2) for 10log(# spores) and 10log(# reads) plotted on X- and Y-axis, respectively. R2 indicates the quality of linearity while x at y = 1 yields the detection limit (10log(#spores) for one detected mass sequence read. Calculations are performed for each of the detected known OTUs representing the five different species in the spore-mix. Note that OTU 3 and OTU 5 both represent strain TNO-09.020. (XLSX 929 kb) [file 40168_2015_96_MOESM3_ESM.xlsx]

## Sheet: Sheet1
																OTUid	454.Id	soup_D2_o4146	soup_D3_o4146	soup_C1_o5958	soup_C2_o5958	soup_A3_o4146	soup_A4_o5958	soup_A5_o5958	soup_A1_o4146	soup_A2_o5958	soup_E7_o5958	soup_A7_o4146	soup_A8_o4146	soup_A9_o4146	soup_A11_o4146	soup_E8_o5958	soup_B1_o4146	soup_B2_o4146	soup_B3_o4146	soup_B4_o4146	soup_A10_o5958	soup_C3_o4146	soup_B5_o4146	soup_A11_o5958	soup_C4_o4146	soup_B6_o5958	soup_A1_o4146	soup_A2_o5958	soup_E7_o5958	.
																	frq/sample	7829	7515	7944	7743	5262	6694	5478	2630	8515	7786	11073	4613	6101	6018	5931	8286	2506	10576	3365	3086	1911	4071	3301	7952	6944	2630	8515	7786	.
																	norm.frq/sample	10000	10000	10000	10000	10000	10000	10000	10000	10000	10000	10000	10000	10000	10000	10000	10000	10000	10000	10000	10000	10000	10000	10000	10000	10000	10000	10000	10000	.
																																														.
																																														.
																																														.
																																														.
																																														.
																																														.
																																														.
																																														.
																																														.
																																														.
																																														.
																																														.
																	(no)soup:	no				no			soup			soup			soup		soup		soup			soup			soup		soup			.
																	1:1:1:1:1 spore-mix:					yes			no			yes			yes		yes		yes			yes			yes		no			.
																	spore/ml:	_10e6				_10e6			0			_10e6			_10e5		_10e4		_10e3			_10e2			_10e1		0			.
																	spore incubation:					no			no			no			no		no		no			no			no		no			.
																																														.
																Otu0006	Geobacillus(100)	745.945	805.057	794.31	684.489	298.366	230.057	235.487	1e-09	1e-09	1e-09	164.364	283.98	511.392	616.484	514.247	49.4811	379.09	19.8563	20.8024	35.6448	26.1643	9.8256	3.02939	1e-09	1e-09	1e-09	1e-09	1e-09	.
																Otu0003	Geobacillus(99.9)	712.735	600.133	830.816	654.785	2647.28	2926.5	3192.77	1e-09	1e-09	1e-09	852.524	1732.06	2961.81	2382.85	2063.73	189.476	1013.57	29.3116	160.475	204.148	94.1915	7.3692	1e-09	2.51509	1e-09	1e-09	1e-09	1e-09	.
																Otu0005	Geobacillus(100)	450.888	405.855	587.865	410.694	1598.25	1827.01	2022.64	1e-09	1e-09	1e-09	549.083	1194.45	1934.11	1259.55	1181.93	98.9621	550.678	15.1286	59.4354	1e-09	104.657	7.3692	1e-09	1e-09	1e-09	1e-09	1e-09	1e-09	.
																Otu0004	Bacillus(99.1)	2564.82	2417.83	2961.98	2477.08	3690.61	3600.24	2884.26	1e-09	1e-09	1e-09	746.862	1866.46	2106.21	586.574	598.55	68.7907	211.492	1e-09	1e-09	55.0875	1e-09	1e-09	1e-09	1e-09	1e-09	1e-09	1e-09	1e-09	.
																Otu0002	Bacillus(99.8)	258.015	278.11	372.608	260.881	117.826	76.1876	89.4487	1e-09	1e-09	1e-09	131.852	156.081	140.96	83.0841	118.024	37.4125	23.9425	1e-09	1e-09	1e-09	1e-09	1e-09	1e-09	1e-09	1e-09	1e-09	1e-09	1e-09	.
																Otu0007	Bacillus(94.5)	1882.74	1996.01	1657.85	1819.71	452.3	355.542	423.512	1e-09	1e-09	1e-09	402.782	734.88	437.633	299.103	320.351	26.5508	155.626	5.67322	1e-09	1e-09	1e-09	1e-09	1e-09	1.25755	1e-09	1e-09	1e-09	1e-09	.
																Otu0001	Bacillus(97)	3143.44	3256.15	2613.29	3502.52	1066.13	797.729	936.473	8855.51	9238.99	9357.82	6519.46	3518.32	1519.42	4082.75	4618.11	7805.94	5702.31	8383.13	6805.35	7430.33	7619.05	8523.7	8670.1	9324.7	9200.75	8855.51	9238.99	9357.82	.
																Otu0008	Aeromonas(100)	1e-09	1e-09	1e-09	1e-09	1e-09	1e-09	1e-09	494.297	307.692	218.341	176.104	56.3625	24.5861	214.357	166.92	512.913	590.583	489.788	855.869	774.465	575.615	582.167	402.908	299.296	311.06	494.297	307.692	218.341	.
																																														.
																																														.
																																														.
																																														.
																																														.
																																														.
																																														.
																																														.
																																														.
																																														.
																																														.
																																														.
																																														.
																																														.
																																														.
																																														.
																																														.
																																														.
																																														.
																																														.
																																														.
																																														.
																																														.
																																														.
																																														.
																																														.
																																														.
																																														.
																																														.
																																														.
																																														.
																																														.
																																														.
																																														.
																																														.
																																														.
																																														.
																																														.
																																														.
																																														.
																																														.
																																														.
																																														.
																																														.
																																														.
																																														.
																																														.
																																														.
																																														.
																																														.
																																														.
																																														.
																																														.
																																														.
																																														.
																																														.
																																														.
																																														.
																																														.
																																														.
																																														.
																																														.
																																														.
																																														.
																																														.
																																														.
																																														.
																																														.
																																														.
																																														.
																																														.
																																														.
																																														.
																																														.
																																														.
																																														.
																																														.
																																														.
																																														.
																																														.
																																														.
																																														.
																																														.
																																														.
																																														.
																																														.
																																														.
																																														.
																																														.
																																														.
																																														.
																																														.
																																														.
																																														.
																																														.
																																														.
																																														.
																																														.
																																														.
																																														.
																																														.
																																														.
																																														.
																																														.
																																														.
																																														.
																																														.
																																														.
																																														.
																																														.
																																														.
																																														.
																																														.
																																														.
																																														.
																																														.
																																														.
																																														.
																																														.
																																														.
																																														.
																																														.
																																														.
																																														.
																																														.
																																														.
																																														.
																																														.
																																														.
																																														.
																																														.
																																														.
																																														.
																																														.
																																														.
																																														.
																																														.
																																														.
																																														.
																																														.
																																														.
																																														.
																																														.
																																														.
																																														.
																																														.
																																														.
																																														.
																																														.
																																														.
																																														.
																																														.
																																														.
																																														.
																																														.
																																														.
																																														.
																																														.
																																														.
																																														.
																																														.
																																														.
																																														.
																																														.
																																														.
																																														.
																																														.
																																														.
																																														.
																																														.
																																														.
																																														.
																																														.
																																														.
																																														.
																																														.
																																														.
																																														.
																																														.
																																														.
																																														.
																																														.
																																														.
																																														.
																																														.
																																														.
																																														.
																																														.
																																														.
																																														.
																																														.
																																														.
																																														.
																																														.
																																														.
																																														.
																																														.
																																														.
																																														.
																																														.
																																														.
																																														.
																																														.
																																														.
																																														.
																																														.
																																														.
																																														.
																																														.
																																														.
																																														.
																																														.
																																														.
																																														.
																																														.
																																														.
																																														.
																																														.
																																														.
																																														.
																																														.
																																														.
																																														.
																																														.
																																														.
																																														.
																																														.
																																														.
																																														.
																																														.
																																														.
																																														.
																																														.
																																														.
																																														.
																																														.
																																														.
																																														.
																																														.
																																														.
																																														.
																																														.
																																														.
																																														.
																																														.
																																														.
																																														.
																																														.
																																														.
																																														.
																																														.
																																														.
																																														.
																																														.
																																														.
																																														.
																																														.
																																														.
																																														.
																																														.
																																														.
																																														.
																																														.
																																														.
																																														.
																																														.
																																														.
																																														.
																																														.
																																														.
																																														.
																																														.
																																														.
																																														.
																																														.
																																														.
																																														.
																																														.
																																														.
																																														.
																																														.
																																														.
																																														.
																																														.
																																														.
																																														.
																																														.
																																														.
																																														.
																																														.
																																														.
																																														.
																																														.
																																														.
																																														.
																																														.
																																														.
																																														.
																																														.
																																														.
																																														.
																																														.
																																														.
																																														.
																																														.
																																														.
																																														.
																																														.
																																														.
																																														.
																																														.
																																														.
																																														.
																																														.
																																														.
																																														.
																																														.
																																														.
																																														.
																																														.
																																														.
																																														.
																																														.
																																														.
																																														.
																																														.
																																														.
																																														.
																																														.
																																														.
																																														.
																																														.
																																														.
																																														.
																																														.
																																														.
																																														.
																																														.
																																														.
																																														.
																																														.
																																														.
																																														.
																																														.
																																														.
																																														.
																																														.
																																														.
																																														.
																																														.
																																														.
																																														.
																																														.
																																														.
																																														.
																																														.
																																														.
																																														.
																																														.
																																														.
																																														.
																																														.
																																														.
																																														.
																																														.
																																														.
																																														.
																																														.
																																														.
																																														.
																																														.
																																														.
																																														.
																																														.
																																														.
																																														.
																																														.
																																														.
																																														.
																																														.
																																														.
																																														.
																																														.
																																														.
																																														.
																																														.
																																														.
																																														.
																																														.
																																														.
																																														.
																																														.
																																														.
																																														.
																																														.
																																														.
																																														.
																																														.
																																														.
																																														.
																																														.
																																														.
																																														.
																																														.
																																														.
																																														.
																																														.
																																														.
																																														.
																																														.
																																														.
																																														.
																																														.
																																														.
																																														.
																																														.
																																														.
																																														.
																																														.
																																														.
																																														.
																																														.
																																														.
																																														.
																																														.
																																														.
																																														.
																																														.
																																														.
																																														.
																																														.
																																														.
																																														.
																																														.
																																														.
																																														.
																																														.
																																														.
																																														.
																																														.
																																														.
																																														.
																																														.
																																														.
																																														.
																																														.
																																														.
																																														.
																																														.
																																														.
																																														.
																																														.
																																														.
																																														.
																																														.
																																														.
																																														.
																																														.
																																														.
																																														.
																																														.
																																														.
																																														.
																																														.
																																														.
																																														.
																																														.
																																														.
																																														.
																																														.
																																														.
																																														.
																																														.
																																														.
																																														.
																																														.
																																														.
																																														.
																																														.
																																														.
																																														.
																																														.
																																														.
																																														.
																																														.
																																														.
																																														.
																																														.
																																														.
																																														.
																																														.
																																														.
																																														.
																																														.
																																														.
																																														.
																																														.
																																														.
																																														.
																																														.
																																														.
																																														.
																																														.
																																														.
																																														.
																																														.
																																														.
																																														.
																																														.
																																														.
																																														.
																																														.
																																														.
																																														.
																																														.
																																														.
																																														.
																																														.
																																														.
																																														.
																																														.
																																														.
																																														.
																																														.
																																														.
																																														.
																																														.
																																														.
																																														.
																																														.
																																														.
																																														.
																																														.
																																														.
																																														.
																																														.
																																														.
																																														.
																																														.
																																														.
																																														.
																																														.
																																														.
																																														.
																																														.
																																														.
																																														.
																																														.
																																														.
																																														.
																																														.
																																														.
																																														.
																																														.
																																														.
																																														.
																																														.
																																														.
																																														.
																																														.
																																														.
																																														.
																																														.
																																														.
																																														.
																																														.
																																														.
																																														.
																																														.
																																														.
																																														.
																																														.
																																														.
																																														.
																																														.
																																														.
																																														.
																																														.
																																														.
																																														.
																																														.
																																														.
																																														.
																																														.
																																														.
																																														.
																																														.
																																														.
																																														.
																																														.
																																														.
																																														.
																																														.
																																														.
																																														.
																																														.
																																														.
																																														.
																																														.
																																														.
																																														.
																																														.
																																														.
																																														.
																																														.
																																														.
																																														.
																																														.
																																														.
																																														.
																																														.
																																														.
																																														.
																																														.
																																														.
																																														.
																																														.
																																														.
																																														.
																																														.
																																														.
																																														.
																																														.
																																														.
																																														.
																																														.
																																														.
																																														.
																																														.
																																														.
																																														.
																																														.
																																														.
																																														.
																																														.
																																														.
																																														.
																																														.
																																														.
																																														.
																																														.
																																														.
																																														.
																																														.
																																														.
																																														.
																																														.
																																														.
																																														.
																																														.
																																														.
																																														.
																																														.
																																														.
																																														.
																																														.
																																														.
																																														.
																																														.
																																														.
																																														.
																																														.
																																														.
																																														.
																																														.
																																														.
																																														.
																																														.
																																														.
																																														.
																																														.
																																														.
																																														.
																																														.
																																														.
																																														.
																																														.
																																														.
																																														.
																																														.
																																														.
																																														.
																																														.
																																														.
																																														.
																																														.
																																														.
																																														.
																																														.
																																														.
																																														.
																																														.
																																														.
																																														.
																																														.
																																														.
																																														.
																																														.
																																														.
																																														.
																																														.
																																														.
																																														.
																																														.
																																														.
																																														.
																																														.
																																														.
																																														.
																																														.
																																														.
																																														.
																																														.
																																														.
																																														.
																																														.
																																														.
																																														.
																																														.
																																														.
																																														.
																																														.
																																														.
																																														.
																																														.
																																														.
																																														.
																																														.
																																														.
																																														.
																																														.
																																														.
																																														.
																																														.
																																														.
																																														.
																																														.
																																														.
																																														.
																																														.
																																														.
																																														.
																																														.
																																														.
																																														.
																																														.
																																														.
																																														.
																																														.
																																														.
																																														.
																																														.
																																														.
																																														.
																																														.
																																														.
																																														.
																																														.
																																														.
																																														.
																																														.
																																														.
																																														.
																																														.
																																														.
																																														.
																																														.
																																														.
																																														.
																																														.
																																														.
																																														.
																																														.
																																														.
																																														.
																																														.
																																														.
																																														.
																																														.
																																														.
																																														.
																																														.
																																														.
																																														.
																																														.
																																														.
																																														.
																																														.
																																														.
																																														.
																																														.
																																														.
																																														.
																																														.
																																														.
																																														.
																																														.
																																														.
																																														.
																																														.
																																														.
																																														.
																																														.
																																														.
																																														.
																																														.
																																														.
																																														.
																																														.
																																														.
																																														.
																																														.
																																														.
																																														.
																																														.
																																														.
																																														.
																																														.
																																														.
																																														.
																																														.
																																														.
																																														.
																																														.
																																														.
																																														.
																																														.
																																														.
																																														.
																																														.
																																														.
																																														.
																																														.
																																														.
																																														.
																																														.
																																														.
																																														.
																																														.
																																														.
																																														.
																																														.
																																														.
																																														.
																																														.
																																														.
																																														.
																																														.
																																														.
																																														.
																																														.
																																														.
																																														.
																																														.
																																														.
																																														.
																																														.
																																														.
																																														.
																																														.
																																														.
																																														.
																																														.
																																														.
																																														.
																																														.
																																														.
																																														.
																																														.
																																														.
																																														.
																																														.
																																														.
																																														.
																																														.
																																														.
																																														.
																																														.
																																														.
																																														.
																																														.
																																														.
																																														.
																																														.
																																														.
																																														.
																																														.
																																														.
																																														.
																																														.
																																														.
																																														.
																																														.
																																														.
																																														.
																																														.
																																														.
																																														.
																																														.
																																														.
																																														.
																																														.
																																														.
																																														.
																																														.
																																														.
																																														.
																																														.
																																														.
																																														.
																																														.
																																														.
																																														.
																																														.
																																														.
																																														.
																																														.
																																														.
																																														.
																																														.
																																														.
																																														.
																																														.
																																														.
																																														.
																																														.
																																														.
																																														.
																																														.
																																														.
																																														.
																																														.
																																														.
																																														.
																																														.
																																														.
																																														.
																																														.
																																														.
																																														.
																																														.
																																														.
																																														.
																																														.
																																														.
																																														.
																																														.
																																														.
																																														.
																																														.
																																														.
																																														.
																																														.
																																														.
																																														.
																																														.
																																														.
																																														.
																																														.
																																														.
																																														.
																																														.
																																														.
																																														.
																																														.
																																														.
																																														.
																																														.
																																														.
																																														.
																																														.
																																														.
																																														.
																																														.
																																														.
																																														.
																																														.
																																														.
																																														.
																																														.
																																														.
																																														.
																																														.
																																														.
																																														.
																																														.
																																														.
																																														.
																																														.
																																														.
																																														.
																																														.
																																														.
																																														.
																																														.
																																														.
																																														.
																																														.
																																														.
																																														.
																																														.
																																														.
																																														.
																																														.
																																														.
																																														.
																																														.
																																														.
																																														.
																																														.
																																														.
																																														.
																																														.
																																														.
																																														.
																																														.
																																														.
																																														.
																																														.
																																														.
																																														.
																																														.
																																														.
																																														.
																																														.
																																														.
																																														.
																																														.
																																														.
																																														.
																																														.
																																														.
																																														.
																																														.
																																														.
																																														.
																																														.
																																														.
																																														.
																																														.
																																														.
																																														.
																																														.
																																														.
																																														.
																																														.
																																														.
																																														.
																																														.
																																														.
																																														.
																																														.
																																														.
																																														.
																																														.
																																														.
																																														.
																																														.
																																														.
																																														.
																																														.
																																														.
																																														.
																																														.
																																														.
																																														.
																																														.
																																														.
																																														.
																																														.
																																														.
																																														.
																																														.
																																														.
																																														.
																																														.
																																														.
																																														.
																																														.
																																														.
																																														.
																																														.
																																														.
																																														.
																																														.
																																														.
																																														.
																																														.
																																														.
																																														.
																																														.
																																														.
																																														.
																																														.
																																														.
																																														.
																																														.
																																														.
																																														.
																																														.
																																														.
																																														.
																																														.
																																														.
																																														.
																																														.
																																														.
																																														.
																																														.
																																														.
																																														.
																																														.
																																														.
																																														.
																																														.
																																														.
																																														.
																																														.
																																														.
																																														.
																																														.
																																														.
																																														.
																																														.
																																														.
																																														.
																																														.
																																														.
																																														.
																																														.
																																														.
																																														.
																																														.
																																														.
																																														.
																																														.
																																														.
																																														.
																																														.
																																														.
																																														.
																																														.
																																														.
																																														.
																																														.
																																														.
																																														.
																																														.
																																														.
																																														.
																																														.
																																														.
																																														.
																																														.
																																														.
																																														.
																																														.
																																														.
																																														.
																																														.
																																														.
																																														.
																																														.
																																														.
																																														.
																																														.
																																														.
																																														.
																																														.
																																														.
																																														.
																																														.
																																														.
																																														.
																																														.
																																														.
																																														.
																																														.
																																														.
																																														.
																																														.
																																														.
																																														.
																																														.
																																														.
																																														.
																																														.
																																														.
																																														.
																																														.
																																														.
																																														.
																																														.
																																														.
																																														.
																																														.
																																														.
																																														.
																																														.
																																														.
																																														.
																																														.
																																														.
																																														.
																																														.
																																														.
																																														.
																																														.
																																														.
																																														.
																																														.
																																														.
																																														.
																																														.
																																														.
																																														.
																																														.
																																														.
																																														.
																																														.
																																														.
																																														.
																																														.
																																														.
																																														.
																																														.
																																														.
																																														.
																																														.
																																														.
																																														.
																																														.
																																														.
																																														.
																																														.
																																														.
																																														.
																																														.
																																														.
																																														.
																																														.
																																														.
																																														.
																																														.
																																														.
																																														.
																																														.
																																														.
																																														.
																																														.
																																														.
																																														.
																																														.
																																														.
																																														.
																																														.
																																														.
																																														.
																																														.
																																														.
																																														.
																																														.
																																														.
																																														.
																																														.
																																														.
																																														.
																																														.
																																														.
																																														.
																																														.
																																														.
																																														.
																																														.
																																														.
																																														.
																																														.
																																														.
																																														.
																																														.
																																														.
																																														.
																																														.
																																														.
																																														.
																																														.
																																														.
																																														.
																																														.
																																														.
																																														.
																																														.
																																														.
																																														.
																																														.
																																														.
																																														.
																																														.
																																														.
																																														.
																																														.
																																														.
																																														.
																																														.
																																														.
																																														.
																																														.
																																														.
																																														.
																																														.
																																														.
																																														.
																																														.
																																														.
																																														.
																																														.
																																														.
																																														.
																																														.
																																														.
																																														.
																																														.
																																														.
																																														.
																																														.
																																														.
																																														.
																																														.
																																														.
																																														.
																																														.
																																														.
																																														.
																																														.
																																														.
																																														.
																																														.
																																														.
																																														.
																																														.
																																														.
																																														.
																																														.
																																														.
																																														.
																																														.
																																														.
																																														.
																																														.
																																														.
																																														.
																																														.
																																														.
																																														.
																																														.
																																														.
																																														.
																																														.
																																														.
																																														.
																																														.
																																														.
																																														.
																																														.
																																														.
																																														.
																																														.
																																														.
																																														.
																																														.
																																														.
																																														.
																																														.
																																														.
																																														.
																																														.
																																														.
																																														.
																																														.
																																														.
																																														.
																																														.
																																														.
																																														.
																																														.
																																														.
																																														.
																																														.
																																														.
																																														.
																																														.
																																														.
																																														.
																																														.
																																														.
																																														.
																																														.
																																														.
																																														.
																																														.
																																														.
																																														.
																																														.
																																														.
																																														.
																																														.
																																														.
																																														.
																																														.
																																														.
																																														.
																																														.
																																														.
																																														.
																																														.
																																														.
																																														.
																																														.
																																														.
																																														.
																																														.
																																														.
																																														.
																																														.
																																														.
																																														.
																																														.
																																														.
																																														.
																																														.
																																														.
																																														.
																																														.
																																														.
																																														.
																																														.
																																														.
																																														.
																																														.
																																														.
																																														.
																																														.
																																														.
																																														.
																																														.
																																														.
																																														.
																																														.
																																														.
																																														.
																																														.
																																														.
																																														.
																																														.
																																														.
																																														.
																																														.
																																														.
																																														.
																																														.
																																														.
																																														.
																																														.
																																														.
																																														.
																																														.
																																														.
																																														.
																																														.
																																														.
																																														.
																																														.
																																														.
																																														.
																																														.
																																														.
																																														.
																																														.
																																														.
																																														.
																																														.
																																														.
																																														.
																																														.
																																														.
																																														.
																																														.
																																														.
																																														.
																																														.
																																														.
																																														.
																																														.
																																														.
																																														.
																																														.
																																														.
																																														.
																																														.
																																														.
																																														.
																																														.
																																														.
																																														.
																																														.
																																														.
																																														.
																																														.
																																														.
																																														.
																																														.
																																														.
																																														.
																																														.
																																														.
																																														.
																																														.
																																														.
																																														.
																																														.
																																														.
																																														.
																																														.
																																														.
																																														.
																																														.
																																														.
																																														.
																																														.
																																														.
																																														.
																																														.
																																														.
																																														.
																																														.
																																														.
																																														.
																																														.
																																														.
																																														.
																																														.
																																														.
																																														.
																																														.
																																														.
																																														.
																																														.
																																														.
																																														.
																																														.
																																														.
																																														.
																																														.
																																														.
																																														.
																																														.
																																														.
																																														.
																																														.
																																														.
																																														.
																																														.
																																														.
																																														.
																																														.
																																														.
																																														.
																																														.
																																														.
																																														.
																																														.
																																														.
																																														.
																																														.
																																														.
																																														.
																																														.
																																														.
																																														.
																																														.
																																														.
																																														.
																																														.
																																														.
																																														.
																																														.
																																														.
																																														.
																																														.
																																														.
																																														.
																																														.
																																														.
																																														.
																																														.
																																														.
																																														.
																																														.
																																														.
																																														.
																																														.
																																														.
																																														.
																																														.
																																														.
																																														.
																																														.
																																														.
																																														.
																																														.
																																														.
																																														.
																																														.
																																														.
																																														.
																																														.
																																														.
																																														.
																																														.
																																														.
																																														.
																																														.
																																														.
																																														.
																																														.
																																														.
																																														.
																																														.
																																														.
																																														.
																																														.
																																														.
																																														.
																																														.
																																														.
																																														.
																																														.
																																														.
																																														.
																																														.
																																														.
																																														.
																																														.
																																														.
																																														.
																																														.
																																														.
																																														.
																																														.
																																														.
																																														.
																																														.
																																														.
																																														.
																																														.
																																														.
																																														.
																																														.
																																														.
																																														.
																																														.
																																														.
																																														.
																																														.
																																														.
																																														.
																																														.
																																														.
																																														.
																																														.
																																														.
																																														.
																																														.
																																														.
																																														.
																																														.
																																														.
																																														.
																																														.
																																														.
																																														.
																																														.
																																														.
																																														.
																																														.
																																														.
																																														.
																																														.
																																														.
																																														.
																																														.
																																														.
																																														.
																																														.
																																														.
																																														.
																																														.
																																														.
																																														.
																																														.
																																														.
																																														.
																																														.
																																														.
																																														.
																																														.
																																														.
																																														.
																																														.
																																														.
																																														.
																																														.
																																														.
																																														.
																																														.
																																														.
																																														.
																																														.
																																														.
																																														.
																																														.
																																														.
																																														.
																																														.
																																														.
																																														.
																																														.
																																														.
																																														.
																																														.
																																														.
																																														.
																																														.
																																														.
																																														.
																																														.
																																														.
																																														.
																																														.
																																														.
																																														.
																																														.
																																														.
																																														.
																																														.
																																														.
																																														.
																																														.
																																														.
																																														.
																																														.
																																														.
																																														.
																																														.
																																														.
																																														.
																																														.
																																														.
																																														.
																																														.
																																														.
																																														.
																																														.
																																														.
																																														.
																																														.
																																														.
																																														.
																																														.
																																														.
																																														.
																																														.
																																														.
																																														.
																																														.
																																														.
																																														.
																																														.
																																														.
																																														.
																																														.
																																														.
																																														.
																																														.
																																														.
																																														.
																																														.
																																														.
																																														.
																																														.
																																														.
																																														.
																																														.
																																														.
																																														.
																																														.
																																														.
																																														.
																																														.
																																														.
																																														.
																																														.
																																														.
																																														.
																																														.
																																														.
																																														.
																																														.
																																														.
																																														.
																																														.
																																														.
																																														.
																																														.
																																														.
																																														.
																																														.
																																														.
																																														.
																																														.
																																														.
																																														.
																																														.
																																														.
																																														.
																																														.
																																														.
																																														.
																																														.
																																														.
																																														.
																																														.
																																														.
																																														.
																																														.
																																														.
																																														.
																																														.
																																														.
																																														.
																																														.
																																														.
																																														.
																																														.
																																														.
																																														.
																																														.
																																														.
																																														.
																																														.
																																														.
																																														.
																																														.
																																														.
																																														.
																																														.
																																														.
																																														.
																																														.
																																														.
																																														.
																																														.
																																														.
																																														.
																																														.
																																														.
																																														.
																																														.
																																														.
																																														.
																																														.
																																														.
																																														.
																																														.
																																														.
																																														.
																																														.
																																														.
																																														.
																																														.
																																														.
																																														.
																																														.
																																														.
																																														.
																																														.
																																														.
																																														.
																																														.
																																														.
																																														.
																																														.
																																														.
																																														.
																																														.
																																														.
																																														.
																																														.
																																														.
																																														.
																																														.
																																														.
																																														.
																																														.
																																														.
																																														.
																																														.
																																														.
																																														.
																																														.
																																														.
																																														.
																																														.
																																														.
																																														.
																																														.
																																														.
																																														.
																																														.
																																														.
																																														.
																																														.
																																														.
																																														.
																																														.
																																														.
																																														.
																																														.
																																														.
																																														.
																																														.
																																														.
																																														.
																																														.
																																														.
																																														.
																																														.
																																														.
																																														.
																																														.
																																														.
																																														.
																																														.
																																														.
																																														.
																																														.
																																														.
																																														.
																																														.
																																														.
																																														.
																																														.
																																														.
																																														.
																																														.
																																														.
																																														.
																																														.
																																														.
																																														.
																																														.
																																														.
																																														.
																																														.
																																														.
																																														.
																																														.
																																														.
																																														.
																																														.
																																														.
																																														.
[truncated: 57 more rows]

## Sheet: 1.Selection.PaperFig4
0. Normalised Reads/OTU/sample (tot.reads/sample = 10000)
OTUid	454.Id	soup_A7_o4146	soup_A8_o4146	soup_A9_o4146	soup_A11_o4146	soup_E8_o5958	soup_B1_o4146	soup_B2_o4146	soup_B3_o4146	soup_B4_o4146	soup_A10_o5958	soup_C3_o4146	soup_B5_o4146	soup_A11_o5958	soup_C4_o4146	soup_B6_o5958	soup_A1_o4146	soup_A2_o5958	soup_E7_o5958		.																					.
	frq/sample	11073	4613	6101	6018	5931	8286	2506	10576	3365	3086	1911	4071	3301	7952	6944	2630	8515	7786		.																					.
	norm.frq/sample	10000	10000	10000	10000	10000	10000	10000	10000	10000	10000	10000	10000	10000	10000	10000	10000	10000	10000		.																					.
	(no)soup:	soup			soup		soup		soup			soup			soup		soup				.																					.
	1:1:1:1:1 spore-mix:	yes			yes		yes		yes			yes			yes		no				.		1. Normalised Reads/OTU/sample (tot.reads/sample = 10000)		avg reads/OTU/sample (n=2 or 3)																	.
	spore/ml:	_10e6			_10e5		_10e4		_10e3			_10e2			_10e1		0				.		(for calculation purpose: detection limit set at 1 read/OTU/sample for samples with no reads)		soup	soup	soup	soup	soup	soup	soup											.
	spore incubation:	no			no		no		no			no			no		no				.			spores/sample	_10e6	_10e5	_10e4	_10e3	_10e2	_10e1	_0											.
																					.			log(spores/sample)	6	5	4	3	2	1	0											.
Otu0006	G. stea ATCC7953	164.364	283.98	511.392	616.484	514.247	49.4811	379.09	19.8563	20.8024	35.6448	26.1643	9.8256	3.02939	1e-09	1e-09	1e-09	1e-09	1e-09		.		OTU6	G. stea ATCC7953	319.912	565.366	214.286	25.4345	13.0064	1	1											.
Otu0003	G. ther TNO-09.020	852.524	1732.06	2961.81	2382.85	2063.73	189.476	1013.57	29.3116	160.475	204.148	94.1915	7.3692	1e-09	2.51509	1e-09	1e-09	1e-09	1e-09		.		OTU3	G. ther TNO-09.020	1848.8	2223.29	601.522	131.312	33.8536	1.25755	1											.
Otu0005	G. ther TNO-09.020	549.083	1194.45	1934.11	1259.55	1181.93	98.9621	550.678	15.1286	59.4354	1e-09	104.657	7.3692	1e-09	1e-09	1e-09	1e-09	1e-09	1e-09		.		OTU5	G. ther TNO-09.020	1225.88	1220.74	324.82	24.8547	37.3421	1	1											.
Otu0004	B. sporoth. IC4	746.862	1866.46	2106.21	586.574	598.55	68.7907	211.492	1e-09	1e-09	55.0875	1e-09	1e-09	1e-09	1e-09	1e-09	1e-09	1e-09	1e-09		.		OTU4	B. sporoth. IC4	1573.18	592.562	140.142	18.3625	1	1	1											.
Otu0002	B. cer sp.	131.852	156.081	140.96	83.0841	118.024	37.4125	23.9425	1e-09	1e-09	1e-09	1e-09	1e-09	1e-09	1e-09	1e-09	1e-09	1e-09	1e-09		.		OTU2	B. cer sp.	142.964	100.554	30.6775	1	1	1	1											.
Otu0007	B. sub A163	402.782	734.88	437.633	299.103	320.351	26.5508	155.626	5.67322	1e-09	1e-09	1e-09	1e-09	1e-09	1.25755	1e-09	1e-09	1e-09	1e-09		.		OTU7	B. sub A163	525.098	309.727	91.0887	1.89107	1	1	1											.
Otu0001	B. sub A163, soup/spike	6519.46	3518.32	1519.42	4082.75	4618.11	7805.94	5702.31	8383.13	6805.35	7430.33	7619.05	8523.7	8670.1	9324.7	9200.75	8855.51	9238.99	9357.82		.		OTU1	B. sub A163, soup/spike	3852.4	4350.43	6754.13	7539.6	8270.95	9262.72	9150.78											.
Otu0008	Aeromonas encheleia (T); A 1881	176.104	56.3625	24.5861	214.357	166.92	512.913	590.583	489.788	855.869	774.465	575.615	582.167	402.908	299.296	311.06	494.297	307.692	218.341		.		OTU8	10xreads, Aeromonas encheleia (T); A 1881	856.842	1906.38	5517.48	7067.08	5202.3	3051.78	3401.1											.
																					.																					.
																					.		2. 2nd Normalisation by Aeromonas Reads (adjust spiked samples to non-spiked sample)		avg reads/OTU/sample																	.
																					.		(keep detection level at 1 read/OTU/sample for samples with no reads)		soup	soup	soup	soup	soup	soup	soup											.
																					.			spores/sample	_10e6	_10e5	_10e4	_10e3	_10e2	_10e1	_0											.
																					.			log(spores/sample)	6	5	4	3	2	1	0											.
																					.		OTU6	G. stea ATCC7953	1269.84	1008.65	132.09	12.2406	8.50319	1.11446	1											.
																					.		OTU3	G. ther TNO-09.020	7338.51	3966.48	370.792	63.195	22.1324	1.40149	1											.
																					.		OTU5	G. ther TNO-09.020	4865.94	2177.87	200.226	11.9615	24.4131	1.11446	1											.
																					.		OTU4	B. sporoth. IC4	6244.49	1057.17	86.3864	8.83713	1	1.11446	1											.
																					.		OTU2	B. cer sp.	567.475	179.394	18.9103	1	1	1.11446	1											.
																					.		OTU7	B. sub A163	2084.29	552.571	56.1491	1	1	1.11446	1											.
																					.		OTU1	B. sub A163, soup/spike	15291.5	7761.42	4163.39	3628.51	5407.29	10323	9150.78											.
																					.		OTU8	10xreads, Aeromonas encheleia (T); A 1881	3401.1	3401.1	3401.1	3401.1	3401.1	3401.1	3401.1											.
																					.																					.
																					.		3. 10log(reads/OTU)		10log[avg reads/OTU/sample]								5. Calculate detection limit (det.lim) at 1 read/OTU/sample, using lin.regr equations of 4.							6. For the 5 spore crops report: Species name, Corr.coefficient of lin.regression, Detection limit (sp/sample). Also reported together with the species names in the corresponding figure of the paper.		.
																					.		(leave out repeated observations below detection limit ("0 values") at low/no spore spikes)		soup	soup	soup	soup	soup	soup	soup			set detection limit: y=			0					.
																					.		(in order to perform optimal linear regression)	spores/sample	_10e6	_10e5	_10e4	_10e3	_10e2	_10e1	_0											.
																					.			log(spores/sample)	6	5	4	3	2	1	0		y=ax+b		a	b	x=(y-b)/a (10log(sp/sample)	sp/sample				.
																					.		OTU6,	G. stea ATCC7953	3.10375	3.00374	2.12087	1.0878	0.929582	0.0470662			y = 0.644x - 0.5384	R² = 0.9617	0.644	-0.5384	0.836025	7		G. stearothermophilus ATCC7953 (R²=0.9617; 7.0*100 spores/sample)		.
																					.		OTU3,	G. ther TNO-09.020	3.86561	3.59841	2.56913	1.80068	1.34503	0.14659			y = 0.7464x - 0.3915	R² = 0.9778	0.7464	-0.3915	0.524518	3		G. thermoglucosidans GT20 (R²=0.9778; 3.0*100 spores/sample)		.
																					.		OTU5,	G. ther TNO-09.020	3.68717	3.33803	2.30152	1.07779	1.38762	0.0470662			y = 0.7222x - 0.5543	R² = 0.9348	0.7222	-0.5543	0.767516	6		G. thermoglucosidans GT20 (R²=0.9348; 6.0*100 spores/sample)		.
																					.		OTU4,	B. sporoth. IC4	3.7955	3.02414	1.93645	0.946311	0				y = 0.9669x - 1.9271	R² = 0.9978	0.9669	-1.9271	1.99307	98		B. sporothermodurans IC4 (R²=0.9978; 9.8*101 spores/sample)		.
																					.		OTU2,	B. lich E5	2.75395	2.25381	1.2767	0					y = 0.9239x - 2.5864	R² = 0.9655	0.9239	-2.5864	2.79944	630		B. cereus sp. (R²=0.9655; 3.6*102 spores/sample)		.
																					.		OTU7,	B. sub A163	3.31896	2.74239	1.74934	0					y = 1.095x - 2.9748	R² = 0.9449	1.095	-2.9748	2.71671	521		B. subtilis A163 (R²=0.9449; 5.2*102 spores/sample)		.
																					.		OTU1,	B. sub A163, soup/spike	4.18445	3.88994	3.61945	3.55973	3.73298	4.0138	3.96146		y = 0.011x + 3.8187	R² = 0.0111	0.011	3.8187	-347.155	0				.
																					.		OTU8,	10xreads, Aeromonas encheleia	3.53162	3.53162	3.53162	3.53162	3.53162	3.53162	3.53162		y = 3.5316	R² = #N/A	0	3.5316	#DIV/0!	#DIV/0!				.
																					.																					.
																					.		4. Plot 10log(reads/OTU/sample agains 10log(spores/sample for each known pair of OTU/spore-crop.																			.
																					.		Calculate calibration lines by linear regression (lin.regr.)																			.
																					.																					.
																					.																					.
																					.																					.
																					.																					.
																					.																					.
																					.																					.
																					.																					.
																					.																					.
																					.																					.
																					.																					.
																					.																					.
																					.																					.
																					.																					.
																					.																					.
																					.																					.
																					.																					.
																					.																					.
																					.																					.
																					.																					.
																					.																					.
																					.																					.
																					.																					.
																					.																					.
																					.																					.
																					.																					.
																					.																					.
																					.																					.
																					.																					.
																					.																					.
																					.																					.
																					.																					.
																					.																					.
																					.																					.
																					.																					.
																					.																					.
																					.																					.
																					.																					.
																					.																					.
																					.																					.
																					.																					.
																					.																					.
																					.																					.
																					.																					.
																					.																					.
																					.																					.
																					.																					.
																					.																					.
																					.																					.
																					.																					.
																					.																					.
																					.																					.
																					.																					.
																					.																					.
																					.																					.
																					.																					.
																					.																					.
																					.																					.
																					.																					.
																					.																					.
																					.																					.
																					.																					.
																					.																					.
																					.																					.
																					.																					.
																					.																					.
																					.																					.
																					.																					.
																					.																					.
																					.																					.
																					.																					.
																					.																					.
																					.																					.
																					.																					.
																					.																					.
																					.																					.
																					.																					.
																					.																					.
																					.																					.
																					.																					.
																					.																					.
																					.																					.
																					.																					.
																					.																					.
																					.																					.
																					.																					.
																					.																					.
																					.																					.
																					.																					.
																					.																					.
																					.																					.
																					.																					.
																					.																					.
																					.																					.
																					.																					.
																					.																					.
																					.																					.
																					.																					.
																					.																					.
																					.																					.
																					.																					.
																					.																					.
																					.																					.
																					.																					.
																					.																					.
																					.																					.
																					.																					.
																					.																					.
																					.																					.
																					.																					.
																					.																					.
																					.																					.
																					.																					.
																					.																					.
																					.																					.
																					.																					.
																					.																					.
																					.																					.
																					.																					.
																					.																					.
																					.																					.
																					.																					.
																					.																					.
																					.																					.
																					.																					.
																					.																					.
																					.																					.
																					.																					.
																					.																					.
																					.																					.
																					.																					.
																					.																					.
																					.																					.
																					.																					.
																					.																					.
																					.																					.
																					.																					.
																					.																					.
																					.																					.
																					.																					.
																					.																					.
																					.																					.
																					.																					.
																					.																					.
																					.																					.
																					.																					.
																					.																					.
																					.																					.
																					.																					.
																					.																					.
																					.																					.
																					.																					.
																					.																					.
																					.																					.
																					.																					.
																					.																					.
																					.																					.
																					.																					.
																					.																					.
																					.																					.
																					.																					.
																					.																					.
																					.																					.
																					.																					.
																					.																					.
																					.																					.
																					.																					.
																					.																					.
																					.																					.
																					.																					.
																					.																					.
																					.																					.
																					.																					.
																					.																					.
																					.																					.
																					.																					.
																					.																					.
																					.																					.
																					.																					.
																					.																					.
																					.																					.
																					.																					.
																					.																					.
																					.																					.
																					.																					.
																					.																					.
																					.																					.
																					.																					.
																					.																					.
																					.																					.
																					.																					.
																					.																					.
																					.																					.
																					.																					.
																					.																					.
																					.																					.
																					.																					.
																					.																					.
																					.																					.
																					.																					.
																					.																					.
																					.																					.
																					.																					.
																					.																					.
																					.																					.
																					.																					.
																					.																					.
																					.																					.
																					.																					.
																					.																					.
																					.																					.
																					.																					.
																					.																					.
																					.																					.
																					.																					.
																					.																					.
																					.																					.
																					.																					.
																					.																					.
																					.																					.
																					.																					.
																					.																					.
																					.																					.
																					.																					.
																					.																					.
																					.																					.
																					.																					.
																					.																					.
																					.																					.
																					.																					.
																					.																					.
																					.																					.
																					.																					.
																					.																					.
																					.																					.
																					.																					.
																					.																					.
																					.																					.
																					.																					.
																					.																					.
																					.																					.
																					.																					.
																					.																					.
																					.																					.
																					.																					.
																					.																					.
																					.																					.
																					.																					.
																					.																					.
																					.																					.
																					.																					.
																					.																					.
																					.																					.
																					.																					.
																					.																					.
																					.																					.
																					.																					.
																					.																					.
																					.																					.
																					.																					.
																					.																					.
																					.																					.
																					.																					.
																					.																					.
																					.																					.
																					.																					.
																					.																					.
																					.																					.
																					.																					.
																					.																					.
																					.																					.
																					.																					.
																					.																					.
																					.																					.
																					.																					.
																					.																					.
																					.																					.
																					.																					.
																					.																					.
																					.																					.
																					.																					.
																					.																					.
																					.																					.
																					.																					.
																					.																					.
																					.																					.
																					.																					.
																					.																					.
																					.																					.
																					.																					.
																					.																					.
																					.																					.
																					.																					.
																					.																					.
																					.																					.
																					.																					.
																					.																					.
																					.																					.
																					.																					.
																					.																					.
																					.																					.
																					.																					.
																					.																					.
																					.																					.
																					.																					.
																					.																					.
																					.																					.
																					.																					.
																					.																					.
																					.																					.
																					.																					.
																					.																					.
																					.																					.
																					.																					.
																					.																					.
																					.																					.
																					.																					.
																					.																					.
																					.																					.
																					.																					.
																					.																					.
																					.																					.
																					.																					.
																					.																					.
																					.																					.
																					.																					.
																					.																					.
																					.																					.
																					.																					.
																					.																					.
																					.																					.
																					.																					.
																					.																					.
																					.																					.
																					.																					.
																					.																					.
																					.																					.
																					.																					.
																					.																					.
																					.																					.
																					.																					.
																					.																					.
																					.																					.
																					.																					.
																					.																					.
																					.																					.
																					.																					.
																					.																					.
																					.																					.
																					.																					.
																					.																					.
																					.																					.
																					.																					.
																					.																					.
																					.																					.
																					.																					.
																					.																					.
																					.																					.
																					.																					.
																					.																					.
																					.																					.
																					.																					.
																					.																					.
																					.																					.
																					.																					.
																					.																					.
																					.																					.
																					.																					.
																					.																					.
																					.																					.
																					.																					.
																					.																					.
																					.																					.
																					.																					.
																					.																					.
																					.																					.
																					.																					.
																					.																					.
																					.																					.
																					.																					.
																					.																					.
																					.																					.
																					.																					.
																					.																					.
																					.																					.
																					.																					.
																					.																					.
																					.																					.
																					.																					.
																					.																					.
																					.																					.
																					.																					.
																					.																					.
																					.																					.
																					.																					.
																					.																					.
																					.																					.
																					.																					.
																					.																					.
																					.																					.
																					.																					.
																					.																					.
																					.																					.
																					.																					.
																					.																					.
																					.																					.
																					.																					.
																					.																					.
																					.																					.
																					.																					.
																					.																					.
																					.																					.
																					.																					.
																					.																					.
																					.																					.
																					.																					.
																					.																					.
																					.																					.
																					.																					.
																					.																					.
																					.																					.
																					.																					.
																					.																					.
																					.																					.
																					.																					.
																					.																					.
																					.																					.
																					.																					.
																					.																					.
																					.																					.
																					.																					.
																					.																					.
																					.																					.
																					.																					.
																					.																					.
																					.																					.
																					.																					.
																					.																					.
																					.																					.
																					.																					.
																					.																					.
																					.																					.
																					.																					.
																					.																					.
																					.																					.
																					.																					.
																					.																					.
																					.																					.
																					.																					.
																					.																					.
																					.																					.
																					.																					.
																					.																					.
																					.																					.
																					.																					.
																					.																					.
																					.																					.
																					.																					.
																					.																					.
																					.																					.
																					.																					.
																					.																					.
																					.																					.
																					.																					.
																					.																					.
																					.																					.
																					.																					.
																					.																					.
																					.																					.
																					.																					.
																					.																					.
																					.																					.
																					.																					.
																					.																					.
																					.																					.
																					.																					.
																					.																					.
																					.																					.
																					.																					.
																					.																					.
																					.																					.
																					.																					.
																					.																					.
																					.																					.
																					.																					.
																					.																					.
																					.																					.
																					.																					.
																					.																					.
																					.																					.
																					.																					.
																					.																					.
																					.																					.
																					.																					.
																					.																					.
																					.																					.
																					.																					.
																					.																					.
																					.																					.
																					.																					.
																					.																					.
																					.																					.
																					.																					.
																					.																					.
																					.																					.
																					.																					.
																					.																					.
																					.																					.
																					.																					.
																					.																					.
																					.																					.
																					.																					.
																					.																					.
																					.																					.
																					.																					.
																					.																					.
																					.																					.
																					.																					.
																					.																					.
																					.																					.
																					.																					.
																					.																					.
																					.																					.
																					.																					.
																					.																					.
																					.																					.
																					.																					.
																					.																					.
																					.																					.
																					.																					.
																					.																					.
																					.																					.
																					.																					.
																					.																					.
																					.																					.
																					.																					.
																					.																					.
																					.																					.
																					.																					.
																					.																					.
																					.																					.
																					.																					.
																					.																					.
																					.																					.
																					.																					.
																					.																					.
																					.																					.
																					.																					.
																					.																					.
																					.																					.
																					.																					.
																					.																					.
																					.																					.
																					.																					.
																					.																					.
																					.																					.
																					.																					.
																					.																					.
																					.																					.
																					.																					.
																					.																					.
																					.																					.
																					.																					.
																					.																					.
																					.																					.
																					.																					.
																					.																					.
																					.																					.
																					.																					.
																					.																					.
																					.																					.
																					.																					.
																					.																					.
																					.																					.
																					.																					.
																					.																					.
																					.																					.
																					.																					.
																					.																					.
																					.																					.
																					.																					.
																					.																					.
																					.																					.
																					.																					.
																					.																					.
																					.																					.
																					.																					.
																					.																					.
																					.																					.
																					.																					.
																					.																					.
																					.																					.
																					.																					.
																					.																					.
																					.																					.
																					.																					.
																					.																					.
																					.																					.
																					.																					.
																					.																					.
																					.																					.
																					.																					.
																					.																					.
																					.																					.
																					.																					.
																					.																					.
																					.																					.
																					.																					.
																					.																					.
																					.																					.
																					.																					.
																					.																					.
																					.																					.
																					.																					.
																					.																					.
																					.																					.
																					.																					.
																					.																					.
																					.																					.
																					.																					.
																					.																					.
																					.																					.
																					.																					.
																					.																					.
																					.																					.
																					.																					.
																					.																					.
																					.																					.
																					.																					.
																					.																					.
																					.																					.
																					.																					.
																					.																					.
																					.																					.
																					.																					.
																					.																					.
																					.																					.
																					.																					.
																					.																					.
																					.																					.
																					.																					.
																					.																					.
																					.																					.
																					.																					.
																					.																					.
																					.																					.
																					.																					.
																					.																					.
																					.																					.
																					.																					.
																					.																					.
																					.																					.
																					.																					.
																					.																					.
																					.																					.
																					.																					.
																					.																					.
																					.																					.
																					.																					.
																					.																					.
																					.																					.
																					.																					.
																					.																					.
																					.																					.
																					.																					.
																					.																					.
																					.																					.
																					.																					.
																					.																					.
																					.																					.
																					.																					.
																					.																					.
																					.																					.
																					.																					.
																					.																					.
																					.																					.
																					.																					.
																					.																					.
																					.																					.
																					.																					.
																					.																					.
																					.																					.
																					.																					.
																					.																					.
																					.																					.
																					.																					.
																					.																					.
																					.																					.
																					.																					.
																					.																					.
																					.																					.
																					.																					.
																					.																					.
																					.																					.
																					.																					.
																					.																					.
																					.																					.
																					.																					.
																					.																					.
																					.																					.
																					.																					.
																					.																					.
																					.																					.
																					.																					.
																					.																					.
																					.																					.
																					.																					.
																					.																					.
																					.																					.
																					.																					.
																					.																					.
																					.																					.
																					.																					.
																					.																					.
																					.																					.
																					.																					.
																					.																					.
																					.																					.
																					.																					.
																					.																					.
																					.																					.
																					.																					.
																					.																					.
																					.																					.
																					.																					.
																					.																					.
																					.																					.
																					.																					.
																					.																					.
																					.																					.
																					.																					.
																					.																					.
																					.																					.
																					.																					.
																					.																					.
																					.																					.
																					.																					.
																					.																					.
																					.																					.
																					.																					.
																					.																					.
																					.																					.
																					.																					.
																					.																					.
																					.																					.
																					.																					.
																					.																					.
																					.																					.
																					.																					.
																					.																					.
																					.																					.
																					.																					.
																					.																					.
																					.																					.
																					.																					.
																					.																					.
																					.																					.
																					.																					.
																					.																					.
																					.																					.
																					.																					.
																					.																					.
																					.																					.
																					.																					.
																					.																					.
																					.																					.
																					.																					.
																					.																					.
																					.																					.
																					.																					.
																					.																					.
																					.																					.
																					.																					.
																					.																					.
																					.																					.
																					.																					.
																					.																					.
																					.																					.
																					.																					.
																					.																					.
																					.																					.
																					.																					.
																					.																					.
																					.																					.
																					.																					.
																					.																					.
																					.																					.
																					.																					.
																					.																					.
																					.																					.
																					.																					.
																					.																					.
																					.																					.
																					.																					.
																					.																					.
																					.																					.
																					.																					.
																					.																					.
																					.																					.
																					.																					.
																					.																					.
																					.																					.
																					.																					.
																					.																					.
																					.																					.
																					.																					.
																					.																					.
																					.																					.
																					.																					.
																					.																					.
																					.																					.
																					.																					.
																					.																					.
																					.																					.
																					.																					.
																					.																					.
																					.																					.
																					.																					.
																					.																					.
																					.																					.
																					.																					.
																					.																					.
																					.																					.
																					.																					.
																					.																					.
																					.																					.
																					.																					.
																					.																					.
																					.																					.
																					.																					.
																					.																					.
																					.																					.
																					.																					.
																					.																					.
																					.																					.
																					.																					.
																					.																					.
																					.																					.
																					.																					.
																					.																					.
																					.																					.
																					.																					.
																					.																					.
																					.																					.
																					.																					.
																					.																					.
																					.																					.
																					.																					.
																					.																					.
																					.																					.
																					.																					.
																					.																					.
																					.																					.
																					.																					.
																					.																					.
																					.																					.
																					.																					.
																					.																					.
																					.																					.
																					.																					.
																					.																					.
																					.																					.
																					.																					.
																					.																					.
																					.																					.
																					.																					.
																					.																					.
																					.																					.
																					.																					.
																					.																					.
																					.																					.
																					.																					.
																					.																					.
																					.																					.
																					.																					.
																					.																					.
																					.																					.
																					.																					.
																					.																					.
																					.																					.
																					.																					.
																					.																					.
																					.																					.
																					.																					.
																					.																					.
																					.																					.
																					.																					.
																					.																					.
																					.																					.
																					.																					.
																					.																					.
																					.																					.
																					.																					.
																					.																					.
																					.																					.
																					.																					.
																					.																					.
																					.																					.
																					.																					.
																					.																					.
																					.																					.
																					.																					.
																					.																					.
																					.																					.
																					.																					.
																					.																					.
																					.																					.
																					.																					.
																					.																					.
																					.																					.
																					.																					.
																					.																					.
																					.																					.
																					.																					.
																					.																					.
																					.																					.
																					.																					.
																					.																					.
																					.																					.
																					.																					.
																					.																					.
																					.																					.
																					.																					.
																					.																					.
																					.																					.
																					.																					.
																					.																					.
																					.																					.
																					.																					.
																					.																					.
																					.																					.
																					.																					.
																					.																					.
																					.																					.
																					.																					.
																					.																					.
																					.																					.
																					.																					.
																					.																					.
																					.																					.
																					.																					.
																					.																					.
																					.																					.
																					.																					.
																					.																					.
																					.																					.
																					.																					.
																					.																					.
																					.																					.
																					.																					.
																					.																					.
																					.																					.
																					.																					.
																					.																					.
																					.																					.
																					.																					.
																					.																					.
																					.																					.
																					.																					.
																					.																					.
																					.																					.
																					.																					.
																					.																					.
																					.																					.
																					.																					.
																					.																					.
																					.																					.
																					.																					.
																					.																					.
																					.																					.
																					.																					.
																					.																					.
																					.																					.
																					.																					.
																					.																					.
																					.																					.
																					.																					.
																					.																					.
																					.																					.
																					.																					.
																					.																					.
																					.																					.
																					.																					.
																					.																					.
																					.																					.
																					.																					.
																					.																					.
																					.																					.
																					.																					.
																					.																					.
																					.																					.
																					.																					.
																					.																					.
																					.																					.
																					.																					.
																					.																					.
																					.																					.
																					.																					.
																					.																					.
																					.																					.
																					.																					.
																					.																					.
																					.																					.
																					.																					.
																					.																					.
																					.																					.
																					.																					.
																					.																					.
																					.																					.
																					.																					.
																					.																					.
																					.																					.
																					.																					.
																					.																					.
																					.																					.
																					.																					.
																					.																					.
																					.																					.
																					.																					.
																					.																					.
																					.																					.
																					.																					.
																					.																					.
																					.																					.
																					.																					.
																					.																					.
																					.																					.
																					.																					.
																					.																					.
																					.																					.
																					.																					.
																					.																					.
																					.																					.
																					.																					.
																					.																					.
																					.																					.
																					.																					.
																					.																					.
																					.																					.
																					.																					.
																					.																					.
																					.																					.
																					.																					.
																					.																					.
																					.																					.
																					.																					.
																					.																					.
																					.																					.
																					.																					.
																					.																					.
																					.																					.
																					.																					.
																					.																					.
																					.																					.
																					.																					.
																					.																					.
																					.																					.
																					.																					.
																					.																					.
																					.																					.
																					.																					.
																					.																					.
																					.																					.
																					.																					.
																					.																					.
																					.																					.
																					.																					.
																					.																					.
																					.																					.
																					.																					.
																					.																					.
																					.																					.
																					.																					.
																					.																					.
																					.																					.
																					.																					.
																					.																					.
																					.																					.
																					.																					.
																					.																					.
																					.																					.
																					.																					.
																					.																					.
																					.																					.
																					.																					.
																					.																					.
																					.																					.
																					.																					.
																					.																					.
																					.																					.
																					.																					.
																					.																					.
																					.																					.
																					.																					.
																					.																					.
																					.																					.
																					.																					.
																					.																					.
																					.																					.
																					.																					.
																					.																					.
																					.																					.
																					.																					.
																					.																					.
																					.																					.
																					.																					.
																					.																					.
																					.																					.
																					.																					.
																					.																					.
																					.																					.
																					.																					.
																					.																					.
																					.																					.
																					.																					.
																					.																					.
																					.																					.
																					.																					.
																					.																					.
																					.																					.
																					.																					.
																					.																					.
																					.																					.
																					.																					.
																					.																					.
																					.																					.
																					.																					.
																					.																					.
																					.																					.
																					.																					.
																					.																					.
																					.																					.
																					.																					.
																					.																					.
																					.																					.
																					.																					.
																					.																					.
																					.																					.
																					.																					.
																					.																					.
																					.																					.
																					.																					.
																					.																					.
																					.																					.
																					.																					.
																					.																					.
																					.																					.
																					.																					.
																					.																					.
																					.																					.
																					.																					.
																					.																					.
																					.																					.
																					.																					.
																					.																					.
																					.																					.
																					.																					.
																					.																					.
																					.																					.
																					.																					.
																					.																					.
																					.																					.
																					.																					.
																					.																					.
																					.																					.
																					.																					.
																					.																					.
																					.																					.
																					.																					.
																					.																					.
																					.																					.
																					.																					.
																					.																					.
																					.																					.
																					.																					.
																					.																					.
																					.																					.
																					.																					.
																					.																					.
																					.																					.
																					.																					.
																					.																					.
																					.																					.
																					.																					.
																					.																					.
																					.																					.
																					.																					.
																					.																					.
																					.																					.
																					.																					.
																					.																					.
																					.																					.
																					.																					.
																					.																					.
																					.																					.
																					.																					.
																					.																					.
																					.																					.
																					.																					.
																					.																					.
																					.																					.
																					.																					.
																					.																					.
																					.																					.
																					.																					.
																					.																					.
																					.																					.
																					.																					.
																					.																					.
																					.																					.
																					.																					.
																					.																					.
																					.																					.
																					.																					.
																					.																					.
																					.																					.
																					.																					.
																					.																					.
																					.																					.
																					.																					.
																					.																					.
																					.																					.
																					.																					.
																					.																					.
																					.																					.
																					.																					.
																					.																					.
																					.																					.
																					.																					.
																					.																					.
																					.																					.
																					.																					.
																					.																					.
																					.																					.
																					.																					.
																					.																					.
																					.																					.
																					.																					.
																					.																					.
																					.																					.
																					.																					.
																					.																					.
																					.																					.
																					.																					.
																					.																					.
																					.																					.
																					.																					.
																					.																					.
																					.																					.
																					.																					.
																					.																					.
																					.																					.
																					.																					.
																					.																					.
																					.																					.
																					.																					.
																					.																					.
																					.																					.
																					.																					.
																					.																					.
																					.																					.
																					.																					.
																					.																					.
																					.																					.
																					.																					.
																					.																					.
																					.																					.
																					.																					.
																					.																					.
																					.																					.
																					.																					.
																					.																					.
																					.																					.
																					.																					.
																					.																					.
																					.																					.
																					.																					.
																					.																					.
																					.																					.
																					.																					.
																					.																					.
																					.																					.
																					.																					.
																					.																					.
																					.																					.
																					.																					.
																					.																					.
																					.																					.
																					.																					.
																					.																					.
																					.																					.
																					.																					.
																					.																					.
																					.																					.
																					.																					.
																					.																					.
																					.																					.
																					.																					.
																					.																					.
																					.																					.
																					.																					.
																					.																					.
																					.																					.
																					.																					.
																					.																					.
																					.																					.
																					.																					.
																					.																					.
																					.																					.
																					.																					.
																					.																					.
																					.																					.
																					.																					.
																					.																					.
																					.																					.
																					.																					.
																					.																					.
																					.																					.
																					.																					.
																					.																					.
																					.																					.
																					.																					.
																					.																					.
																					.																					.
																					.																					.
																					.																					.
																					.																					.
																					.																					.
																					.																					.
																					.																					.
																					.																					.
																					.																					.
																					.																					.
																					.																					.
																					.																					.
																					.																					.
																					.																					.
																					.																					.
																					.																					.
																					.																					.
																					.																					.
																					.																					.
																					.																					.
																					.																					.
																					.																					.
																					.																					.
																					.																					.
																					.																					.
																					.																					.
																					.																					.
																					.																					.
																					.																					.
																					.																					.
																					.																					.
																					.																					.
																					.																					.
																					.																					.
																					.																					.
																					.																					.
																					.																					.
																					.																					.
																					.																					.
																					.																					.
																					.																					.
																					.																					.
																					.																					.
																					.																					.
																					.																					.
																					.																					.
																					.																					.
																					.																					.
																					.																					.
																					.																					.
																					.																					.
																					.																					.
																					.																					.
																					.																					.
																					.																					.
																					.																					.
																					.																					.
																					.																					.
																					.																					.
																					.																					.
																					.																					.
																					.																					.
																					.																					.
																					.																					.
																					.																					.
																					.																					.
																					.																					.
																					.																					.
																					.																					.
																					.																					.
																					.																					.
																					.																					.
																					.																					.
																					.																					.
																					.																					.
																					.																					.
																					.																					.
																					.																					.
																					.																					.
																					.																					.
																					.																					.
																					.																					.
																					.																					.
																					.																					.
																					.																					.
																					.																					.
																					.																					.
																					.																					.
																					.																					.
																					.																					.
																					.																					.
																					.																					.
																					.																					.
																					.																					.
																					.																					.
																					.																					.
																					.																					.
																					.																					.
																					.																					.
																					.																					.
																					.																					.
																					.																					.
																					.																					.
																					.																					.
																					.																					.
																					.																					.
																					.																					.
																					.																					.
																					.																					.
																					.																					.
																					.																					.
																					.																					.
																					.																					.
																					.																					.
																					.																					.
																					.																					.
																					.																					.
																					.																					.
																					.																					.
																					.																					.
																					.																					.
																					.																					.
																					.																					.
																					.																					.
																					.																					.
																					.																					.
																					.																					.
																					.																					.
																					.																					.
																					.																					.
																					.																					.
																					.																					.
																					.																					.
																					.																					.
																					.																					.
																					.																					.
																					.																					.
																					.																					.
																					.																					.
																					.																					.
																					.																					.
																					.																					.
																					.																					.
																					.																					.
																					.																					.
																					.																					.
																					.																					.
																					.																					.
																					.																					.
																					.																					.
																					.																					.
																					.																					.
																					.																					.
																					.																					.
																					.																					.
																					.																					.
																					.																					.
																					.																					.
																					.																					.
																					.																					.
																					.																					.
																					.																					.
																					.																					.
																					.																					.
																					.																					.
																					.																					.
																					.																					.
																					.																					.
																					.																					.
																					.																					.
																					.																					.
																					.																					.
																					.																					.
																					.																					.
																					.																					.
																					.																					.
																					.																					.
																					.																					.
																					.																					.
																					.																					.
																					.																					.
																					.																					.
																					.																					.
																					.																					.
																					.																					.
																					.																					.
																					.																					.
																					.																					.
																					.																					.
																					.																					.
																					.																					.
																					.																					.
																					.																					.
																					.																					.
																					.																					.
																					.																					.
																					.																					.
																					.																					.
																					.																					.
																					.																					.
																					.																					.
																					.																					.
																					.																					.
																					.																					.
																					.																					.
																					.																					.
																					.																					.
																					.																					.
																					.																					.
																					.																					.
																					.																					.
																					.																					.
																					.																					.
																					.																					.
																					.																					.
																					.																					.
																					.																					.
																					.																					.
																					.																					.
																					.																					.
																					.																					.
																					.																					.
																					.																					.
																					.																					.
																					.																					.
																					.																					.
																					.																					.
																					.																					.
																					.																					.
																					.																					.
																					.																					.
																					.																					.
																					.																					.
																					.																					.
																					.																					.
																					.																					.
																					.																					.
																					.																					.
																					.																					.
																					.																					.
																					.																					.
																					.																					.
																					.																					.
																					.																					.
																					.																					.
																					.																					.
																					.																					.
																					.																					.
																					.																					.
																					.																					.
																					.																					.
																					.																					.
																					.																					.
																					.																					.
																					.																					.
																					.																					.
																					.																					.
																					.																					.
																					.																					.
																					.																					.
																					.																					.
																					.																					.
																					.																					.
																					.																					.
																					.																					.
																					.																					.
																					.																					.
																					.																					.
																					.																					.
																					.																					.
																					.																					.
																					.																					.
																					.																					.
																					.																					.
																					.																					.
																					.																					.
																					.																					.
																					.																					.
																					.																					.
																					.																					.
																					.																					.
																					.																					.
																					.																					.
																					.																					.
																					.																					.
																					.																					.
																					.																					.
																					.																					.
																					.																					.
																					.																					.
																					.																					.
																					.																					.
																					.																					.
																					.																					.
																					.																					.
																					.																					.
																					.																					.
																					.																					.
																					.																					.
																					.																					.
																					.																					.
																					.																					.
																					.																					.
																					.																					.
																					.																					.
																					.																					.
																					.																					.
																					.																					.
																					.																					.
																					.																					.
																					.																					.
																					.																					.
																					.																					.
																					.																					.
																					.																					.
																					.																					.
																					.																					.
																					.																					.
																					.																					.
																					.																					.
																					.																					.
																					.																					.
																					.																					.
																					.																					.
																					.																					.
																					.																					.
																					.																					.
																					.																					.
																					.																					.
																					.																					.
																					.																					.
																					.																					.
																					.																					.
																					.																					.
																					.																					.
																					.																					.
																					.																					.
																					.																					.
																					.																					.
																					.																					.
																					.																					.
																					.																					.
																					.																					.
																					.																					.
																					.																					.
																					.																					.
																					.																					.
																					.																					.
																					.																					.
																					.																					.
																					.																					.
																					.																					.
																					.																					.
																					.																					.
																					.																					.
																					.																					.
																					.																					.
																					.																					.
																					.																					.
																					.																					.
																					.																					.
																					.																					.
																					.																					.
																					.																					.
																					.																					.
																					.																					.
																					.																					.
																					.																					.
																					.																					.
																					.																					.
																					.																					.
																					.																					.
																					.																					.
																					.																					.
																					.																					.
																					.																					.
																					.																					.
																					.																					.
																					.																					.
																					.																					.
																					.																					.
																					.																					.
																					.																					.
																					.																					.
																					.																					.
																					.																					.
																					.																					.
																					.																					.
																					.																					.
																					.																					.
																					.																					.
																					.																					.
																					.																					.
																					.																					.
																					.																					.
																					.																					.
																					.																					.
																					.																					.
																					.																					.
																					.																					.
																					.																					.
																					.																					.
																					.																					.
																					.																					.
																					.																					.
																					.																					.
																					.																					.
																					.																					.
																					.																					.
																					.																					.
																					.																					.
																					.																					.
																					.																					.
																					.																					.
																					.																					.
																					.																					.
																					.																					.
																					.																					.
																					.																					.
																					.																					.
																					.																					.
																					.																					.
																					.																					.
																					.																					.
																					.																					.
																					.																					.
																					.																					.
																					.																					.
																					.																					.
																					.																					.
																					.																					.
																					.																					.
																					.																					.
																					.																					.
																					.																					.
																					.																					.
																					.																					.
																					.																					.
																					.																					.
																					.																					.
																					.																					.
																					.																					.
																					.																					.
																					.																					.
																					.																					.
																					.																					.
																					.																					.
																					.																					.
																					.																					.
																					.																					.
																					.																					.
																					.																					.
																					.																					.
																					.																					.
																					.																					.
																					.																					.
																					.																					.
																					.																					.
																					.																					.
																					.																					.
																					.																					.
																					.																					.
																					.																					.
																					.																					.
																					.																					.
																					.																					.
																					.																					.
																					.																					.
																					.																					.
																					.																					.
																					.																					.
																					.																					.
																					.																					.
																					.																					.
																					.																					.
																					.																					.
																					.																					.
																					.																					.
																					.																					.
																					.																					.
																					.																					.
																					.																					.
																					.																					.
																					.																					.
																					.																					.
																					.																					.
																					.																					.
																					.																					.
																					.																					.
																					.																					.
																					.																					.
																					.																					.
																					.																					.
																					.																					.
																					.																					.
																					.																					.
																					.																					.
																					.																					.
																					.																					.
																					.																					.
																					.																					.
																					.																					.
																					.																					.
																					.																					.
																					.																					.
																					.																					.
																					.																					.
																					.																					.
																					.																					.
																					.																					.
																					.																					.
																					.																					.
																					.																					.
																					.																					.
																					.																					.
																					.																					.
																					.																					.
																					.																					.
																					.																					.
																					.																					.
																					.																					.
																					.																					.
																					.																					.
																					.																					.
																					.																					.
																					.																					.
																					.																					.
																					.																					.
																					.																					.
																					.																					.
																					.																					.
																					.																					.
																					.																					.
																					.																					.
																					.																					.
																					.																					.
																					.																					.
																					.																					.
																					.																					.
																					.																					.
																					.																					.
																					.																					.
																					.																					.
																					.																					.
																					.																					.
																					.																					.
																					.																					.
																					.																					.
																					.																					.
																					.																					.
																					.																					.
																					.																					.
																					.																					.
																					.																					.
																					.																					.
																					.																					.
																					.																					.
																					.																					.
																					.																					.
																					.																					.
																					.																					.
																					.																					.
																					.																					.
																					.																					.
																					.																					.
																					.																					.
																					.																					.
																					.																					.
																					.																					.
																					.																					.
																					.																					.
																					.																					.
																					.																					.
																					.																					.
																					.																					.
																					.																					.
																					.																					.
																					.																					.
																					.																					.
																					.																					.
																					.																					.
																					.																					.
																					.																					.
																					.																					.
																					.																					.
																					.																					.
																					.																					.
																					.																					.
																					.																					.
																					.																					.
																					.																					.
																					.																					.
																					.																					.
																					.																					.
																					.																					.
																					.																					.
																					.																					.
																					.																					.
																					.																					.
																					.																					.
																					.																					.
																					.																					.
																					.																					.
																					.																					.
																					.																					.
																					.																					.
																					.																					.
																					.																					.
																					.																					.
																					.																					.
																					.																					.
																					.																					.
																					.																					.
																					.																					.
																					.																					.
																					.																					.
																					.																					.
																					.																					.
																					.																					.
																					.																					.
																					.																					.
																					.																					.
																					.																					.
																					.																					.
																					.																					.
																					.																					.
																					.																					.
																					.																					.
																					.																					.
																					.																					.
																					.																					.
																					.																					.
[truncated: 46 more rows]

## Sheet: Used for Fig. 2Dn
			y=ax+b	Regression coefficient	a	b	x=(y-b)/a (10log(sp/sample)	sp/sample
	OTU6,	G. stearothermophilus ATCC7953	y = 0.644x - 0.5384	R² = 0.9617	0.644	-0.5384	0.836025	7
	OTU3,	G. thermoglucosidans TNO-09.020	y = 0.7464x - 0.3915	R² = 0.9778	0.7464	-0.3915	0.524518	3
	OTU5,	G. thermoglucosidans TNO-09.020	y = 0.7222x - 0.5543	R² = 0.9348	0.7222	-0.5543	0.767516	6
	OTU4,	B. sporothermodurans IC4	y = 0.9669x - 1.9271	R² = 0.9978	0.9669	-1.9271	1.99307	98
	OTU2,	B. cereus TNO02.0143	y = 0.9239x - 2.5864	R² = 0.9655	0.9239	-2.5864	2.79944	630
	OTU7,	B. subtilis A163	y = 1.095x - 2.9748	R² = 0.9449	1.095	-2.9748	2.71671	521
	OTU1,	B. subtilis A163, soup/spike	y = 0.011x + 3.8187	R² = 0.0111	0.011	3.8187	-347.155	0
