# Supplementary material for: Amplicon sequencing for the quantification of spoilage microbiota in complex foods including bacterial spores
Source: Microbiome. 2015 Jul 27;3:30. doi: 10.1186/s40168-015-0096-3 (PMC4515881; doi:10.1186/s40168-015-0096-3)
Supplement: Additional file 5: — Normalized data of mass sequence-based analysis of the microbial composition during spoilage of RTE meals. The figure is an Excel file containing the normalized (and raw-total) frequencies of all OTUs for all samples in Fig. 4. (XLSX 208 kb) [file 40168_2015_96_MOESM5_ESM.xlsx]

## Sheet: Sheet1
		454.Samp.Id:	s028.rice.untr.t00.1	s029.rice.untr.t00.2	s030.rice.untr.t00.3	s031.rice.untr.t00.4	s032.rice.untr.t02.1	s033.rice.untr.t02.2	s034.rice.untr.t02.3	s035.rice.untr.t02.4	s036.rice.untr.t04.1	s037.rice.untr.t04.2	s038.rice.untr.t04.3	s039.rice.untr.t04.4	s040.rice.untr.t06.1	s041.rice.untr.t06.2	s042.rice.untr.t06.3	s043.rice.untr.t06.4	s044.rice.untr.t08.1	s045.rice.untr.t08.2	s046.rice.untr.t08.3	s047.rice.untr.t08.4	s048.rice.untr.t10.1	s049.rice.untr.t10.2	s050.rice.untr.t10.3	s051.rice.untr.t10.4	s052.rice.untr.t12.1	s053.rice.untr.t12.2	s054.rice.untr.t12.3	s055.rice.untr.t12.4	s056.rice.sorb.t02.1	s057.rice.sorb.t02.2	s058.rice.sorb.t02.3	s059.rice.sorb.t02.4	s060.rice.sorb.t04.1	s061.rice.sorb.t04.2	s062.rice.sorb.t04.3	s063.rice.sorb.t04.4	s064.rice.sorb.t06.1	s065.rice.sorb.t06.2	s066.rice.sorb.t06.3	s067.rice.sorb.t06.4	s068.rice.sorb.t08.1	s069.rice.sorb.t08.2	s070.rice.sorb.t08.3	s071.rice.sorb.t08.4	s072.rice.sorb.t10.1	s073.rice.sorb.t10.2	s074.rice.sorb.t10.3
		frq/sample:	2629	2493	2216	3115	3254	3849	2999	2149	4417	7803	3686	7480	5774	7950	3897	4353	2951	5250	1451	6496	4074	4140	5277	3659	4110	5357	5146	7663	3674	2414	2551	2671	4978	6856	4752	4987	4564	3765	5418	5019	4070	4467	4357	4280	3584	4243	2833
		norm.frq/sample:	10000	10000	10000	10000	10000	10000	10000	10000	10000	10000	10000	10000	10000	10000	10000	10000	10000	10000	10000	10000	10000	10000	10000	10000	10000	10000	10000	10000	10000	10000	10000	10000	10000	10000	10000	10000	10000	10000	10000	10000	10000	10000	10000	10000	10000	10000	10000
		Treatment:	untreated																												sorbate
		Time (days):	t00				t02				t04				t06				t08				t10				t12				t02				t04				t06				t08				t10
Tax6;5;4;3;2;1	rankID	Genus
Streptophyta;Chloroplast;Chloroplast_order_incertae_sedis;Chloroplast;Cyanobacteria_Chloroplast;Bacteria	0.2.29.1.1.1.7	Streptophyta	1734.5	1720.82	5379.06	4857.14	1508.91	1231.49	2657.55	1745	4204.21	3770.34	3708.63	4094.92	928.299	1013.84	1991.28	2239.83	2219.59	1615.24	1467.95	2195.2	618.557	1398.55	191.397	276.032	70.5596	102.669	58.2977	66.5536	1823.63	1777.13	3061.54	2796.71	1645.24	1436.7	2617.85	2320.03	3001.75	3043.82	555.556	655.509	1275.18	1786.43	1000.69	983.645	468.75	544.426	910.695
Pseudomonas;Pseudomonadaceae;Pseudomonadales;Gammaproteobacteria;Proteobacteria;Bacteria	0.2.21.6.14.2.5	Pseudomonas	6724.99	6690.73	3276.17	3582.66	6404.43	6295.14	5245.08	6100.51	4885.67	4714.85	4430.28	4439.84	6886.04	5997.48	5760.84	5134.39	3514.06	3982.86	3652.65	3677.65	922.926	787.44	1694.14	2746.65	3686.13	4784.39	437.233	475.01	6257.48	6255.18	5934.93	5829.28	6169.14	5870.77	5723.91	5560.46	5418.49	5439.57	6758.95	6469.42	4304.67	6093.57	6183.15	6362.15	6445.31	6403.49	4482.88
Leuconostoc;Leuconostocaceae;Lactobacillales;Bacilli;Firmicutes;Bacteria	0.2.30.1.2.5.2	Leuconostoc	79.8783	76.2134	54.1516	99.5185	184.388	223.435	106.702	69.7999	38.4877	75.6119	37.9816	58.8235	176.654	337.107	133.436	80.4043	1528.3	1245.71	1729.84	1379.31	27.0005	7.24638	13.2651	8.19896	2.43309	1e-07	2190.05	2304.58	100.708	70.4225	54.8804	67.3905	82.3624	70.0117	50.505	46.1199	122.699	74.3692	119.97	99.6214	154.791	174.614	103.282	77.1028	1146.76	1110.06	1920.23
Bacillus;Bacillaceae_1;Bacillales;Bacilli;Firmicutes;Bacteria	0.2.30.1.1.2.4	Bacillus	22.8224	1e-07	13.5379	9.63082	15.3657	23.3827	13.3378	4.65333	15.8479	16.6603	56.9723	13.369	15.5871	23.8994	66.718	75.8098	901.389	1388.57	1178.5	895.936	2935.69	1282.61	1684.67	1106.86	1289.54	991.226	1105.71	700.77	1e-07	1e-07	1e-07	3.74392	2.00884	2.91715	2.10438	4.01043	1e-07	1e-07	3.6914	7.96971	4.91401	1e-07	1e-07	4.6729	5.58036	7.07047	28.2386
Paenibacillus;Paenibacillaceae_1;Bacillales;Bacilli;Firmicutes;Bacteria	0.2.30.1.1.9.4	Paenibacillus	11.4112	4.01123	4.51264	1e-07	6.14628	7.79423	3.33444	9.30665	4.52796	11.534	5.42594	1.3369	34.638	72.956	35.9251	34.459	698.068	845.714	944.176	840.517	4705.45	5954.11	3833.62	4053.02	4659.37	3830.5	5748.15	6108.57	1e-07	8.285	15.6801	1e-07	4.01768	1e-07	6.31313	4.01043	4.38212	5.31208	1e-07	3.98486	1e-07	8.95456	4.59031	4.6729	2.79018	1e-07	7.05965
Streptococcus;Streptococcaceae;Lactobacillales;Bacilli;Firmicutes;Bacteria	0.2.30.1.2.6.3	Streptococcus	1e-07	4.01123	27.0758	16.0514	33.8045	49.3635	53.3511	60.4933	1e-07	1.28156	37.9816	5.34759	41.5656	125.786	76.9823	130.944	10.166	5.71429	13.7836	1.53941	1e-07	2.41546	1.89502	5.46597	7.29927	3.73343	5.82977	1e-07	8.16549	37.2825	15.6801	59.9027	36.1591	118.145	31.5657	114.297	2.19106	13.2802	51.6796	111.576	44.226	29.1023	82.6257	84.1121	16.7411	28.2819	91.7755
Sporosarcina;Planococcaceae;Bacillales;Bacilli;Firmicutes;Bacteria	0.2.30.1.1.12.14	Sporosarcina	1e-07	1e-07	1e-07	1e-07	1e-07	1e-07	1e-07	1e-07	1e-07	1e-07	1e-07	1e-07	1e-07	5.03145	1e-07	2.29727	16.9434	17.1429	20.6754	10.7759	49.0918	21.7391	267.197	259.634	126.521	121.337	198.212	165.731	1e-07	1e-07	1e-07	1e-07	2.00884	1e-07	1e-07	1e-07	1e-07	1e-07	1e-07	1e-07	1e-07	1e-07	1e-07	1e-07	1e-07	1e-07	1e-07
unclassified;unclassified;Bacillales;Bacilli;Firmicutes;Bacteria	0.2.30.1.1.17.1	unclassified	1e-07	1e-07	1e-07	1e-07	1e-07	1e-07	1e-07	1e-07	1e-07	1e-07	1e-07	2.6738	1e-07	1e-07	5.13215	1e-07	1e-07	5.71429	6.8918	1e-07	41.728	21.7391	26.5302	30.0629	17.0316	26.134	19.4326	13.0497	1e-07	1e-07	1e-07	3.74392	1e-07	1e-07	1e-07	1e-07	1e-07	1e-07	1e-07	1e-07	1e-07	1e-07	1e-07	1e-07	1e-07	1e-07	7.05965
unclassified;Bacillaceae_1;Bacillales;Bacilli;Firmicutes;Bacteria	0.2.30.1.1.2.8	unclassified	1e-07	1e-07	1e-07	1e-07	3.07314	1e-07	1e-07	1e-07	1e-07	1e-07	1e-07	1e-07	1e-07	1e-07	1e-07	1e-07	3.38868	1e-07	1e-07	1.53941	22.0913	7.24638	3.79003	8.19896	2.43309	5.60015	5.82977	1e-07	1e-07	1e-07	1e-07	1e-07	1e-07	1e-07	1e-07	1e-07	1e-07	1e-07	1e-07	1e-07	1e-07	1e-07	1e-07	1e-07	1e-07	1e-07	1e-07
Viridibacillus;Planococcaceae;Bacillales;Bacilli;Firmicutes;Bacteria	0.2.30.1.1.12.16	Viridibacillus	1e-07	1e-07	1e-07	1e-07	1e-07	1e-07	1e-07	1e-07	1e-07	1e-07	1e-07	1e-07	1e-07	1e-07	1e-07	1e-07	1e-07	1e-07	1e-07	1e-07	382.916	96.6184	1616.45	699.645	1e-07	1e-07	1e-07	1e-07	1e-07	1e-07	1e-07	1e-07	1e-07	1e-07	1e-07	1e-07	2.19106	1e-07	1e-07	1e-07	1e-07	2.23864	1e-07	1e-07	1e-07	1e-07	1e-07
unclassified;Planococcaceae;Bacillales;Bacilli;Firmicutes;Bacteria	0.2.30.1.1.12.17	unclassified	1e-07	1e-07	1e-07	1e-07	1e-07	1e-07	1e-07	1e-07	1e-07	1e-07	1e-07	1e-07	1e-07	1e-07	1e-07	1e-07	1e-07	1e-07	1e-07	1e-07	14.7275	2.41546	26.5302	13.6649	4.86618	7.46687	1.94326	1.30497	1e-07	1e-07	1e-07	1e-07	1e-07	1e-07	1e-07	1e-07	1e-07	1e-07	1e-07	1e-07	1e-07	1e-07	1e-07	1e-07	1e-07	1e-07	1e-07
unclassified;unclassified;unclassified;Bacilli;Firmicutes;Bacteria	0.2.30.1.3.1.1	unclassified	1e-07	4.01123	1e-07	1e-07	1e-07	5.19616	1e-07	1e-07	1e-07	1e-07	1e-07	1e-07	1e-07	1e-07	1e-07	1e-07	1e-07	1e-07	1e-07	1e-07	2.45459	1e-07	1e-07	1e-07	2.43309	1e-07	15.5461	6.52486	1e-07	1e-07	1e-07	1e-07	1e-07	1e-07	2.10438	1e-07	1e-07	1e-07	1e-07	1e-07	2.457	1e-07	1e-07	1e-07	1e-07	1e-07	3.52983
unclassified;Paenibacillaceae_1;Bacillales;Bacilli;Firmicutes;Bacteria	0.2.30.1.1.9.7	unclassified	1e-07	1e-07	1e-07	1e-07	1e-07	1e-07	1e-07	1e-07	1e-07	1e-07	1e-07	1e-07	1e-07	1e-07	1e-07	1e-07	3.38868	1.90476	1e-07	1e-07	7.36377	4.83092	7.58006	10.9319	7.29927	11.2003	34.9786	6.52486	1e-07	1e-07	1e-07	1e-07	1e-07	1e-07	1e-07	1e-07	1e-07	1e-07	1e-07	1e-07	1e-07	1e-07	1e-07	1e-07	1e-07	1e-07	1e-07
Janthinobacterium;Oxalobacteraceae;Burkholderiales;Betaproteobacteria;Proteobacteria;Bacteria	0.2.21.3.1.5.5	Janthinobacterium	136.934	140.393	99.278	112.36	196.681	236.425	153.384	181.48	131.311	120.466	108.519	143.048	263.249	240.252	202.72	188.376	108.438	110.476	82.7016	78.5099	19.6367	4.83092	149.706	153.047	9.73236	5.60015	11.6595	6.52486	190.528	211.268	156.801	149.757	186.822	166.278	206.229	222.579	208.151	236.388	177.187	221.16	125.307	199.239	259.353	268.692	164.621	197.973	194.14
Flavobacterium;Flavobacteriaceae;Flavobacteriales;Flavobacteria;Bacteroidetes;Bacteria	0.2.5.4.1.2.25	Flavobacterium	41.841	68.1909	36.1011	32.1027	82.9748	114.315	83.3611	65.1466	70.1834	55.107	48.8334	54.8128	109.11	129.56	56.4537	55.1344	54.2189	64.7619	48.2426	30.7882	2.45459	7.24638	53.0605	30.0629	1e-07	1e-07	1e-07	1.30497	78.933	57.995	54.8804	59.9027	106.468	75.846	77.8619	50.1303	67.9229	55.7769	75.6737	113.568	17.199	55.966	52.7886	37.3832	47.433	42.4228	24.7088
Herbaspirillum;Oxalobacteraceae;Burkholderiales;Betaproteobacteria;Proteobacteria;Bacteria	0.2.21.3.1.5.3	Herbaspirillum	19.0186	8.02246	18.0505	3.21027	18.4388	38.9712	50.0167	18.6133	13.5839	15.3787	16.2778	13.369	60.6166	71.6981	30.7929	6.8918	13.5547	1e-07	1e-07	9.23645	1e-07	2.41546	18.9502	19.1309	1e-07	1e-07	1.94326	1.30497	27.2183	24.855	11.7601	22.4635	34.1503	26.2544	25.2525	12.0313	19.7195	26.5604	29.5312	59.7729	12.285	17.9091	18.3613	28.0374	13.9509	32.9955	1e-07
unclassified;Enterobacteriaceae;Enterobacteriales;Gammaproteobacteria;Proteobacteria;Bacteria	0.2.21.6.1.1.44	unclassified	433.625	497.393	306.859	436.597	574.677	550.792	453.485	437.413	74.7113	538.255	556.158	506.684	594.042	703.145	626.123	572.019	376.144	308.571	323.915	386.392	108.002	157.005	117.491	131.183	29.1971	5.60015	40.8084	32.6243	536.2	505.385	101.921	71.1344	664.926	593.641	399.832	455.183	444.785	393.094	601.698	603.706	449.631	564.137	647.234	686.916	608.259	622.201	455.348
Serratia;Enterobacteriaceae;Enterobacteriales;Gammaproteobacteria;Proteobacteria;Bacteria	0.2.21.6.1.1.35	Serratia	330.924	328.921	162.455	182.986	334.972	394.908	346.782	325.733	221.87	330.642	360.825	294.118	320.402	406.289	272.004	342.293	247.374	209.524	199.862	240.148	39.2734	91.7874	62.5355	106.587	17.0316	5.60015	9.71628	16.9646	419.162	372.825	180.321	288.282	480.113	425.904	271.465	352.918	302.366	308.101	476.19	452.281	235.872	293.262	401.653	415.888	368.304	360.594	469.467
Photobacterium;Vibrionaceae;Vibrionales;Gammaproteobacteria;Proteobacteria;Bacteria	0.2.21.6.3.1.8	Photobacterium	79.8783	96.2696	275.271	295.345	144.438	142.894	123.374	130.293	6.79194	10.2525	16.2778	16.0428	55.4209	57.8616	76.9823	110.269	64.385	26.6667	41.3508	72.3522	12.2729	2.41546	34.1103	19.1309	1e-07	1e-07	11.6595	23.4895	168.753	211.268	7.84006	26.2074	34.1503	40.8401	94.697	62.1616	52.5855	29.2165	470.653	350.667	120.393	125.364	238.696	214.953	97.6562	77.7752	645.958
Acinetobacter;Moraxellaceae;Pseudomonadales;Gammaproteobacteria;Proteobacteria;Bacteria	0.2.21.6.14.1.1	Acinetobacter	41.841	20.0562	18.0505	19.2616	24.5851	15.5885	20.0067	27.92	9.05592	15.3787	21.7037	18.7166	25.9785	20.1258	20.5286	41.3508	6.77736	1.90476	6.8918	12.3153	2.45459	1e-07	3.79003	5.46597	1e-07	1.86672	5.82977	5.21989	38.1056	37.2825	35.2803	26.2074	20.0884	32.0887	18.9394	26.0678	10.9553	10.6242	38.7597	51.8031	31.941	29.1023	32.1322	25.7009	39.0625	14.1409	17.6491
Pantoea;Enterobacteriaceae;Enterobacteriales;Gammaproteobacteria;Proteobacteria;Bacteria	0.2.21.6.1.1.24	Pantoea	11.4112	12.0337	4.51264	12.8411	1e-07	1e-07	10.0033	13.96	9.05592	14.0971	8.1389	20.0535	3.4638	11.3208	15.3965	36.7563	6.77736	7.61905	1e-07	4.61823	4.90918	12.0773	1e-07	2.73299	1e-07	1.86672	1.94326	1.30497	5.44366	4.1425	7.84006	22.4635	14.0619	17.5029	10.5219	4.01043	10.9553	10.6242	14.7656	31.8789	27.027	29.1023	6.88547	4.6729	2.79018	18.8546	28.2386
Anaerococcus;Clostridiales_Incertae_Sedis_XI;Clostridiales;Clostridia;Firmicutes;Bacteria	0.2.30.2.1.7.1	Anaerococcus	1e-07	1e-07	4.51264	6.42055	21.512	28.5789	26.6756	41.8799	4.52796	1.28156	16.2778	10.6952	8.65951	60.3774	15.3965	34.459	6.77736	1e-07	13.7836	1.53941	1e-07	2.41546	1e-07	2.73299	2.43309	1e-07	1.94326	2.60994	5.44366	1e-07	1e-07	33.6952	16.0707	148.775	14.7306	64.1668	1e-07	7.96813	20.3027	39.8486	4.91401	17.9091	59.6741	35.0467	16.7411	35.3523	17.6491
Actinobacillus;Pasteurellaceae;Pasteurellales;Gammaproteobacteria;Proteobacteria;Bacteria	0.2.21.6.13.1.1	Actinobacillus	1e-07	1e-07	1e-07	1e-07	1e-07	2.59808	30.01	4.65333	1e-07	1e-07	13.5648	1e-07	10.3914	33.9623	2.56608	16.0809	3.38868	1e-07	6.8918	1e-07	1e-07	1e-07	1.89502	2.73299	1e-07	1e-07	1e-07	1e-07	1e-07	1e-07	3.92003	11.2317	10.0442	21.8786	1e-07	74.1929	1e-07	1e-07	7.3828	23.9091	7.37101	6.71592	6.88547	7.00935	13.9509	9.42729	21.179
Arthrobacter;Micrococcaceae;Actinomycetales;Actinobacteria;Actinobacteria;Bacteria	0.2.2.1.2.25.2	Arthrobacter	7.60746	1e-07	18.0505	9.63082	43.024	25.9808	10.0033	23.2666	6.79194	17.9418	16.2778	10.6952	13.8552	30.1887	17.9625	29.8645	13.5547	7.61905	20.6754	10.7759	1e-07	19.3237	1.89502	2.73299	4.86618	5.60015	1e-07	2.60994	19.0528	24.855	15.6801	14.9757	28.1237	14.5858	21.0438	14.0365	13.1464	18.5923	25.8398	9.96214	31.941	51.4887	29.837	21.028	11.1607	25.9251	21.179
Turicella;Corynebacteriaceae;Actinomycetales;Actinobacteria;Actinobacteria;Bacteria	0.2.2.1.2.10.2	Turicella	1e-07	1e-07	9.02527	9.63082	6.14628	18.1865	30.01	46.5333	2.26398	1e-07	40.6945	4.0107	13.8552	40.2516	43.6233	55.1344	20.3321	1.90476	1e-07	1.53941	1e-07	1e-07	1.89502	5.46597	4.86618	5.60015	1e-07	2.60994	2.72183	20.7125	1e-07	22.4635	8.03536	58.3431	8.41751	18.0469	1e-07	18.5923	25.8398	47.8183	31.941	20.1477	45.9031	51.4019	25.1116	14.1409	35.2983
Propionibacterium;Propionibacteriaceae;Actinomycetales;Actinobacteria;Actinobacteria;Bacteria	0.2.2.1.2.34.9	Propionibacterium	1e-07	1e-07	9.02527	19.2616	21.512	38.9712	50.0167	51.1866	11.3199	3.84468	35.2686	2.6738	39.8337	40.2516	48.7555	64.3235	6.77736	1e-07	20.6754	1e-07	1e-07	2.41546	5.68505	1e-07	2.43309	1.86672	3.88651	1.30497	5.44366	1e-07	3.92003	44.927	14.0619	68.5531	12.6263	48.1251	1e-07	10.6242	22.1484	55.788	46.6831	22.3864	61.9692	72.4299	33.4821	28.2819	52.9474
Corynebacterium;Corynebacteriaceae;Actinomycetales;Actinobacteria;Actinobacteria;Bacteria	0.2.2.1.2.10.1	Corynebacterium	3.80373	1e-07	4.51264	9.63082	27.6583	18.1865	40.0133	23.2666	2.26398	1e-07	27.1297	1e-07	22.5147	35.2201	41.0572	41.3508	10.166	1e-07	13.7836	1.53941	1e-07	1e-07	1e-07	5.46597	1e-07	3.73343	3.88651	2.60994	1e-07	4.1425	7.84006	26.2074	18.0796	58.3431	4.20875	40.1043	4.38212	2.65604	29.5312	31.8789	19.656	24.625	50.4935	53.7383	5.58036	40.066	42.3579
Micrococcus;Micrococcaceae;Actinomycetales;Actinobacteria;Actinobacteria;Bacteria	0.2.2.1.2.25.6	Micrococcus	1e-07	4.01123	4.51264	3.21027	15.3657	15.5885	26.6756	23.2666	1e-07	2.56312	13.5648	1.3369	20.7828	27.673	2.56608	16.0809	6.77736	1e-07	1e-07	1e-07	1e-07	1e-07	3.79003	1e-07	1e-07	1.86672	5.82977	1e-07	1e-07	4.1425	1e-07	3.74392	10.0442	53.9673	10.5219	16.0417	1e-07	15.9363	14.7656	25.9016	1e-07	13.4318	48.1983	23.3645	8.37054	9.42729	21.179
Staphylococcus;Staphylococcaceae;Bacillales;Bacilli;Firmicutes;Bacteria	0.2.30.1.1.14.5	Staphylococcus	1e-07	20.0562	4.51264	12.8411	1e-07	44.1673	53.3511	23.2666	2.26398	1.28156	18.9908	1e-07	19.0509	17.6101	41.0572	55.1344	1e-07	7.61905	13.7836	1e-07	1e-07	2.41546	1.89502	1e-07	1e-07	1e-07	1.94326	1e-07	2.72183	4.1425	3.92003	44.927	8.03536	84.5974	18.9394	32.0834	4.38212	10.6242	16.6113	23.9091	24.57	13.4318	73.445	21.028	22.3214	37.7092	31.7684
Lactococcus;Streptococcaceae;Lactobacillales;Bacilli;Firmicutes;Bacteria	0.2.30.1.2.6.1	Lactococcus	19.0186	8.02246	9.02527	28.8925	9.21942	25.9808	6.66889	13.96	9.05592	14.0971	21.7037	8.02139	8.65951	15.0943	7.69823	9.18906	3.38868	5.71429	1e-07	7.69704	1e-07	1e-07	1e-07	8.19896	2.43309	1.86672	1e-07	6.52486	32.6619	16.57	3.92003	29.9513	8.03536	16.0443	12.6263	12.0313	24.1017	10.6242	12.9199	21.9167	9.82801	11.1932	32.1322	18.6916	11.1607	14.1409	14.1193
Granulicatella;Carnobacteriaceae;Lactobacillales;Bacilli;Firmicutes;Bacteria	0.2.30.1.2.2.11	Granulicatella	1e-07	8.02246	4.51264	1e-07	3.07314	1e-07	10.0033	23.2666	1e-07	2.56312	1e-07	5.34759	3.4638	2.51572	1e-07	13.7836	1e-07	1.90476	1e-07	1e-07	1e-07	1e-07	1e-07	1e-07	1e-07	1e-07	1e-07	1e-07	1e-07	8.285	1e-07	7.48783	6.02652	7.29288	2.10438	4.01043	1e-07	1e-07	1e-07	3.98486	7.37101	1e-07	1e-07	4.6729	2.79018	2.35682	1e-07
Peptoniphilus;Clostridiales_Incertae_Sedis_XI;Clostridiales;Clostridia;Firmicutes;Bacteria	0.2.30.2.1.7.6	Peptoniphilus	1e-07	1e-07	4.51264	1e-07	3.07314	5.19616	1e-07	1e-07	1e-07	1e-07	10.8519	1e-07	3.4638	10.0629	2.56608	6.8918	1e-07	1e-07	1e-07	1e-07	1e-07	1e-07	1e-07	1e-07	1e-07	1.86672	1e-07	1e-07	1e-07	1e-07	1e-07	3.74392	1e-07	2.91715	1e-07	14.0365	1e-07	2.65604	9.2285	17.9319	2.457	1e-07	13.7709	7.00935	1e-07	4.71365	1e-07
Porphyromonas;Porphyromonadaceae;Bacteroidales;Bacteroidia;Bacteroidetes;Bacteria	0.2.5.2.1.3.8	Porphyromonas	1e-07	4.01123	1e-07	1e-07	6.14628	1e-07	1e-07	1e-07	1e-07	1e-07	1e-07	1e-07	1.7319	10.0629	5.13215	16.0809	1e-07	1e-07	1e-07	1e-07	1e-07	1e-07	1e-07	2.73299	1e-07	1e-07	1e-07	1e-07	2.72183	1e-07	3.92003	11.2317	1e-07	13.1272	4.20875	8.02085	1e-07	10.6242	1e-07	1.99243	2.457	1e-07	1e-07	2.33645	2.79018	4.71365	3.52983
Actinomyces;Actinomycetaceae;Actinomycetales;Actinobacteria;Actinobacteria;Bacteria	0.2.2.1.2.2.2	Actinomyces	1e-07	1e-07	1e-07	1e-07	1e-07	1e-07	10.0033	1e-07	1e-07	1e-07	2.71297	1e-07	1e-07	7.54717	2.56608	13.7836	1e-07	1e-07	1e-07	1e-07	1e-07	1e-07	1e-07	1e-07	1e-07	1e-07	1e-07	1e-07	1e-07	1e-07	1e-07	3.74392	1e-07	4.37573	1e-07	1e-07	1e-07	1e-07	1e-07	7.96971	22.113	11.1932	1e-07	9.3458	5.58036	1e-07	3.52983
Rivibacter;Burkholderiales_incertae_sedis;Burkholderiales;Betaproteobacteria;Proteobacteria;Bacteria	0.2.21.3.1.3.10	Rivibacter	1e-07	1e-07	1e-07	1e-07	1e-07	1e-07	1e-07	1e-07	1e-07	1e-07	1e-07	1e-07	1e-07	1e-07	1e-07	1e-07	1e-07	1e-07	1e-07	1e-07	1e-07	1e-07	1e-07	1e-07	2.43309	1e-07	1e-07	1e-07	1e-07	1e-07	1e-07	1e-07	1e-07	1e-07	1e-07	1e-07	1e-07	1e-07	1e-07	1e-07	1e-07	1e-07	1e-07	1e-07	1e-07	1e-07	1e-07
Mitochondria_genus_incertae_sedis;Mitochondria;Rickettsiales;Alphaproteobacteria;Proteobacteria;Bacteria	0.2.21.2.9.2.1	Mitochondria_genus_incertae_sedis	1e-07	4.01123	4.51264	3.21027	3.07314	2.59808	1e-07	1e-07	9.05592	3.84468	1e-07	1e-07	1e-07	1e-07	2.56608	2.29727	10.166	3.80952	6.8918	4.61823	1e-07	1e-07	1.89502	1e-07	1e-07	1e-07	3.88651	2.60994	1e-07	4.1425	1e-07	1e-07	2.00884	1.45858	8.41751	1e-07	10.9553	2.65604	1.8457	1e-07	1e-07	1e-07	2.29516	1e-07	5.58036	7.07047	3.52983
Methylophilus;Methylophilaceae;Methylophilales;Betaproteobacteria;Proteobacteria;Bacteria	0.2.21.3.3.1.2	Methylophilus	1e-07	1e-07	1e-07	1e-07	1e-07	1e-07	1e-07	1e-07	1e-07	1e-07	1e-07	1e-07	1e-07	1e-07	1e-07	1e-07	1e-07	1e-07	6.8918	1e-07	1e-07	1e-07	1e-07	1e-07	1e-07	1e-07	1e-07	1e-07	2.72183	1e-07	1e-07	1e-07	1e-07	1e-07	1e-07	1e-07	2.19106	1e-07	1e-07	1.99243	1e-07	1e-07	2.29516	1e-07	2.79018	2.35682	1e-07
Falsibacillus;Bacillaceae_1;Bacillales;Bacilli;Firmicutes;Bacteria	0.2.30.1.1.2.5	Falsibacillus	1e-07	1e-07	1e-07	1e-07	1e-07	1e-07	1e-07	1e-07	1e-07	1e-07	1e-07	1e-07	1e-07	1e-07	1e-07	1e-07	1e-07	1.90476	6.8918	1e-07	4.90918	1e-07	1e-07	1e-07	1e-07	1e-07	3.88651	1.30497	1e-07	1e-07	1e-07	1e-07	1e-07	1e-07	1e-07	1e-07	1e-07	1e-07	1e-07	1e-07	1e-07	1e-07	1e-07	1e-07	1e-07	1e-07	1e-07
unclassified;Rhodocyclaceae;Rhodocyclales;Betaproteobacteria;Proteobacteria;Bacteria	0.2.21.3.6.1.19	unclassified	1e-07	1e-07	1e-07	1e-07	1e-07	1e-07	1e-07	1e-07	1e-07	1e-07	1e-07	1e-07	1e-07	1e-07	1e-07	1e-07	1e-07	1e-07	6.8918	1e-07	1e-07	1e-07	1e-07	1e-07	1e-07	1e-07	1e-07	1e-07	1e-07	1e-07	1e-07	1e-07	4.01768	1e-07	1e-07	1e-07	2.19106	1e-07	1e-07	1e-07	1e-07	1e-07	1e-07	1e-07	1e-07	1e-07	1e-07
Obesumbacterium;Enterobacteriaceae;Enterobacteriales;Gammaproteobacteria;Proteobacteria;Bacteria	0.2.21.6.1.1.23	Obesumbacterium	1e-07	1e-07	1e-07	1e-07	1e-07	1e-07	1e-07	1e-07	1e-07	1e-07	1e-07	1e-07	1e-07	1e-07	1e-07	1e-07	1e-07	1e-07	13.7836	1e-07	1e-07	1e-07	1e-07	1e-07	1e-07	1e-07	1e-07	1e-07	1e-07	1e-07	1e-07	1e-07	1e-07	1e-07	1e-07	1e-07	1e-07	1e-07	1e-07	1e-07	1e-07	1e-07	1e-07	1e-07	1e-07	1e-07	1e-07
Flavitalea;Chitinophagaceae;Sphingobacteriales;Sphingobacteria;Bacteroidetes;Bacteria	0.2.5.3.1.5.7	Flavitalea	1e-07	1e-07	1e-07	1e-07	1e-07	1e-07	1e-07	1e-07	1e-07	1e-07	1e-07	1e-07	1e-07	1e-07	1e-07	1e-07	1e-07	1e-07	6.8918	1e-07	1e-07	1e-07	1e-07	1e-07	1e-07	1e-07	1e-07	1e-07	1e-07	1e-07	1e-07	1e-07	1e-07	1e-07	1e-07	1e-07	1e-07	1e-07	1e-07	1e-07	1e-07	1e-07	1e-07	1e-07	1e-07	1e-07	1e-07
unclassified;Moraxellaceae;Pseudomonadales;Gammaproteobacteria;Proteobacteria;Bacteria	0.2.21.6.14.1.7	unclassified	3.80373	1e-07	1e-07	1e-07	1e-07	2.59808	1e-07	1e-07	1e-07	1e-07	1e-07	1e-07	1e-07	1e-07	2.56608	1e-07	1e-07	1e-07	1e-07	1e-07	1e-07	1e-07	1e-07	1e-07	1e-07	1e-07	1.94326	1e-07	1e-07	1e-07	1e-07	1e-07	1e-07	1e-07	2.10438	1e-07	1e-07	1e-07	1e-07	1e-07	1e-07	1e-07	1e-07	1e-07	5.58036	1e-07	1e-07
unclassified;unclassified;unclassified;unclassified;Bacteroidetes;Bacteria	0.2.5.5.1.1.1	unclassified	1e-07	1e-07	1e-07	1e-07	1e-07	1e-07	1e-07	1e-07	1e-07	1e-07	1e-07	1e-07	1e-07	1e-07	1e-07	2.29727	1e-07	1e-07	1e-07	1e-07	1e-07	1e-07	1e-07	1e-07	1e-07	1e-07	1e-07	1.30497	1e-07	1e-07	1e-07	1e-07	1e-07	1e-07	1e-07	1e-07	1e-07	1e-07	1e-07	1e-07	2.457	1e-07	1e-07	1e-07	2.79018	1e-07	1e-07
Gemmiger;Hyphomicrobiaceae;Rhizobiales;Alphaproteobacteria;Proteobacteria;Bacteria	0.2.21.2.6.7.6	Gemmiger	1e-07	1e-07	1e-07	1e-07	1e-07	1e-07	1e-07	1e-07	1e-07	1e-07	1e-07	1e-07	3.4638	1e-07	1e-07	1e-07	1e-07	1e-07	1e-07	1e-07	1e-07	1e-07	1e-07	1e-07	1e-07	1e-07	1e-07	1e-07	1e-07	1e-07	1e-07	1e-07	1e-07	1e-07	1e-07	1e-07	1e-07	1e-07	1e-07	1e-07	1e-07	1e-07	1e-07	1e-07	2.79018	1e-07	1e-07
Arsenicicoccus;Intrasporangiaceae;Actinomycetales;Actinobacteria;Actinobacteria;Bacteria	0.2.2.1.2.20.1	Arsenicicoccus	1e-07	1e-07	1e-07	1e-07	1e-07	1e-07	1e-07	1e-07	1e-07	1e-07	1e-07	1e-07	1e-07	1e-07	1e-07	1e-07	1e-07	1e-07	1e-07	1e-07	1e-07	1e-07	1e-07	1e-07	1e-07	1e-07	1e-07	1e-07	1e-07	1e-07	1e-07	1e-07	1e-07	1e-07	1e-07	1e-07	1e-07	2.65604	1.8457	1e-07	1e-07	1e-07	1e-07	1e-07	2.79018	1e-07	1e-07
Soonwooa;Flavobacteriaceae;Flavobacteriales;Flavobacteria;Bacteroidetes;Bacteria	0.2.5.4.1.2.75	Soonwooa	1e-07	1e-07	1e-07	1e-07	1e-07	1e-07	1e-07	1e-07	1e-07	1e-07	1e-07	1e-07	1e-07	1e-07	1e-07	1e-07	1e-07	1e-07	1e-07	1e-07	1e-07	2.41546	1e-07	1e-07	1e-07	1e-07	1.94326	1e-07	1e-07	1e-07	1e-07	1e-07	1e-07	1e-07	1e-07	1e-07	1e-07	1e-07	1e-07	1e-07	1e-07	1e-07	1e-07	1e-07	2.79018	1e-07	1e-07
unclassified;Erysipelotrichaceae;Erysipelotrichales;Erysipelotrichia;Firmicutes;Bacteria	0.2.30.3.1.1.12	unclassified	1e-07	1e-07	1e-07	1e-07	1e-07	1e-07	1e-07	1e-07	1e-07	1e-07	1e-07	1e-07	1e-07	1e-07	1e-07	1e-07	1e-07	1e-07	1e-07	1e-07	1e-07	1e-07	1e-07	1e-07	1e-07	1e-07	1e-07	1e-07	1e-07	1e-07	1e-07	1e-07	1e-07	1e-07	1e-07	1e-07	1e-07	1e-07	1e-07	1e-07	1e-07	1e-07	1e-07	1e-07	2.79018	1e-07	1e-07
unclassified;Cyclobacteriaceae;Sphingobacteriales;Sphingobacteria;Bacteroidetes;Bacteria	0.2.5.3.1.1.9	unclassified	1e-07	1e-07	1e-07	1e-07	1e-07	1e-07	1e-07	1e-07	1e-07	1e-07	1e-07	1e-07	1e-07	1e-07	1e-07	1e-07	1e-07	1e-07	1e-07	1e-07	1e-07	1e-07	1e-07	1e-07	1e-07	1e-07	1e-07	1e-07	1e-07	1e-07	1e-07	1e-07	1e-07	1e-07	1e-07	1e-07	1e-07	1e-07	1e-07	3.98486	1e-07	1e-07	1e-07	1e-07	5.58036	1e-07	1e-07
unclassified;unclassified;Rhodospirillales;Alphaproteobacteria;Proteobacteria;Bacteria	0.2.21.2.8.3.1	unclassified	1e-07	1e-07	1e-07	1e-07	1e-07	1e-07	1e-07	1e-07	1e-07	1e-07	1e-07	1e-07	1e-07	1e-07	1e-07	1e-07	1e-07	1e-07	1e-07	1e-07	1e-07	1e-07	1e-07	1e-07	1e-07	1e-07	1e-07	1e-07	1e-07	1e-07	1e-07	1e-07	1e-07	1e-07	1e-07	1e-07	1e-07	1e-07	1e-07	1e-07	1e-07	1e-07	1e-07	2.33645	8.37054	2.35682	1e-07
Bacteriovorax;Bacteriovoracaceae;Bdellovibrionales;Deltaproteobacteria;Proteobacteria;Bacteria	0.2.21.4.1.1.1	Bacteriovorax	1e-07	1e-07	1e-07	1e-07	1e-07	1e-07	1e-07	1e-07	1e-07	1e-07	1e-07	1e-07	1e-07	1e-07	1e-07	1e-07	1e-07	1e-07	1e-07	1e-07	1e-07	1e-07	1e-07	1e-07	1e-07	1e-07	1e-07	1e-07	1e-07	1e-07	1e-07	1e-07	1e-07	1e-07	1e-07	1e-07	1e-07	1e-07	1e-07	1e-07	1e-07	1e-07	1e-07	1e-07	5.58036	1e-07	1e-07
Solitalea;Sphingobacteriaceae;Sphingobacteriales;Sphingobacteria;Bacteroidetes;Bacteria	0.2.5.3.1.7.7	Solitalea	1e-07	1e-07	1e-07	1e-07	1e-07	1e-07	1e-07	1e-07	1e-07	1e-07	1e-07	1e-07	1e-07	1e-07	1e-07	1e-07	1e-07	1e-07	1e-07	1e-07	1e-07	1e-07	1e-07	1e-07	1e-07	1e-07	1e-07	1e-07	1e-07	1e-07	1e-07	1e-07	1e-07	1e-07	1e-07	1e-07	1e-07	1e-07	1e-07	1e-07	1e-07	1e-07	1e-07	1e-07	2.79018	1e-07	1e-07
Magnetospirillum;Rhodospirillaceae;Rhodospirillales;Alphaproteobacteria;Proteobacteria;Bacteria	0.2.21.2.8.2.9	Magnetospirillum	1e-07	1e-07	1e-07	1e-07	1e-07	1e-07	1e-07	1e-07	1e-07	1e-07	1e-07	1e-07	1e-07	1e-07	1e-07	1e-07	1e-07	1e-07	1e-07	1e-07	1e-07	1e-07	1e-07	1e-07	1e-07	1e-07	1e-07	1e-07	1e-07	1e-07	1e-07	1e-07	1e-07	1e-07	1e-07	1e-07	1e-07	1e-07	1e-07	1e-07	1e-07	1e-07	1e-07	1e-07	2.79018	1e-07	1e-07
Chromobacterium;Neisseriaceae;Neisseriales;Betaproteobacteria;Proteobacteria;Bacteria	0.2.21.3.4.1.9	Chromobacterium	1e-07	1e-07	1e-07	1e-07	1e-07	1e-07	1e-07	1e-07	1e-07	1e-07	1e-07	1e-07	1e-07	1e-07	1e-07	1e-07	1e-07	1e-07	1e-07	1e-07	1e-07	1e-07	1e-07	1e-07	1e-07	1e-07	1e-07	1e-07	1e-07	1e-07	1e-07	1e-07	1e-07	1e-07	1e-07	1e-07	1e-07	1e-07	1e-07	1e-07	1e-07	1e-07	1e-07	1e-07	2.79018	1e-07	1e-07
unclassified;unclassified;unclassified;unclassified;Firmicutes;Bacteria	0.2.30.6.1.1.1	unclassified	1e-07	1e-07	1e-07	1e-07	1e-07	1e-07	1e-07	4.65333	1e-07	1e-07	1e-07	1e-07	1.7319	1e-07	1e-07	1e-07	1e-07	1e-07	1e-07	1e-07	2.45459	7.24638	3.79003	8.19896	4.86618	5.60015	5.82977	7.82983	1e-07	1e-07	1e-07	1e-07	1e-07	1.45858	4.20875	2.00521	1e-07	1e-07	1e-07	1e-07	2.457	1e-07	1e-07	1e-07	1e-07	1e-07	1e-07
Mycoplasma;Mycoplasmataceae;Mycoplasmatales;Mollicutes;Tenericutes;Bacteria	0.2.24.1.5.1.1	Mycoplasma	1e-07	1e-07	1e-07	1e-07	1e-07	1e-07	1e-07	1e-07	1e-07	1e-07	1e-07	1e-07	1e-07	1e-07	1e-07	1e-07	1e-07	1e-07	1e-07	1e-07	1e-07	1e-07	1e-07	1e-07	1e-07	1e-07	1.94326	1e-07	1e-07	1e-07	1e-07	1e-07	1e-07	1e-07	1e-07	1e-07	1e-07	1e-07	1e-07	1e-07	1e-07	1e-07	1e-07	1e-07	1e-07	1e-07	1e-07
Fontibacillus;Paenibacillaceae_1;Bacillales;Bacilli;Firmicutes;Bacteria	0.2.30.1.1.9.3	Fontibacillus	1e-07	1e-07	1e-07	1e-07	1e-07	1e-07	1e-07	1e-07	1e-07	1e-07	1e-07	1e-07	1e-07	1e-07	1e-07	1e-07	1e-07	1e-07	1e-07	1e-07	1e-07	1e-07	1e-07	1e-07	1e-07	1e-07	1.94326	1e-07	1e-07	1e-07	1e-07	1e-07	1e-07	1e-07	1e-07	1e-07	1e-07	1e-07	1e-07	1e-07	1e-07	1e-07	1e-07	1e-07	1e-07	1e-07	1e-07
unclassified;Leuconostocaceae;Lactobacillales;Bacilli;Firmicutes;Bacteria	0.2.30.1.2.5.5	unclassified	1e-07	1e-07	1e-07	1e-07	1e-07	1e-07	1e-07	1e-07	1e-07	1e-07	1e-07	1e-07	1e-07	1e-07	1e-07	1e-07	1e-07	1e-07	1e-07	1e-07	1e-07	1e-07	1e-07	1e-07	1e-07	1e-07	1e-07	1.30497	1e-07	1e-07	1e-07	1e-07	1e-07	1e-07	1e-07	1e-07	1e-07	1e-07	1e-07	1e-07	1e-07	1e-07	1e-07	1e-07	1e-07	1e-07	1e-07
unclassified;unclassified;unclassified;Actinobacteria;Actinobacteria;Bacteria	0.2.2.1.10.1.1	unclassified	1e-07	1e-07	1e-07	1e-07	1e-07	1e-07	1e-07	1e-07	1e-07	1.28156	1e-07	1e-07	1.7319	1e-07	1e-07	1e-07	1e-07	1e-07	1e-07	1e-07	1e-07	1e-07	1e-07	1e-07	1e-07	1.86672	1e-07	1e-07	1e-07	1e-07	1e-07	1e-07	1e-07	1e-07	1e-07	1e-07	1e-07	1e-07	1e-07	1e-07	1e-07	1e-07	1e-07	1e-07	1e-07	1e-07	1e-07
unclassified;Oceanospirillaceae;Oceanospirillales;Gammaproteobacteria;Proteobacteria;Bacteria	0.2.21.6.12.6.17	unclassified	1e-07	1e-07	1e-07	1e-07	1e-07	1e-07	1e-07	1e-07	1e-07	1e-07	1e-07	1e-07	1e-07	1e-07	1e-07	1e-07	1e-07	1e-07	1e-07	1e-07	1e-07	1e-07	1e-07	1e-07	1e-07	1.86672	1e-07	1e-07	1e-07	1e-07	1e-07	1e-07	1e-07	1e-07	1e-07	1e-07	1e-07	1e-07	1e-07	1e-07	1e-07	1e-07	1e-07	1e-07	1e-07	1e-07	1e-07
Brevibacterium;Brevibacteriaceae;Actinomycetales;Actinobacteria;Actinobacteria;Bacteria	0.2.2.1.2.7.1	Brevibacterium	1e-07	1e-07	1e-07	1e-07	1e-07	1e-07	1e-07	1e-07	1e-07	2.56312	1e-07	1e-07	1e-07	1e-07	1e-07	1e-07	1e-07	1e-07	1e-07	1e-07	1e-07	1e-07	1e-07	1e-07	1e-07	1e-07	1e-07	1e-07	2.72183	1e-07	1e-07	1e-07	1e-07	1e-07	1e-07	1e-07	1e-07	1e-07	1e-07	1e-07	1e-07	1e-07	1e-07	1e-07	1e-07	1e-07	1e-07
Patulibacter;Patulibacteraceae;Solirubrobacterales;Actinobacteria;Actinobacteria;Bacteria	0.2.2.1.8.2.1	Patulibacter	1e-07	1e-07	1e-07	1e-07	1e-07	1e-07	1e-07	1e-07	1e-07	1.28156	1e-07	1e-07	1e-07	1e-07	1e-07	1e-07	1e-07	1e-07	1e-07	1e-07	1e-07	1e-07	1e-07	1e-07	1e-07	1e-07	1e-07	1e-07	1e-07	1e-07	1e-07	1e-07	1e-07	1e-07	1e-07	1e-07	1e-07	1e-07	1e-07	1e-07	1e-07	1e-07	1e-07	1e-07	1e-07	1e-07	1e-07
Rhodanobacter;Xanthomonadaceae;Xanthomonadales;Gammaproteobacteria;Proteobacteria;Bacteria	0.2.21.6.16.2.14	Rhodanobacter	1e-07	1e-07	1e-07	1e-07	1e-07	1e-07	1e-07	1e-07	1e-07	1e-07	1e-07	1.3369	1e-07	1e-07	1e-07	1e-07	1e-07	1e-07	1e-07	1e-07	1e-07	1e-07	1e-07	1e-07	1e-07	1e-07	1e-07	1e-07	1e-07	4.1425	1e-07	1e-07	4.01768	1e-07	1e-07	1e-07	1e-07	2.65604	1e-07	1.99243	1e-07	1e-07	1e-07	1e-07	1e-07	1e-07	1e-07
Armatimonas_Armatimonadetes_gp1;Armatimonadaceae;Armatimonadales;Armatimonadia;Armatimonadetes;Bacteria	0.2.4.6.1.1.1	Armatimonas_Armatimonadetes_gp1	1e-07	1e-07	1e-07	1e-07	1e-07	1e-07	1e-07	1e-07	1e-07	1e-07	1e-07	1e-07	1e-07	1e-07	1e-07	1e-07	1e-07	1e-07	1e-07	1e-07	1e-07	1e-07	1e-07	1e-07	1e-07	1e-07	1e-07	1e-07	1e-07	1e-07	1e-07	1e-07	1e-07	1e-07	1e-07	1e-07	1e-07	1e-07	1e-07	1e-07	1e-07	1e-07	1e-07	1e-07	1e-07	1e-07	1e-07
unclassified;Bacillaceae_2;Bacillales;Bacilli;Firmicutes;Bacteria	0.2.30.1.1.3.35	unclassified	1e-07	1e-07	1e-07	1e-07	1e-07	1e-07	1e-07	1e-07	1e-07	1e-07	1e-07	1e-07	1e-07	1e-07	1e-07	1e-07	1e-07	1e-07	1e-07	1e-07	1e-07	1e-07	1e-07	1e-07	1e-07	1e-07	1.94326	1e-07	1e-07	1e-07	1e-07	1e-07	1e-07	1e-07	1e-07	1e-07	1e-07	1e-07	1e-07	1e-07	1e-07	1e-07	1e-07	1e-07	1e-07	1e-07	1e-07
Clostridium_XlVa;Lachnospiraceae;Clostridiales;Clostridia;Firmicutes;Bacteria	0.2.30.2.1.21.7	Clostridium_XlVa	1e-07	1e-07	1e-07	1e-07	1e-07	1e-07	1e-07	1e-07	1e-07	1e-07	1e-07	1e-07	1e-07	1e-07	1e-07	1e-07	1e-07	1e-07	1e-07	1e-07	1e-07	1e-07	1e-07	1e-07	1e-07	1e-07	1e-07	1e-07	1e-07	1e-07	1e-07	1e-07	1e-07	1e-07	1e-07	1e-07	1e-07	1e-07	1e-07	1e-07	1e-07	1e-07	1e-07	1e-07	1e-07	1e-07	1e-07
Leucobacter;Microbacteriaceae;Actinomycetales;Actinobacteria;Actinobacteria;Bacteria	0.2.2.1.2.24.18	Leucobacter	1e-07	1e-07	1e-07	1e-07	1e-07	1e-07	1e-07	1e-07	1e-07	1e-07	1e-07	1e-07	1e-07	1e-07	1e-07	1e-07	1e-07	1e-07	1e-07	1e-07	1e-07	1e-07	1e-07	1e-07	1e-07	1e-07	1e-07	1e-07	1e-07	1e-07	1e-07	1e-07	1e-07	1e-07	1e-07	1e-07	1e-07	1e-07	1e-07	1e-07	1e-07	1e-07	1e-07	1e-07	1e-07	1e-07	1e-07
Pediococcus;Lactobacillaceae;Lactobacillales;Bacilli;Firmicutes;Bacteria	0.2.30.1.2.4.3	Pediococcus	1e-07	1e-07	1e-07	1e-07	1e-07	1e-07	1e-07	1e-07	1e-07	1e-07	1e-07	1e-07	1e-07	1e-07	1e-07	1e-07	1e-07	1e-07	1e-07	1e-07	1e-07	1e-07	1e-07	1e-07	1e-07	1e-07	1e-07	1e-07	1e-07	1e-07	1e-07	1e-07	1e-07	1e-07	1e-07	1e-07	1e-07	1e-07	1e-07	1e-07	1e-07	1e-07	1e-07	1e-07	1e-07	1e-07	1e-07
unclassified;unclassified;unclassified;unclassified;unclassified;Bacteria	0.2.36.1.1.1.1	unclassified	11.4112	8.02246	18.0505	1e-07	3.07314	5.19616	6.66889	13.96	2.26398	3.84468	2.71297	1.3369	6.92761	6.28931	2.56608	2.29727	6.77736	1.90476	6.8918	1e-07	2.45459	12.0773	3.79003	13.6649	2.43309	7.46687	3.88651	5.21989	5.44366	1e-07	15.6801	1e-07	6.02652	2.91715	10.5219	8.02085	6.57318	5.31208	1e-07	1e-07	2.457	11.1932	1e-07	1e-07	13.9509	7.07047	1e-07
unclassified;unclassified;Solirubrobacterales;Actinobacteria;Actinobacteria;Bacteria	0.2.2.1.8.4.1	unclassified	3.80373	1e-07	4.51264	1e-07	1e-07	1e-07	1e-07	4.65333	2.26398	2.56312	1e-07	1e-07	3.4638	1e-07	1e-07	1e-07	1e-07	1e-07	1e-07	1.53941	1e-07	1e-07	1e-07	2.73299	2.43309	1.86672	1e-07	1e-07	1e-07	1e-07	1e-07	1e-07	1e-07	1e-07	1e-07	1e-07	1e-07	2.65604	1e-07	1e-07	1e-07	1e-07	1e-07	1e-07	1e-07	1e-07	3.52983
Vibrio;Vibrionaceae;Vibrionales;Gammaproteobacteria;Proteobacteria;Bacteria	0.2.21.6.3.1.10	Vibrio	1e-07	1e-07	4.51264	1e-07	1e-07	1e-07	1e-07	1e-07	1e-07	3.84468	1e-07	1e-07	1e-07	1e-07	1e-07	1e-07	1e-07	1e-07	1e-07	1e-07	1e-07	1e-07	1e-07	1e-07	1e-07	1e-07	1e-07	1e-07	1e-07	1e-07	1e-07	1e-07	1e-07	4.37573	1e-07	2.00521	4.38212	1e-07	1e-07	1e-07	1e-07	1e-07	1e-07	4.6729	1e-07	1e-07	3.52983
Mycobacterium;Mycobacteriaceae;Actinomycetales;Actinobacteria;Actinobacteria;Bacteria	0.2.2.1.2.28.2	Mycobacterium	1e-07	1e-07	4.51264	1e-07	1e-07	1e-07	1e-07	1e-07	1e-07	1e-07	5.42594	1e-07	1.7319	1e-07	1e-07	1e-07	1e-07	1e-07	1e-07	1e-07	1e-07	1e-07	1e-07	1e-07	1e-07	1e-07	1e-07	1e-07	1e-07	1e-07	1e-07	1e-07	2.00884	1e-07	1e-07	1e-07	1e-07	1e-07	1e-07	1e-07	1e-07	1e-07	1e-07	1e-07	1e-07	1e-07	1e-07
Novosphingobium;Sphingomonadaceae;Sphingomonadales;Alphaproteobacteria;Proteobacteria;Bacteria	0.2.21.2.11.2.2	Novosphingobium	1e-07	1e-07	9.02527	1e-07	1e-07	1e-07	1e-07	1e-07	1e-07	1e-07	1e-07	1e-07	1e-07	1e-07	1e-07	1e-07	1e-07	1e-07	1e-07	1e-07	1e-07	1e-07	1e-07	1e-07	1e-07	1e-07	1e-07	1e-07	1e-07	1e-07	1e-07	1e-07	2.00884	1e-07	1e-07	1e-07	2.19106	1e-07	1.8457	1e-07	1e-07	1e-07	1e-07	1e-07	1e-07	1e-07	1e-07
Caloramator;Clostridiaceae_1;Clostridiales;Clostridia;Firmicutes;Bacteria	0.2.30.2.1.1.3	Caloramator	1e-07	1e-07	1e-07	1e-07	1e-07	1e-07	1e-07	4.65333	1e-07	1e-07	1e-07	1e-07	1e-07	1e-07	1e-07	1e-07	1e-07	1e-07	1e-07	1e-07	1e-07	4.83092	1e-07	1e-07	1e-07	1e-07	1e-07	1e-07	1e-07	1e-07	1e-07	1e-07	1e-07	1e-07	1e-07	1e-07	1e-07	1e-07	1e-07	1e-07	1e-07	1e-07	1e-07	1e-07	1e-07	1e-07	1e-07
Gillisia;Flavobacteriaceae;Flavobacteriales;Flavobacteria;Bacteroidetes;Bacteria	0.2.5.4.1.2.33	Gillisia	1e-07	1e-07	1e-07	1e-07	1e-07	1e-07	1e-07	1e-07	1e-07	1e-07	1e-07	1e-07	1e-07	1e-07	1e-07	1e-07	1e-07	1e-07	1e-07	1e-07	1e-07	2.41546	1.89502	1e-07	1e-07	1e-07	1e-07	1.30497	1e-07	1e-07	1e-07	1e-07	1e-07	1e-07	1e-07	1e-07	1e-07	1e-07	1e-07	1e-07	1e-07	1e-07	1e-07	1e-07	1e-07	1e-07	1e-07
Cohnella;Paenibacillaceae_1;Bacillales;Bacilli;Firmicutes;Bacteria	0.2.30.1.1.9.2	Cohnella	1e-07	1e-07	1e-07	1e-07	1e-07	1e-07	1e-07	1e-07	1e-07	1e-07	1e-07	1e-07	1e-07	1e-07	1e-07	1e-07	1e-07	1e-07	1e-07	1e-07	1e-07	2.41546	1e-07	1e-07	1e-07	1e-07	1e-07	1e-07	1e-07	1e-07	1e-07	1e-07	1e-07	1e-07	1e-07	1e-07	1e-07	1e-07	1e-07	1e-07	1e-07	1e-07	1e-07	1e-07	1e-07	1e-07	1e-07
unclassified;Cytophagaceae;Sphingobacteriales;Sphingobacteria;Bacteroidetes;Bacteria	0.2.5.3.1.6.26	unclassified	1e-07	1e-07	1e-07	1e-07	1e-07	2.59808	1e-07	4.65333	1e-07	1e-07	1e-07	1e-07	1e-07	1e-07	1e-07	1e-07	1e-07	1e-07	1e-07	1e-07	1e-07	1e-07	1e-07	1e-07	1e-07	1e-07	1e-07	1e-07	1e-07	1e-07	1e-07	1e-07	1e-07	1.45858	1e-07	1e-07	1e-07	1e-07	1e-07	1e-07	1e-07	1e-07	1e-07	1e-07	1e-07	1e-07	1e-07
Pasteurella;Pasteurellaceae;Pasteurellales;Gammaproteobacteria;Proteobacteria;Bacteria	0.2.21.6.13.1.13	Pasteurella	1e-07	1e-07	1e-07	1e-07	1e-07	1e-07	3.33444	4.65333	1e-07	1e-07	1e-07	1e-07	1e-07	2.51572	1e-07	2.29727	1e-07	1e-07	1e-07	1e-07	1e-07	1e-07	1e-07	1e-07	1e-07	1e-07	1e-07	1e-07	1e-07	1e-07	1e-07	1e-07	1e-07	1e-07	1e-07	1e-07	1e-07	1e-07	1e-07	1e-07	1e-07	1e-07	1e-07	1e-07	1e-07	1e-07	1e-07
3_genus_incertae_sedis;Subdivision3_family_incertae_sedis;Subdivision3_order_incertae_sedis;Subdivision3;Verrucomicrobia;Bacteria	0.2.27.3.1.1.1	3_genus_incertae_sedis	1e-07	1e-07	1e-07	1e-07	1e-07	1e-07	1e-07	4.65333	1e-07	1e-07	1e-07	1e-07	1e-07	1e-07	1e-07	1e-07	1e-07	1e-07	1e-07	1e-07	1e-07	1e-07	1e-07	1e-07	1e-07	1e-07	1e-07	1e-07	1e-07	1e-07	1e-07	1e-07	1e-07	1e-07	1e-07	1e-07	1e-07	1e-07	1e-07	1e-07	1e-07	1e-07	1e-07	1e-07	1e-07	1e-07	1e-07
Thermobrachium;Clostridiaceae_1;Clostridiales;Clostridia;Firmicutes;Bacteria	0.2.30.2.1.1.9	Thermobrachium	1e-07	1e-07	1e-07	1e-07	1e-07	1e-07	1e-07	4.65333	1e-07	1e-07	1e-07	1e-07	1e-07	1e-07	1e-07	1e-07	1e-07	1e-07	1e-07	1e-07	1e-07	1e-07	1e-07	1e-07	1e-07	1e-07	1e-07	1e-07	1e-07	1e-07	1e-07	1e-07	1e-07	1e-07	1e-07	1e-07	1e-07	1e-07	1e-07	1e-07	1e-07	1e-07	1e-07	1e-07	1e-07	1e-07	1e-07
unclassified;unclassified;Pseudomonadales;Gammaproteobacteria;Proteobacteria;Bacteria	0.2.21.6.14.4.1	unclassified	3.80373	4.01123	1e-07	3.21027	1e-07	5.19616	1e-07	1e-07	1e-07	1.28156	1e-07	1e-07	6.92761	1.25786	2.56608	1e-07	6.77736	1.90476	1e-07	1e-07	4.90918	1e-07	1.89502	1e-07	1e-07	1.86672	3.88651	1e-07	5.44366	4.1425	3.92003	1e-07	6.02652	1.45858	4.20875	2.00521	1e-07	1e-07	1.8457	1.99243	4.91401	2.23864	1e-07	1e-07	2.79018	4.71365	7.05965
unclassified;Parachlamydiaceae;Chlamydiales;Chlamydiae;Chlamydiae;Bacteria	0.2.7.1.1.2.3	unclassified	1e-07	1e-07	1e-07	1e-07	1e-07	1e-07	1e-07	1e-07	1e-07	1e-07	1e-07	1e-07	1e-07	1e-07	1e-07	1e-07	1e-07	1e-07	1e-07	1e-07	1e-07	1e-07	1e-07	1e-07	1e-07	1e-07	1e-07	1e-07	1e-07	1e-07	1e-07	1e-07	1e-07	1e-07	1e-07	1e-07	1e-07	1e-07	1e-07	1e-07	1e-07	1e-07	1e-07	1e-07	1e-07	1e-07	1e-07
unclassified;Chitinophagaceae;Sphingobacteriales;Sphingobacteria;Bacteroidetes;Bacteria	0.2.5.3.1.5.17	unclassified	1e-07	1e-07	1e-07	1e-07	1e-07	1e-07	1e-07	1e-07	1e-07	1e-07	1e-07	1e-07	1e-07	1e-07	1e-07	1e-07	1e-07	1e-07	1e-07	1e-07	2.45459	1e-07	1e-07	1e-07	1e-07	1e-07	1e-07	1e-07	1e-07	1e-07	1e-07	1e-07	1e-07	1e-07	1e-07	2.00521	1e-07	1e-07	1e-07	1e-07	1e-07	1e-07	1e-07	1e-07	2.79018	1e-07	1e-07
unclassified;Porphyromonadaceae;Bacteroidales;Bacteroidia;Bacteroidetes;Bacteria	0.2.5.2.1.3.11	unclassified	1e-07	1e-07	1e-07	1e-07	1e-07	1e-07	1e-07	1e-07	1e-07	1e-07	1e-07	1e-07	1e-07	1e-07	1e-07	1e-07	1e-07	1e-07	1e-07	1e-07	1e-07	1e-07	1e-07	1e-07	1e-07	1e-07	1e-07	1e-07	1e-07	1e-07	1e-07	1e-07	1e-07	1e-07	1e-07	1e-07	1e-07	1e-07	1e-07	1e-07	1e-07	1e-07	1e-07	1e-07	1e-07	1e-07	1e-07
Azohydromonas;Alcaligenaceae;Burkholderiales;Betaproteobacteria;Proteobacteria;Bacteria	0.2.21.3.1.1.4	Azohydromonas	1e-07	1e-07	1e-07	1e-07	1e-07	1e-07	1e-07	1e-07	1e-07	1e-07	1e-07	1e-07	1e-07	1e-07	1e-07	1e-07	1e-07	1e-07	1e-07	1e-07	1e-07	1e-07	1e-07	1e-07	1e-07	1e-07	1e-07	1e-07	1e-07	1e-07	1e-07	1e-07	1e-07	1e-07	1e-07	1e-07	1e-07	1e-07	1e-07	1e-07	1e-07	1e-07	1e-07	1e-07	1e-07	1e-07	1e-07
Shewanella;Shewanellaceae;Alteromonadales;Gammaproteobacteria;Proteobacteria;Bacteria	0.2.21.6.6.10.1	Shewanella	1e-07	1e-07	1e-07	1e-07	1e-07	1e-07	1e-07	9.30665	1e-07	2.56312	5.42594	1e-07	1e-07	1e-07	1e-07	4.59453	1e-07	5.71429	1e-07	4.61823	1e-07	1e-07	1e-07	2.73299	1e-07	1e-07	1e-07	1e-07	2.72183	1e-07	7.84006	1e-07	2.00884	5.83431	2.10438	2.00521	2.19106	2.65604	3.6914	1.99243	2.457	4.47728	11.4758	2.33645	1e-07	1e-07	1e-07
Phenylobacterium;Caulobacteraceae;Caulobacterales;Alphaproteobacteria;Proteobacteria;Bacteria	0.2.21.2.3.1.4	Phenylobacterium	1e-07	1e-07	1e-07	1e-07	1e-07	1e-07	1e-07	1e-07	1e-07	1e-07	1e-07	1.3369	1e-07	1e-07	1e-07	1e-07	1e-07	1e-07	1e-07	1e-07	1e-07	1e-07	1e-07	1e-07	1e-07	1e-07	1e-07	1e-07	1e-07	1e-07	1e-07	1e-07	2.00884	1e-07	1e-07	1e-07	1e-07	1e-07	1e-07	1e-07	1e-07	1e-07	1e-07	1e-07	1e-07	1e-07	1e-07
Tessaracoccus;Propionibacteriaceae;Actinomycetales;Actinobacteria;Actinobacteria;Bacteria	0.2.2.1.2.34.14	Tessaracoccus	1e-07	1e-07	1e-07	1e-07	1e-07	1e-07	1e-07	1e-07	1e-07	1e-07	1e-07	1e-07	1e-07	1e-07	1e-07	1e-07	1e-07	1e-07	1e-07	1e-07	1e-07	1e-07	1e-07	1e-07	1e-07	1e-07	1e-07	1e-07	1e-07	1e-07	1e-07	1e-07	1e-07	1e-07	1e-07	1e-07	1e-07	1e-07	1e-07	1e-07	1e-07	1e-07	1e-07	1e-07	1e-07	1e-07	1e-07
unclassified;Planctomycetaceae;Planctomycetales;Planctomycetacia;Planctomycetes;Bacteria	0.2.20.1.1.1.9	unclassified	1e-07	1e-07	1e-07	1e-07	1e-07	1e-07	1e-07	1e-07	1e-07	1e-07	1e-07	1e-07	1e-07	1e-07	1e-07	1e-07	1e-07	1e-07	1e-07	1e-07	1e-07	1e-07	1e-07	1e-07	1e-07	1e-07	1e-07	1e-07	1e-07	1e-07	1e-07	1e-07	1e-07	1e-07	1e-07	1e-07	1e-07	1e-07	1e-07	1e-07	1e-07	1e-07	1e-07	1e-07	1e-07	1e-07	1e-07
Rhodocyclus;Rhodocyclaceae;Rhodocyclales;Betaproteobacteria;Proteobacteria;Bacteria	0.2.21.3.6.1.12	Rhodocyclus	1e-07	1e-07	1e-07	1e-07	1e-07	1e-07	1e-07	1e-07	1e-07	1e-07	1e-07	1e-07	1e-07	1e-07	1e-07	1e-07	1e-07	1e-07	1e-07	1e-07	1e-07	1e-07	1e-07	1e-07	1e-07	1e-07	1e-07	1e-07	1e-07	1e-07	1e-07	1e-07	1e-07	1e-07	1e-07	1e-07	1e-07	1e-07	1e-07	1e-07	1e-07	1e-07	1e-07	1e-07	1e-07	1e-07	1e-07
Raoultella;Enterobacteriaceae;Enterobacteriales;Gammaproteobacteria;Proteobacteria;Bacteria	0.2.21.6.1.1.32	Raoultella	22.8224	1e-07	1e-07	12.8411	9.21942	5.19616	30.01	23.2666	1e-07	19.2234	1e-07	26.738	25.9785	18.8679	17.9625	45.9453	6.77736	1e-07	1e-07	12.3153	4.90918	7.24638	1e-07	8.19896	2.43309	1e-07	1e-07	1.30497	27.2183	41.425	1e-07	1e-07	22.0972	35.0058	10.5219	2.00521	13.1464	18.5923	59.0624	29.8864	1e-07	38.0569	27.5419	25.7009	30.692	9.42729	1e-07
Variovorax;Comamonadaceae;Burkholderiales;Betaproteobacteria;Proteobacteria;Bacteria	0.2.21.3.1.4.30	Variovorax	1e-07	12.0337	13.5379	6.42055	15.3657	5.19616	10.0033	13.96	4.52796	2.56312	1e-07	6.68449	1.7319	12.5786	1e-07	6.8918	3.38868	1.90476	1e-07	3.07882	1e-07	1e-07	1.89502	1e-07	1e-07	1e-07	1e-07	1e-07	10.8873	16.57	11.7601	1e-07	12.053	11.6686	6.31313	4.01043	2.19106	5.31208	3.6914	15.9394	14.742	15.6705	6.88547	7.00935	5.58036	4.71365	1e-07
Weissella;Leuconostocaceae;Lactobacillales;Bacilli;Firmicutes;Bacteria	0.2.30.1.2.5.4	Weissella	7.60746	12.0337	9.02527	6.42055	6.14628	12.9904	1e-07	13.96	1e-07	5.12623	1e-07	1.3369	3.4638	6.28931	1e-07	13.7836	1e-07	1e-07	1e-07	3.07882	1e-07	1e-07	1.89502	2.73299	1e-07	1e-07	1e-07	1e-07	5.44366	8.285	7.84006	1e-07	1e-07	1.45858	2.10438	4.01043	4.38212	2.65604	1.8457	11.9546	4.91401	1e-07	2.29516	4.6729	8.37054	2.35682	1e-07
Chryseobacterium;Flavobacteriaceae;Flavobacteriales;Flavobacteria;Bacteroidetes;Bacteria	0.2.5.4.1.2.11	Chryseobacterium	15.2149	16.0449	9.02527	12.8411	12.2926	15.5885	3.33444	27.92	9.05592	2.56312	2.71297	5.34759	15.5871	17.6101	20.5286	20.6754	3.38868	5.71429	1e-07	3.07882	1e-07	2.41546	3.79003	8.19896	1e-07	1e-07	1.94326	1e-07	10.8873	24.855	19.6002	14.9757	10.0442	24.7958	12.6263	14.0365	8.76424	1e-07	12.9199	11.9546	4.91401	15.6705	13.7709	7.00935	11.1607	4.71365	24.7088
Psychrobacter;Moraxellaceae;Pseudomonadales;Gammaproteobacteria;Proteobacteria;Bacteria	0.2.21.6.14.1.6	Psychrobacter	7.60746	4.01123	1e-07	3.21027	6.14628	2.59808	1e-07	4.65333	1e-07	2.56312	1e-07	1e-07	1e-07	3.77358	5.13215	6.8918	3.38868	3.80952	1e-07	1e-07	2.45459	1e-07	1e-07	2.73299	1e-07	1e-07	1.94326	1e-07	1e-07	4.1425	1e-07	7.48783	8.03536	1e-07	1e-07	2.00521	6.57318	1e-07	12.9199	3.98486	4.91401	4.47728	2.29516	4.6729	5.58036	1e-07	1e-07
Rheinheimera;Chromatiaceae;Chromatiales;Gammaproteobacteria;Proteobacteria;Bacteria	0.2.21.6.8.1.9	Rheinheimera	3.80373	4.01123	4.51264	1e-07	1e-07	1e-07	1e-07	1e-07	1e-07	1e-07	1e-07	1e-07	1e-07	1e-07	1e-07	1e-07	1e-07	1.90476	1e-07	3.07882	1e-07	1e-07	1e-07	1e-07	1e-07	1e-07	1e-07	1e-07	2.72183	4.1425	1e-07	1e-07	1e-07	1.45858	2.10438	2.00521	1e-07	1e-07	7.3828	1e-07	4.91401	1e-07	4.59031	1e-07	1e-07	1e-07	1e-07
Delftia;Comamonadaceae;Burkholderiales;Betaproteobacteria;Proteobacteria;Bacteria	0.2.21.3.1.4.9	Delftia	3.80373	1e-07	9.02527	1e-07	1e-07	5.19616	3.33444	1e-07	1e-07	2.56312	8.1389	4.0107	6.92761	2.51572	1e-07	1e-07	1e-07	1e-07	1e-07	1e-07	1e-07	1e-07	1e-07	2.73299	1e-07	1e-07	1e-07	1e-07	1e-07	4.1425	1e-07	1e-07	2.00884	1e-07	4.20875	1e-07	1e-07	2.65604	12.9199	1.99243	7.37101	1e-07	1e-07	4.6729	1e-07	1e-07	10.5895
Myroides;Flavobacteriaceae;Flavobacteriales;Flavobacteria;Bacteroidetes;Bacteria	0.2.5.4.1.2.57	Myroides	1e-07	1e-07	4.51264	1e-07	1e-07	10.3923	1e-07	1e-07	1e-07	1e-07	1e-07	1e-07	1e-07	1e-07	2.56608	1e-07	1e-07	3.80952	1e-07	1e-07	1e-07	1e-07	1e-07	1e-07	1e-07	1e-07	1e-07	1.30497	1e-07	1e-07	3.92003	1e-07	1e-07	1e-07	1e-07	1e-07	1e-07	1e-07	11.0742	3.98486	1e-07	2.23864	2.29516	1e-07	2.79018	1e-07	1e-07
Exiguobacterium;Bacillales_Incertae_Sedis_XII;Bacillales;Bacilli;Firmicutes;Bacteria	0.2.30.1.1.6.1	Exiguobacterium	1e-07	1e-07	1e-07	1e-07	1e-07	1e-07	1e-07	1e-07	1e-07	1e-07	1e-07	1e-07	1e-07	1e-07	1e-07	1e-07	1e-07	1.90476	1e-07	1e-07	1e-07	1e-07	1e-07	1e-07	1e-07	1e-07	1e-07	1e-07	1e-07	1e-07	1e-07	3.74392	2.00884	1.45858	1e-07	2.00521	1e-07	1e-07	5.5371	3.98486	1e-07	1e-07	1e-07	1e-07	1e-07	1e-07	1e-07
Segetibacter;Chitinophagaceae;Sphingobacteriales;Sphingobacteria;Bacteroidetes;Bacteria	0.2.5.3.1.5.15	Segetibacter	1e-07	1e-07	1e-07	1e-07	1e-07	1e-07	1e-07	1e-07	1e-07	1e-07	1e-07	1e-07	1e-07	1e-07	1e-07	1e-07	1e-07	1e-07	1e-07	1e-07	1e-07	1e-07	1e-07	1e-07	1e-07	1e-07	1e-07	1e-07	1e-07	1e-07	1e-07	1e-07	1e-07	1e-07	1e-07	1e-07	1e-07	1e-07	1.8457	1e-07	1e-07	1e-07	1e-07	1e-07	1e-07	1e-07	1e-07
Moraxella;Moraxellaceae;Pseudomonadales;Gammaproteobacteria;Proteobacteria;Bacteria	0.2.21.6.14.1.4	Moraxella	1e-07	1e-07	1e-07	1e-07	1e-07	1e-07	1e-07	1e-07	1e-07	1e-07	1e-07	1e-07	1e-07	1e-07	1e-07	1e-07	1e-07	1.90476	1e-07	1e-07	1e-07	1e-07	1e-07	1e-07	1e-07	1e-07	1e-07	1e-07	1e-07	1e-07	1e-07	1e-07	1e-07	1.45858	1e-07	1e-07	1e-07	1e-07	1e-07	1e-07	1e-07	1e-07	1e-07	1e-07	1e-07	1e-07	1e-07
Elizabethkingia;Flavobacteriaceae;Flavobacteriales;Flavobacteria;Bacteroidetes;Bacteria	0.2.5.4.1.2.18	Elizabethkingia	1e-07	1e-07	1e-07	1e-07	1e-07	1e-07	1e-07	1e-07	1e-07	1e-07	1e-07	1e-07	1e-07	1e-07	1e-07	1e-07	3.38868	1e-07	1e-07	1e-07	1e-07	1e-07	1e-07	1e-07	1e-07	1e-07	1e-07	1e-07	1e-07	1e-07	1e-07	1e-07	1e-07	1e-07	1e-07	1e-07	1e-07	1e-07	1e-07	1e-07	1e-07	1e-07	1e-07	1e-07	1e-07	1e-07	1e-07
unclassified;Vibrionaceae;Vibrionales;Gammaproteobacteria;Proteobacteria;Bacteria	0.2.21.6.3.1.11	unclassified	3.80373	1e-07	1e-07	1e-07	1e-07	1e-07	1e-07	1e-07	1e-07	1.28156	2.71297	1e-07	1e-07	1e-07	1e-07	4.59453	1e-07	1e-07	1e-07	1e-07	1e-07	1e-07	1e-07	1e-07	1e-07	1e-07	3.88651	1e-07	1e-07	4.1425	3.92003	1e-07	1e-07	2.91715	2.10438	1e-07	1e-07	1e-07	1.8457	1e-07	1e-07	4.47728	4.59031	1e-07	1e-07	11.7841	3.52983
Curvibacter;Comamonadaceae;Burkholderiales;Betaproteobacteria;Proteobacteria;Bacteria	0.2.21.3.1.4.8	Curvibacter	1e-07	1e-07	1e-07	1e-07	1e-07	1e-07	1e-07	1e-07	1e-07	1e-07	1e-07	1e-07	1e-07	1e-07	1e-07	1e-07	1e-07	1e-07	1e-07	1e-07	1e-07	1e-07	1e-07	1e-07	1e-07	1e-07	1e-07	1e-07	1e-07	1e-07	1e-07	1e-07	2.00884	1e-07	1e-07	1e-07	1e-07	1e-07	1e-07	1e-07	1e-07	1e-07	1e-07	1e-07	1e-07	1e-07	1e-07
unclassified;unclassified;unclassified;unclassified;Proteobacteria;Bacteria	0.2.21.7.1.1.1	unclassified	7.60746	1e-07	4.51264	1e-07	1e-07	2.59808	1e-07	4.65333	1e-07	2.56312	2.71297	1e-07	1e-07	2.51572	5.13215	2.29727	3.38868	3.80952	1e-07	1e-07	1e-07	1e-07	1e-07	1e-07	2.43309	3.73343	7.77303	1e-07	5.44366	8.285	1e-07	1e-07	1e-07	1.45858	10.5219	4.01043	1e-07	7.96813	1.8457	1.99243	1e-07	1e-07	1e-07	7.00935	5.58036	2.35682	1e-07
unclassified;unclassified;unclassified;Gammaproteobacteria;Proteobacteria;Bacteria	0.2.21.6.17.1.1	unclassified	19.0186	24.0674	18.0505	6.42055	21.512	15.5885	20.0067	4.65333	9.05592	7.68935	5.42594	1e-07	5.19571	1.25786	15.3965	2.29727	10.166	3.80952	13.7836	1.53941	7.36377	1e-07	7.58006	2.73299	14.5985	11.2003	3.88651	1.30497	10.8873	4.1425	31.3603	1e-07	6.02652	4.37573	12.6263	6.01564	10.9553	2.65604	5.5371	5.97729	7.37101	13.4318	6.88547	7.00935	8.37054	7.07047	17.6491
unclassified;Pseudomonadaceae;Pseudomonadales;Gammaproteobacteria;Proteobacteria;Bacteria	0.2.21.6.14.2.9	unclassified	3.80373	1e-07	4.51264	1e-07	1e-07	5.19616	1e-07	1e-07	1e-07	1.28156	1e-07	1.3369	1.7319	1e-07	2.56608	1e-07	6.77736	11.4286	1e-07	1e-07	9.81836	2.41546	1.89502	1e-07	1e-07	9.33358	1.94326	1.30497	2.72183	4.1425	3.92003	1e-07	2.00884	1e-07	2.10438	4.01043	1e-07	5.31208	7.3828	1e-07	1e-07	2.23864	1e-07	4.6729	5.58036	4.71365	1e-07
unclassified;unclassified;Oceanospirillales;Gammaproteobacteria;Proteobacteria;Bacteria	0.2.21.6.12.9.1	unclassified	1e-07	1e-07	1e-07	1e-07	1e-07	1e-07	1e-07	1e-07	1e-07	1e-07	1e-07	1e-07	1e-07	1e-07	1e-07	1e-07	1e-07	1e-07	1e-07	1e-07	1e-07	1e-07	1e-07	1e-07	1e-07	1e-07	1e-07	1e-07	1e-07	1e-07	1e-07	1e-07	1e-07	1e-07	1e-07	1e-07	1e-07	1e-07	1e-07	1e-07	1e-07	2.23864	1e-07	2.33645	1e-07	1e-07	1e-07
Aliivibrio;Vibrionaceae;Vibrionales;Gammaproteobacteria;Proteobacteria;Bacteria	0.2.21.6.3.1.1	Aliivibrio	1e-07	1e-07	1e-07	1e-07	1e-07	1e-07	1e-07	1e-07	1e-07	1e-07	1e-07	1e-07	1e-07	1e-07	1e-07	1e-07	1e-07	1e-07	1e-07	1e-07	1e-07	1e-07	1e-07	1e-07	1e-07	1e-07	1e-07	1e-07	1e-07	1e-07	1e-07	1e-07	1e-07	1e-07	1e-07	1e-07	1e-07	1e-07	1.8457	1e-07	1e-07	1e-07	1e-07	1e-07	1e-07	1e-07	1e-07
unclassified;Neisseriaceae;Neisseriales;Betaproteobacteria;Proteobacteria;Bacteria	0.2.21.3.4.1.30	unclassified	1e-07	1e-07	1e-07	1e-07	1e-07	1e-07	1e-07	1e-07	1e-07	1e-07	1e-07	1e-07	1e-07	1e-07	1e-07	1e-07	1e-07	1e-07	1e-07	1e-07	1e-07	1e-07	1e-07	1e-07	1e-07	1e-07	1e-07	1e-07	1e-07	1e-07	1e-07	1e-07	1e-07	1e-07	1e-07	1e-07	1e-07	2.65604	1e-07	1e-07	1e-07	1e-07	1e-07	1e-07	1e-07	1e-07	1e-07
unclassified;Sphingobacteriaceae;Sphingobacteriales;Sphingobacteria;Bacteroidetes;Bacteria	0.2.5.3.1.7.9	unclassified	1e-07	1e-07	1e-07	1e-07	1e-07	1e-07	1e-07	1e-07	1e-07	1e-07	1e-07	1e-07	1e-07	1e-07	1e-07	1e-07	1e-07	1e-07	1e-07	1e-07	1e-07	1e-07	1e-07	1e-07	1e-07	1e-07	1e-07	1e-07	1e-07	1e-07	1e-07	1e-07	1e-07	1e-07	1e-07	1e-07	1e-07	1e-07	1e-07	1e-07	1e-07	1e-07	1e-07	1e-07	1e-07	1e-07	1e-07
Idiomarina;Idiomarinaceae;Alteromonadales;Gammaproteobacteria;Proteobacteria;Bacteria	0.2.21.6.6.6.1	Idiomarina	1e-07	1e-07	1e-07	1e-07	1e-07	1e-07	1e-07	1e-07	1e-07	1e-07	1e-07	1e-07	1e-07	1e-07	1e-07	1e-07	1e-07	1.90476	1e-07	1e-07	1e-07	1e-07	1e-07	1e-07	1e-07	1e-07	1e-07	1e-07	1e-07	1e-07	1e-07	1e-07	1e-07	1e-07	1e-07	1e-07	1e-07	1e-07	1e-07	1e-07	1e-07	1e-07	2.29516	1e-07	1e-07	1e-07	1e-07
Prosthecobacter;Verrucomicrobiaceae;Verrucomicrobiales;Verrucomicrobiae;Verrucomicrobia;Bacteria	0.2.27.5.1.2.5	Prosthecobacter	1e-07	1e-07	1e-07	1e-07	1e-07	1e-07	1e-07	1e-07	1e-07	1e-07	1e-07	1e-07	1e-07	1e-07	1e-07	1e-07	1e-07	1e-07	1e-07	1e-07	1e-07	1e-07	1e-07	1e-07	1e-07	1e-07	1e-07	1e-07	1e-07	1e-07	1e-07	1e-07	1e-07	4.37573	1e-07	1e-07	1e-07	1e-07	1e-07	1e-07	1e-07	1e-07	1e-07	1e-07	1e-07	1e-07	1e-07
Saccharibacillus;Paenibacillaceae_1;Bacillales;Bacilli;Firmicutes;Bacteria	0.2.30.1.1.9.5	Saccharibacillus	1e-07	1e-07	1e-07	3.21027	1e-07	1e-07	1e-07	1e-07	1e-07	1e-07	1e-07	1e-07	1e-07	1e-07	1e-07	1e-07	1e-07	1e-07	1e-07	1e-07	1e-07	1e-07	1e-07	1e-07	1e-07	1e-07	1e-07	1e-07	1e-07	1e-07	1e-07	1e-07	1e-07	1e-07	1e-07	1e-07	1e-07	1e-07	1e-07	1e-07	1e-07	1e-07	1e-07	1e-07	1e-07	1e-07	1e-07
Miniimonas;Beutenbergiaceae;Actinomycetales;Actinobacteria;Actinobacteria;Bacteria	0.2.2.1.2.5.2	Miniimonas	1e-07	1e-07	1e-07	1e-07	1e-07	1e-07	1e-07	1e-07	1e-07	1e-07	1e-07	1e-07	1e-07	1e-07	1e-07	1e-07	1e-07	1e-07	1e-07	1e-07	1e-07	1e-07	1e-07	1e-07	1e-07	1e-07	1e-07	1e-07	1e-07	1e-07	1e-07	1e-07	1e-07	1e-07	1e-07	1e-07	1e-07	1e-07	1e-07	1e-07	1e-07	1e-07	1e-07	1e-07	1e-07	1e-07	1e-07
Cellvibrio;Pseudomonadaceae;Pseudomonadales;Gammaproteobacteria;Proteobacteria;Bacteria	0.2.21.6.14.2.4	Cellvibrio	1e-07	1e-07	1e-07	1e-07	1e-07	1e-07	1e-07	1e-07	1e-07	1e-07	1e-07	1e-07	1e-07	1e-07	1e-07	1e-07	1e-07	1.90476	1e-07	1e-07	1e-07	1e-07	1e-07	1e-07	1e-07	1e-07	1e-07	1e-07	1e-07	1e-07	1e-07	1e-07	1e-07	1e-07	1e-07	1e-07	1e-07	2.65604	1e-07	1e-07	1e-07	1e-07	1e-07	1e-07	1e-07	1e-07	1e-07
unclassified;Alteromonadaceae;Alteromonadales;Gammaproteobacteria;Proteobacteria;Bacteria	0.2.21.6.6.1.16	unclassified	1e-07	1e-07	1e-07	1e-07	1e-07	1e-07	1e-07	1e-07	1e-07	1e-07	1e-07	1e-07	1e-07	1e-07	1e-07	1e-07	1e-07	1.90476	1e-07	1e-07	1e-07	1e-07	1e-07	1e-07	1e-07	1e-07	1e-07	1e-07	1e-07	1e-07	1e-07	1e-07	1e-07	1e-07	1e-07	1e-07	1e-07	1e-07	1e-07	1e-07	1e-07	1e-07	1e-07	1e-07	1e-07	1e-07	1e-07
Rahnella;Enterobacteriaceae;Enterobacteriales;Gammaproteobacteria;Proteobacteria;Bacteria	0.2.21.6.1.1.31	Rahnella	1e-07	1e-07	9.02527	1e-07	9.21942	1e-07	1e-07	4.65333	4.52796	1e-07	1e-07	1e-07	3.4638	5.03145	10.2643	6.8918	3.38868	1.90476	13.7836	3.07882	1e-07	1e-07	15.1601	2.73299	1e-07	1e-07	1.94326	1e-07	2.72183	8.285	7.84006	22.4635	6.02652	1.45858	16.835	1e-07	2.19106	2.65604	1.8457	1.99243	9.82801	6.71592	2.29516	7.00935	2.79018	7.07047	3.52983
unclassified;Sphingomonadaceae;Sphingomonadales;Alphaproteobacteria;Proteobacteria;Bacteria	0.2.21.2.11.2.11	unclassified	1e-07	1e-07	1e-07	1e-07	1e-07	1e-07	1e-07	4.65333	1e-07	1e-07	1e-07	1e-07	1e-07	1e-07	1e-07	1e-07	1e-07	1e-07	1e-07	1.53941	1e-07	1e-07	1e-07	1e-07	1e-07	1e-07	1e-07	1e-07	1e-07	1e-07	1e-07	7.48783	1e-07	1e-07	1e-07	2.00521	2.19106	1e-07	1e-07	1e-07	1e-07	1e-07	2.29516	1e-07	1e-07	1e-07	3.52983
Kineococcus;Kineosporiaceae;Actinomycetales;Actinobacteria;Actinobacteria;Bacteria	0.2.2.1.2.23.2	Kineococcus	1e-07	1e-07	1e-07	1e-07	1e-07	1e-07	1e-07	1e-07	1e-07	1e-07	1e-07	1e-07	1e-07	1e-07	1e-07	1e-07	1e-07	1e-07	1e-07	1e-07	1e-07	1e-07	1e-07	1e-07	1e-07	1e-07	1e-07	1e-07	1e-07	1e-07	1e-07	3.74392	1e-07	1e-07	1e-07	1e-07	1e-07	1e-07	1e-07	1e-07	1e-07	1e-07	1e-07	1e-07	2.79018	1e-07	1e-07
Pleomorphomonas;Methylocystaceae;Rhizobiales;Alphaproteobacteria;Proteobacteria;Bacteria	0.2.21.2.6.9.6	Pleomorphomonas	1e-07	1e-07	1e-07	1e-07	1e-07	1e-07	1e-07	1e-07	1e-07	1e-07	1e-07	1e-07	1e-07	1e-07	1e-07	1e-07	1e-07	1e-07	1e-07	1e-07	1e-07	1e-07	1e-07	1e-07	1e-07	1e-07	1e-07	1e-07	1e-07	1e-07	1e-07	7.48783	1e-07	1e-07	1e-07	1e-07	1e-07	1e-07	1e-07	1e-07	1e-07	1e-07	1e-07	1e-07	1e-07	1e-07	1e-07
Streptomyces;Streptomycetaceae;Actinomycetales;Actinobacteria;Actinobacteria;Bacteria	0.2.2.1.2.41.3	Streptomyces	1e-07	1e-07	1e-07	1e-07	1e-07	1e-07	1e-07	1e-07	1e-07	1e-07	1e-07	1e-07	1e-07	1e-07	1e-07	1e-07	1e-07	1e-07	1e-07	1e-07	1e-07	1e-07	1e-07	1e-07	1e-07	1e-07	1e-07	1e-07	1e-07	1e-07	1e-07	3.74392	1e-07	1e-07	1e-07	1e-07	1e-07	1e-07	1e-07	1e-07	1e-07	1e-07	1e-07	1e-07	1e-07	1e-07	1e-07
Cloacibacterium;Flavobacteriaceae;Flavobacteriales;Flavobacteria;Bacteroidetes;Bacteria	0.2.5.4.1.2.12	Cloacibacterium	1e-07	1e-07	1e-07	1e-07	1e-07	1e-07	1e-07	1e-07	1e-07	1e-07	1e-07	1e-07	1e-07	1e-07	1e-07	1e-07	1e-07	1e-07	1e-07	3.07882	1e-07	1e-07	1.89502	1e-07	1e-07	1e-07	1e-07	1e-07	5.44366	1e-07	1e-07	3.74392	1e-07	1e-07	1e-07	1e-07	1e-07	1e-07	1.8457	1e-07	1e-07	1e-07	1e-07	1e-07	1e-07	1e-07	3.52983
Treponema;Spirochaetaceae;Spirochaetales;Spirochaetes;Spirochaetes;Bacteria	0.2.22.1.1.4.3	Treponema	1e-07	1e-07	1e-07	1e-07	1e-07	1e-07	1e-07	1e-07	1e-07	1e-07	1e-07	1e-07	1e-07	1e-07	1e-07	1e-07	1e-07	1e-07	1e-07	1e-07	1e-07	1e-07	1e-07	1e-07	1e-07	1e-07	1e-07	1e-07	2.72183	1e-07	1e-07	1e-07	1e-07	1.45858	1e-07	1e-07	1e-07	1e-07	1e-07	1e-07	1e-07	1e-07	1e-07	1e-07	1e-07	1e-07	1e-07
Pigmentiphaga;Alcaligenaceae;Burkholderiales;Betaproteobacteria;Proteobacteria;Bacteria	0.2.21.3.1.1.14	Pigmentiphaga	1e-07	1e-07	1e-07	1e-07	1e-07	1e-07	1e-07	1e-07	1e-07	1e-07	1e-07	1e-07	1e-07	1e-07	1e-07	1e-07	1e-07	1e-07	1e-07	1e-07	1e-07	1e-07	1e-07	1e-07	1e-07	1e-07	1e-07	1e-07	2.72183	1e-07	1e-07	1e-07	1e-07	1e-07	1e-07	1e-07	1e-07	1e-07	1e-07	1e-07	1e-07	1e-07	1e-07	1e-07	1e-07	1e-07	1e-07
Morganella;Enterobacteriaceae;Enterobacteriales;Gammaproteobacteria;Proteobacteria;Bacteria	0.2.21.6.1.1.22	Morganella	1e-07	1e-07	1e-07	1e-07	1e-07	1e-07	1e-07	1e-07	1e-07	1e-07	1e-07	1.3369	1e-07	1e-07	1e-07	1e-07	1e-07	1e-07	1e-07	1e-07	2.45459	1e-07	1e-07	1e-07	1e-07	1e-07	1e-07	1e-07	1e-07	1e-07	1e-07	1e-07	2.00884	1e-07	2.10438	1e-07	1e-07	1e-07	1e-07	1e-07	1e-07	1e-07	1e-07	1e-07	1e-07	1e-07	1e-07
Negativicoccus;Veillonellaceae;Selenomonadales;Negativicutes;Firmicutes;Bacteria	0.2.30.4.1.2.16	Negativicoccus	1e-07	1e-07	1e-07	1e-07	1e-07	1e-07	1e-07	1e-07	1e-07	1e-07	1e-07	1e-07	1e-07	1e-07	1e-07	1e-07	1e-07	1e-07	1e-07	1e-07	1e-07	1e-07	1e-07	1e-07	1e-07	1e-07	1e-07	1e-07	1e-07	1e-07	3.92003	1e-07	1e-07	1e-07	1e-07	1e-07	1e-07	1e-07	1e-07	1e-07	1e-07	1e-07	1e-07	1e-07	5.58036	1e-07	1e-07
Duganella;Oxalobacteraceae;Burkholderiales;Betaproteobacteria;Proteobacteria;Bacteria	0.2.21.3.1.5.2	Duganella	11.4112	24.0674	4.51264	12.8411	24.5851	20.7846	16.6722	9.30665	11.3199	12.8156	2.71297	2.6738	22.5147	17.6101	7.69823	18.3781	3.38868	3.80952	20.6754	6.15764	2.45459	1e-07	34.1103	35.5288	1e-07	1e-07	1e-07	1.30497	27.2183	16.57	19.6002	41.1831	12.053	14.5858	10.5219	8.02085	8.76424	7.96813	7.3828	9.96214	4.91401	13.4318	11.4758	30.3738	11.1607	4.71365	14.1193
Kurthia;Planococcaceae;Bacillales;Bacilli;Firmicutes;Bacteria	0.2.30.1.1.12.5	Kurthia	1e-07	1e-07	1e-07	1e-07	1e-07	1e-07	1e-07	1e-07	1e-07	1e-07	1e-07	1e-07	1e-07	1e-07	1e-07	1e-07	1e-07	1e-07	1e-07	1e-07	1e-07	1e-07	9.47508	2.73299	1e-07	1e-07	1e-07	1e-07	1e-07	1e-07	1e-07	1e-07	1e-07	1e-07	1e-07	4.01043	1e-07	1e-07	1e-07	1e-07	2.457	4.47728	1e-07	1e-07	1e-07	1e-07	1e-07
unclassified;unclassified;Bacteroidales;Bacteroidia;Bacteroidetes;Bacteria	0.2.5.2.1.7.1	unclassified	1e-07	4.01123	1e-07	1e-07	1e-07	1e-07	1e-07	1e-07	1e-07	1e-07	1e-07	1e-07	1e-07	1e-07	5.13215	1e-07	1e-07	1e-07	1e-07	1e-07	1e-07	2.41546	1e-07	1e-07	1e-07	1e-07	1e-07	1e-07	1e-07	1e-07	1e-07	3.74392	1e-07	1e-07	1e-07	1e-07	1e-07	1e-07	1e-07	1e-07	1e-07	1e-07	1e-07	4.6729	1e-07	1e-07	1e-07
Belnapia;Acetobacteraceae;Rhodospirillales;Alphaproteobacteria;Proteobacteria;Bacteria	0.2.21.2.8.1.10	Belnapia	1e-07	1e-07	1e-07	1e-07	1e-07	1e-07	1e-07	1e-07	1e-07	1e-07	1e-07	1e-07	1e-07	1e-07	1e-07	1e-07	1e-07	1e-07	1e-07	1e-07	1e-07	1e-07	1e-07	1e-07	1e-07	1e-07	1e-07	1e-07	2.72183	1e-07	1e-07	1e-07	4.01768	1.45858	1e-07	1e-07	1e-07	1e-07	1e-07	1e-07	1e-07	1e-07	1e-07	1e-07	1e-07	1e-07	1e-07
Azospirillum;Rhodospirillaceae;Rhodospirillales;Alphaproteobacteria;Proteobacteria;Bacteria	0.2.21.2.8.2.1	Azospirillum	1e-07	1e-07	1e-07	1e-07	1e-07	1e-07	1e-07	1e-07	1e-07	1e-07	1e-07	1e-07	1e-07	1e-07	1e-07	1e-07	1e-07	1e-07	1e-07	1e-07	1e-07	1e-07	1e-07	1e-07	1e-07	1e-07	1e-07	1e-07	1e-07	1e-07	1e-07	1e-07	1e-07	1e-07	1e-07	1e-07	2.19106	1e-07	1e-07	1e-07	1e-07	1e-07	1e-07	1e-07	1e-07	1e-07	1e-07
Legionella;Legionellaceae;Legionellales;Gammaproteobacteria;Proteobacteria;Bacteria	0.2.21.6.10.2.1	Legionella	1e-07	1e-07	1e-07	1e-07	1e-07	1e-07	1e-07	1e-07	1e-07	1e-07	1e-07	1e-07	1e-07	1e-07	1e-07	1e-07	1e-07	1e-07	1e-07	1e-07	1e-07	1e-07	1e-07	1e-07	1e-07	1e-07	1e-07	1e-07	1e-07	1e-07	1e-07	1e-07	1e-07	1e-07	1e-07	1e-07	1e-07	1e-07	1e-07	1e-07	1e-07	1e-07	1e-07	1e-07	1e-07	1e-07	1e-07
TM7_genus_incertae_sedis;TM7_family_incertae_sedis;TM7_order_incertae_sedis;TM7_class_incertae_sedis;TM7;Bacteria	0.2.34.1.1.1.1	TM7_genus_incertae_sedis	1e-07	16.0449	1e-07	3.21027	1e-07	2.59808	3.33444	1e-07	4.52796	8.97091	1e-07	1e-07	5.19571	5.03145	1e-07	9.18906	6.77736	1e-07	1e-07	10.7759	1e-07	1e-07	1e-07	1e-07	1e-07	1.86672	1e-07	1e-07	2.72183	1e-07	3.92003	3.74392	8.03536	1e-07	1e-07	1e-07	8.76424	5.31208	1.8457	1e-07	1e-07	2.23864	4.59031	1e-07	1e-07	1e-07	1e-07
Epilithonimonas;Flavobacteriaceae;Flavobacteriales;Flavobacteria;Bacteroidetes;Bacteria	0.2.5.4.1.2.20	Epilithonimonas	1e-07	8.02246	1e-07	1e-07	1e-07	1e-07	3.33444	1e-07	2.26398	3.84468	1e-07	1e-07	1e-07	1e-07	1e-07	1e-07	1e-07	1e-07	1e-07	1.53941	1e-07	1e-07	1.89502	1e-07	1e-07	1e-07	1e-07	1e-07	5.44366	1e-07	1e-07	1e-07	1e-07	1e-07	2.10438	2.00521	1e-07	1e-07	1.8457	3.98486	1e-07	4.47728	1e-07	2.33645	2.79018	1e-07	1e-07
Brochothrix;Listeriaceae;Bacillales;Bacilli;Firmicutes;Bacteria	0.2.30.1.1.8.1	Brochothrix	1e-07	4.01123	1e-07	1e-07	1e-07	1e-07	1e-07	1e-07	1e-07	1e-07	1e-07	1e-07	1.7319	1e-07	1e-07	1e-07	1e-07	1e-07	1e-07	1e-07	1e-07	1e-07	1e-07	1e-07	2.43309	1e-07	1e-07	1e-07	1e-07	1e-07	1e-07	1e-07	1e-07	1e-07	1e-07	1e-07	1e-07	1e-07	1e-07	1e-07	1e-07	2.23864	1e-07	1e-07	1e-07	1e-07	1e-07
Paraferrimonas;Ferrimonadaceae;Alteromonadales;Gammaproteobacteria;Proteobacteria;Bacteria	0.2.21.6.6.5.2	Paraferrimonas	1e-07	4.01123	1e-07	1e-07	1e-07	1e-07	1e-07	1e-07	1e-07	1e-07	1e-07	1e-07	1e-07	1e-07	1e-07	1e-07	1e-07	1e-07	1e-07	1e-07	1e-07	1e-07	1e-07	1e-07	1e-07	1e-07	1e-07	1e-07	1e-07	1e-07	1e-07	1e-07	1e-07	1e-07	1e-07	1e-07	1e-07	1e-07	1e-07	1e-07	1e-07	1e-07	1e-07	1e-07	1e-07	1e-07	1e-07
Arcobacter;Campylobacteraceae;Campylobacterales;Epsilonproteobacteria;Proteobacteria;Bacteria	0.2.21.5.1.2.1	Arcobacter	1e-07	1e-07	1e-07	1e-07	1e-07	1e-07	1e-07	1e-07	1e-07	1e-07	1e-07	1e-07	1.7319	1e-07	1e-07	1e-07	1e-07	1e-07	1e-07	1e-07	1e-07	1e-07	1e-07	1e-07	1e-07	1e-07	1e-07	1e-07	1e-07	1e-07	1e-07	1e-07	4.01768	1e-07	2.10438	1e-07	1e-07	1e-07	1e-07	1e-07	1e-07	2.23864	1e-07	1e-07	1e-07	1e-07	1e-07
Proteiniphilum;Porphyromonadaceae;Bacteroidales;Bacteroidia;Bacteroidetes;Bacteria	0.2.5.2.1.3.9	Proteiniphilum	1e-07	1e-07	1e-07	1e-07	1e-07	2.59808	1e-07	1e-07	1e-07	1e-07	1e-07	1e-07	1e-07	1e-07	1e-07	1e-07	1e-07	1e-07	1e-07	1e-07	1e-07	1e-07	1e-07	1e-07	1e-07	1e-07	1e-07	1e-07	1e-07	1e-07	1e-07	1e-07	4.01768	1e-07	1e-07	1e-07	1e-07	1e-07	1e-07	1e-07	1e-07	1e-07	1e-07	1e-07	1e-07	1e-07	1e-07
Planomicrobium;Planococcaceae;Bacillales;Bacilli;Firmicutes;Bacteria	0.2.30.1.1.12.10	Planomicrobium	1e-07	1e-07	1e-07	1e-07	1e-07	1e-07	1e-07	1e-07	1e-07	1e-07	1e-07	1e-07	1e-07	1e-07	1e-07	1e-07	1e-07	1e-07	1e-07	1e-07	1e-07	1e-07	1e-07	1e-07	1e-07	1e-07	1e-07	1e-07	1e-07	1e-07	1e-07	1e-07	4.01768	1e-07	1e-07	1e-07	1e-07	1e-07	1.8457	1e-07	1e-07	1e-07	1e-07	1e-07	1e-07	1e-07	1e-07
Xenophilus;Comamonadaceae;Burkholderiales;Betaproteobacteria;Proteobacteria;Bacteria	0.2.21.3.1.4.32	Xenophilus	1e-07	1e-07	1e-07	1e-07	1e-07	1e-07	1e-07	1e-07	1e-07	1e-07	1e-07	1e-07	1e-07	1e-07	1e-07	1e-07	1e-07	1e-07	1e-07	1e-07	1e-07	1e-07	1e-07	1e-07	1e-07	1e-07	1e-07	1e-07	1e-07	1e-07	1e-07	1e-07	2.00884	1e-07	1e-07	1e-07	1e-07	1e-07	1e-07	1e-07	1e-07	1e-07	1e-07	1e-07	1e-07	1e-07	1e-07
Marinomonas;Oceanospirillaceae;Oceanospirillales;Gammaproteobacteria;Proteobacteria;Bacteria	0.2.21.6.12.6.4	Marinomonas	1e-07	1e-07	1e-07	1e-07	1e-07	1e-07	1e-07	1e-07	1e-07	1e-07	1e-07	1e-07	1e-07	1e-07	1e-07	1e-07	1e-07	1e-07	1e-07	1e-07	1e-07	1e-07	1e-07	1e-07	1e-07	1e-07	1e-07	1e-07	1e-07	1e-07	1e-07	1e-07	1e-07	1e-07	2.10438	1e-07	1e-07	1e-07	1e-07	1e-07	2.457	1e-07	1e-07	1e-07	1e-07	1e-07	1e-07
Polaromonas;Comamonadaceae;Burkholderiales;Betaproteobacteria;Proteobacteria;Bacteria	0.2.21.3.1.4.21	Polaromonas	1e-07	1e-07	1e-07	1e-07	1e-07	1e-07	1e-07	1e-07	1e-07	1e-07	1e-07	1e-07	1e-07	1e-07	1e-07	1e-07	1e-07	1e-07	1e-07	1e-07	1e-07	1e-07	1e-07	1e-07	1e-07	1e-07	1e-07	1e-07	1e-07	1e-07	1e-07	1e-07	1e-07	1e-07	2.10438	1e-07	1e-07	1e-07	1e-07	1e-07	1e-07	1e-07	1e-07	1e-07	1e-07	1e-07	1e-07
Methylobacillus;Methylophilaceae;Methylophilales;Betaproteobacteria;Proteobacteria;Bacteria	0.2.21.3.3.1.1	Methylobacillus	1e-07	1e-07	1e-07	1e-07	1e-07	1e-07	1e-07	1e-07	1e-07	1e-07	1e-07	1e-07	1e-07	1e-07	1e-07	1e-07	1e-07	1e-07	1e-07	1e-07	1e-07	1e-07	1e-07	1e-07	1e-07	1e-07	1e-07	1e-07	1e-07	1e-07	1e-07	1e-07	1e-07	1e-07	2.10438	1e-07	1e-07	1e-07	1e-07	1e-07	1e-07	1e-07	1e-07	1e-07	1e-07	1e-07	1e-07
Xanthomonas;Xanthomonadaceae;Xanthomonadales;Gammaproteobacteria;Proteobacteria;Bacteria	0.2.21.6.16.2.20	Xanthomonas	1e-07	1e-07	1e-07	9.63082	1e-07	1e-07	1e-07	1e-07	1e-07	1e-07	1e-07	1e-07	1e-07	1e-07	1e-07	1e-07	3.38868	1e-07	1e-07	1e-07	1e-07	1e-07	1e-07	1e-07	1e-07	1e-07	1e-07	1e-07	1e-07	1e-07	1e-07	3.74392	1e-07	1e-07	12.6263	1e-07	2.19106	1e-07	1e-07	1e-07	4.91401	1e-07	1e-07	1e-07	1e-07	1e-07	1e-07
unclassified;Carnobacteriaceae;Lactobacillales;Bacilli;Firmicutes;Bacteria	0.2.30.1.2.2.17	unclassified	1e-07	1e-07	1e-07	3.21027	1e-07	1e-07	1e-07	1e-07	1e-07	1e-07	1e-07	1e-07	1e-07	1e-07	2.56608	1e-07	1e-07	1e-07	1e-07	1e-07	1e-07	1e-07	1e-07	2.73299	1e-07	1e-07	1e-07	1e-07	1e-07	1e-07	1e-07	1e-07	1e-07	1e-07	2.10438	1e-07	1e-07	1e-07	1e-07	1.99243	1e-07	2.23864	1e-07	1e-07	1e-07	1e-07	1e-07
Erysipelothrix;Erysipelotrichaceae;Erysipelotrichales;Erysipelotrichia;Firmicutes;Bacteria	0.2.30.3.1.1.6	Erysipelothrix	1e-07	1e-07	1e-07	3.21027	1e-07	1e-07	1e-07	1e-07	1e-07	1e-07	1e-07	1e-07	1e-07	1e-07	1e-07	1e-07	1e-07	1e-07	1e-07	1e-07	1e-07	1e-07	1e-07	1e-07	1e-07	1e-07	1e-07	1e-07	1e-07	1e-07	1e-07	1e-07	1e-07	1e-07	1e-07	1e-07	1e-07	1e-07	1e-07	1e-07	1e-07	1e-07	1e-07	1e-07	1e-07	1e-07	1e-07
Nakamurella;Nakamurellaceae;Actinomycetales;Actinobacteria;Actinobacteria;Bacteria	0.2.2.1.2.29.2	Nakamurella	1e-07	1e-07	1e-07	3.21027	1e-07	1e-07	1e-07	1e-07	1e-07	1e-07	1e-07	1e-07	1e-07	1e-07	1e-07	1e-07	1e-07	1e-07	1e-07	1e-07	1e-07	1e-07	1e-07	1e-07	1e-07	1e-07	1e-07	1e-07	1e-07	1e-07	1e-07	1e-07	1e-07	1e-07	1e-07	1e-07	1e-07	1e-07	1e-07	1e-07	1e-07	1e-07	1e-07	1e-07	1e-07	1e-07	1e-07
Paenisporosarcina;Planococcaceae;Bacillales;Bacilli;Firmicutes;Bacteria	0.2.30.1.1.12.7	Paenisporosarcina	1e-07	1e-07	1e-07	3.21027	1e-07	1e-07	1e-07	1e-07	1e-07	1e-07	1e-07	1e-07	1e-07	1e-07	1e-07	1e-07	1e-07	1e-07	1e-07	1e-07	1e-07	1e-07	1e-07	1e-07	1e-07	1e-07	1e-07	1e-07	1e-07	1e-07	1e-07	1e-07	1e-07	1e-07	1e-07	1e-07	1e-07	1e-07	1e-07	1e-07	1e-07	1e-07	1e-07	1e-07	1e-07	1e-07	1e-07
Ureibacillus;Planococcaceae;Bacillales;Bacilli;Firmicutes;Bacteria	0.2.30.1.1.12.15	Ureibacillus	1e-07	1e-07	1e-07	3.21027	1e-07	1e-07	1e-07	1e-07	1e-07	1e-07	1e-07	1e-07	1e-07	1e-07	1e-07	1e-07	1e-07	1e-07	1e-07	1e-07	1e-07	1e-07	1e-07	1e-07	1e-07	1e-07	1e-07	1e-07	1e-07	1e-07	1e-07	1e-07	1e-07	1e-07	1e-07	1e-07	1e-07	1e-07	1e-07	1e-07	1e-07	1e-07	1e-07	1e-07	1e-07	1e-07	1e-07
Nevskia;Sinobacteraceae;Xanthomonadales;Gammaproteobacteria;Proteobacteria;Bacteria	0.2.21.6.16.1.3	Nevskia	1e-07	1e-07	1e-07	1e-07	1e-07	1e-07	1e-07	1e-07	1e-07	1e-07	1e-07	1e-07	1e-07	1e-07	1e-07	1e-07	1e-07	1e-07	1e-07	1e-07	1e-07	1e-07	1e-07	1e-07	1e-07	1e-07	1e-07	1e-07	1e-07	1e-07	1e-07	1e-07	1e-07	1e-07	1e-07	1e-07	1e-07	1e-07	1e-07	1e-07	1e-07	1e-07	1e-07	1e-07	1e-07	1e-07	1e-07
Butyricicoccus;Ruminococcaceae;Clostridiales;Clostridia;Firmicutes;Bacteria	0.2.30.2.1.26.5	Butyricicoccus	1e-07	1e-07	1e-07	1e-07	1e-07	1e-07	1e-07	1e-07	1e-07	1e-07	1e-07	1e-07	1e-07	1e-07	1e-07	1e-07	1e-07	1e-07	1e-07	1e-07	1e-07	1e-07	1e-07	1e-07	1e-07	1e-07	1e-07	1e-07	1e-07	1e-07	1e-07	1e-07	1e-07	1e-07	1e-07	1e-07	1e-07	1e-07	1e-07	1e-07	1e-07	1e-07	1e-07	1e-07	1e-07	1e-07	1e-07
Centipeda;Veillonellaceae;Selenomonadales;Negativicutes;Firmicutes;Bacteria	0.2.30.4.1.2.10	Centipeda	1e-07	1e-07	1e-07	1e-07	1e-07	1e-07	1e-07	1e-07	1e-07	1e-07	1e-07	1e-07	1e-07	1e-07	1e-07	1e-07	1e-07	1e-07	1e-07	1e-07	1e-07	1e-07	1e-07	1e-07	1e-07	1e-07	1e-07	1e-07	1e-07	1e-07	1e-07	1e-07	1e-07	1e-07	1e-07	1e-07	1e-07	1e-07	1e-07	1e-07	1e-07	1e-07	1e-07	1e-07	1e-07	1e-07	1e-07
Propionimicrobium;Propionibacteriaceae;Actinomycetales;Actinobacteria;Actinobacteria;Bacteria	0.2.2.1.2.34.13	Propionimicrobium	1e-07	1e-07	1e-07	1e-07	1e-07	1e-07	1e-07	1e-07	1e-07	1e-07	1e-07	1e-07	1e-07	1e-07	1e-07	1e-07	1e-07	1e-07	1e-07	1e-07	1e-07	1e-07	1e-07	1e-07	1e-07	1e-07	1e-07	1e-07	1e-07	1e-07	1e-07	1e-07	1e-07	1e-07	1e-07	1e-07	1e-07	1e-07	1e-07	1e-07	1e-07	1e-07	1e-07	1e-07	1e-07	1e-07	1e-07
Dickeya;Enterobacteriaceae;Enterobacteriales;Gammaproteobacteria;Proteobacteria;Bacteria	0.2.21.6.1.1.10	Dickeya	1e-07	1e-07	1e-07	1e-07	1e-07	1e-07	1e-07	1e-07	1e-07	1e-07	1e-07	1e-07	1e-07	1e-07	1e-07	1e-07	1e-07	1e-07	1e-07	1e-07	1e-07	1e-07	1e-07	1e-07	1e-07	1e-07	1e-07	1e-07	1e-07	1e-07	1e-07	1e-07	1e-07	1e-07	1e-07	1e-07	1e-07	1e-07	1e-07	1e-07	1e-07	1e-07	1e-07	1e-07	1e-07	1e-07	1e-07
Fastidiosipila;Ruminococcaceae;Clostridiales;Clostridia;Firmicutes;Bacteria	0.2.30.2.1.26.10	Fastidiosipila	1e-07	1e-07	1e-07	1e-07	1e-07	1e-07	1e-07	1e-07	1e-07	1e-07	1e-07	1e-07	1e-07	1e-07	1e-07	1e-07	1e-07	1e-07	1e-07	1e-07	1e-07	1e-07	1e-07	1e-07	1e-07	1e-07	1e-07	1e-07	1e-07	1e-07	1e-07	1e-07	1e-07	1e-07	1e-07	1e-07	1e-07	1e-07	1e-07	1e-07	1e-07	1e-07	1e-07	1e-07	1e-07	1e-07	1e-07
unclassified;unclassified;unclassified;Deltaproteobacteria;Proteobacteria;Bacteria	0.2.21.4.10.1.1	unclassified	1e-07	1e-07	1e-07	1e-07	1e-07	1e-07	1e-07	1e-07	1e-07	1e-07	1e-07	1e-07	1e-07	1e-07	1e-07	1e-07	1e-07	1e-07	1e-07	1e-07	1e-07	1e-07	1e-07	1e-07	1e-07	1e-07	1e-07	1e-07	1e-07	1e-07	1e-07	1e-07	1e-07	1e-07	1e-07	1e-07	1e-07	1e-07	1e-07	1e-07	1e-07	1e-07	1e-07	1e-07	1e-07	1e-07	1e-07
Schlesneria;Planctomycetaceae;Planctomycetales;Planctomycetacia;Planctomycetes;Bacteria	0.2.20.1.1.1.6	Schlesneria	1e-07	1e-07	1e-07	1e-07	1e-07	1e-07	1e-07	1e-07	1e-07	1e-07	1e-07	1e-07	1e-07	1e-07	1e-07	1e-07	1e-07	1e-07	1e-07	1e-07	1e-07	1e-07	1e-07	1e-07	1e-07	1e-07	1e-07	1e-07	1e-07	1e-07	1e-07	1e-07	1e-07	1e-07	1e-07	1e-07	1e-07	1e-07	1e-07	1e-07	1e-07	1e-07	1e-07	1e-07	1e-07	1e-07	1e-07
unclassified;Rhodospirillaceae;Rhodospirillales;Alphaproteobacteria;Proteobacteria;Bacteria	0.2.21.2.8.2.28	unclassified	1e-07	1e-07	1e-07	1e-07	1e-07	1e-07	1e-07	1e-07	1e-07	1e-07	1e-07	1e-07	1e-07	1e-07	1e-07	1e-07	1e-07	1e-07	1e-07	1e-07	1e-07	1e-07	1e-07	1e-07	1e-07	1e-07	1e-07	1e-07	1e-07	1e-07	1e-07	1e-07	1e-07	1e-07	1e-07	1e-07	1e-07	1e-07	1e-07	1e-07	1e-07	1e-07	1e-07	1e-07	1e-07	1e-07	1e-07
unclassified;unclassified;unclassified;Mollicutes;Tenericutes;Bacteria	0.2.24.1.6.1.1	unclassified	1e-07	1e-07	1e-07	1e-07	1e-07	1e-07	1e-07	1e-07	1e-07	1e-07	1e-07	1e-07	1e-07	1e-07	1e-07	1e-07	1e-07	1e-07	1e-07	1e-07	1e-07	1e-07	1e-07	1e-07	1e-07	1e-07	1e-07	1e-07	1e-07	1e-07	1e-07	1e-07	1e-07	1e-07	1e-07	1e-07	1e-07	1e-07	1e-07	1e-07	1e-07	1e-07	1e-07	1e-07	1e-07	1e-07	1e-07
Salinicoccus;Staphylococcaceae;Bacillales;Bacilli;Firmicutes;Bacteria	0.2.30.1.1.14.4	Salinicoccus	1e-07	1e-07	1e-07	1e-07	1e-07	1e-07	1e-07	1e-07	1e-07	1e-07	1e-07	1e-07	1e-07	1e-07	1e-07	1e-07	1e-07	1e-07	1e-07	1e-07	1e-07	1e-07	1e-07	1e-07	1e-07	1e-07	1e-07	1e-07	1e-07	1e-07	1e-07	1e-07	1e-07	1e-07	1e-07	1e-07	1e-07	1e-07	1e-07	1e-07	1e-07	1e-07	1e-07	1e-07	1e-07	1e-07	1e-07
unclassified;unclassified;Acidimicrobiales;Actinobacteria;Actinobacteria;Bacteria	0.2.2.1.1.4.1	unclassified	1e-07	1e-07	1e-07	1e-07	1e-07	1e-07	1e-07	1e-07	1e-07	1e-07	1e-07	1e-07	1e-07	1e-07	1e-07	1e-07	1e-07	1e-07	1e-07	1e-07	1e-07	1e-07	1e-07	1e-07	1e-07	1e-07	1e-07	1e-07	1e-07	1e-07	1e-07	1e-07	1e-07	1e-07	1e-07	1e-07	1e-07	1e-07	1e-07	1e-07	1e-07	1e-07	1e-07	1e-07	1e-07	1e-07	1e-07
Longilinea;Anaerolineaceae;Anaerolineales;Anaerolineae;Chloroflexi;Bacteria	0.2.9.3.1.1.5	Longilinea	1e-07	1e-07	1e-07	1e-07	1e-07	1e-07	1e-07	1e-07	1e-07	1e-07	1e-07	1e-07	1e-07	1e-07	1e-07	1e-07	1e-07	1e-07	1e-07	1e-07	1e-07	1e-07	1e-07	1e-07	1e-07	1e-07	1e-07	1e-07	1e-07	1e-07	1e-07	1e-07	1e-07	1e-07	1e-07	1e-07	1e-07	1e-07	1e-07	1e-07	1e-07	1e-07	1e-07	1e-07	1e-07	1e-07	1e-07
Nitrospira;Nitrospiraceae;Nitrospirales;Nitrospira;Nitrospira;Bacteria	0.2.19.1.1.1.2	Nitrospira	1e-07	1e-07	1e-07	1e-07	1e-07	1e-07	1e-07	1e-07	1e-07	1e-07	1e-07	1e-07	1e-07	1e-07	1e-07	1e-07	1e-07	1e-07	1e-07	1e-07	1e-07	1e-07	1e-07	1e-07	1e-07	1e-07	1e-07	1e-07	1e-07	1e-07	1e-07	1e-07	1e-07	1e-07	1e-07	1e-07	1e-07	1e-07	1e-07	1e-07	1e-07	1e-07	1e-07	1e-07	1e-07	1e-07	1e-07
Ancylobacter;Xanthobacteraceae;Rhizobiales;Alphaproteobacteria;Proteobacteria;Bacteria	0.2.21.2.6.14.1	Ancylobacter	1e-07	1e-07	1e-07	1e-07	1e-07	1e-07	1e-07	1e-07	1e-07	1e-07	1e-07	1e-07	1e-07	1e-07	1e-07	1e-07	1e-07	1e-07	1e-07	1e-07	1e-07	1e-07	1e-07	1e-07	1e-07	1e-07	1e-07	1e-07	1e-07	1e-07	1e-07	1e-07	1e-07	1e-07	1e-07	1e-07	1e-07	1e-07	1e-07	1e-07	1e-07	1e-07	1e-07	1e-07	1e-07	1e-07	1e-07
Sulfuritalea;Rhodocyclaceae;Rhodocyclales;Betaproteobacteria;Proteobacteria;Bacteria	0.2.21.3.6.1.15	Sulfuritalea	1e-07	1e-07	1e-07	1e-07	1e-07	1e-07	1e-07	1e-07	1e-07	1e-07	1e-07	1e-07	1e-07	1e-07	1e-07	1e-07	1e-07	1e-07	1e-07	1e-07	1e-07	1e-07	1e-07	1e-07	1e-07	1e-07	1e-07	1e-07	1e-07	1e-07	1e-07	1e-07	1e-07	1e-07	1e-07	1e-07	1e-07	1e-07	1e-07	1e-07	1e-07	1e-07	1e-07	1e-07	1e-07	1e-07	1e-07
Hafnia;Enterobacteriaceae;Enterobacteriales;Gammaproteobacteria;Proteobacteria;Bacteria	0.2.21.6.1.1.16	Hafnia	1e-07	1e-07	1e-07	1e-07	1e-07	1e-07	1e-07	1e-07	1e-07	1e-07	1e-07	1e-07	1e-07	1e-07	1e-07	1e-07	1e-07	1e-07	1e-07	1e-07	1e-07	1e-07	1e-07	1e-07	1e-07	1e-07	1e-07	1e-07	1e-07	1e-07	1e-07	1e-07	1e-07	1e-07	1e-07	1e-07	1e-07	1e-07	1e-07	1e-07	1e-07	1e-07	1e-07	1e-07	1e-07	1e-07	1e-07
unclassified;Paenibacillaceae_2;Bacillales;Bacilli;Firmicutes;Bacteria	0.2.30.1.1.10.4	unclassified	1e-07	1e-07	1e-07	1e-07	1e-07	1e-07	1e-07	1e-07	1e-07	1e-07	1e-07	1e-07	1e-07	1e-07	1e-07	1e-07	1e-07	1e-07	1e-07	1e-07	1e-07	1e-07	1e-07	1e-07	1e-07	1e-07	1e-07	1e-07	1e-07	1e-07	1e-07	1e-07	1e-07	1e-07	1e-07	1e-07	1e-07	1e-07	1e-07	1e-07	1e-07	1e-07	1e-07	1e-07	1e-07	1e-07	1e-07
Macrococcus;Staphylococcaceae;Bacillales;Bacilli;Firmicutes;Bacteria	0.2.30.1.1.14.2	Macrococcus	1e-07	1e-07	1e-07	1e-07	1e-07	1e-07	1e-07	1e-07	1e-07	1e-07	1e-07	1e-07	1e-07	1e-07	1e-07	1e-07	1e-07	1e-07	1e-07	1e-07	1e-07	1e-07	1e-07	1e-07	1e-07	1e-07	1e-07	1e-07	1e-07	1e-07	1e-07	1e-07	1e-07	1e-07	1e-07	1e-07	1e-07	1e-07	1e-07	1e-07	1e-07	1e-07	1e-07	1e-07	1e-07	1e-07	1e-07
Tissierella;Clostridiales_Incertae_Sedis_XI;Clostridiales;Clostridia;Firmicutes;Bacteria	0.2.30.2.1.7.11	Tissierella	1e-07	1e-07	1e-07	1e-07	1e-07	1e-07	1e-07	1e-07	1e-07	1e-07	1e-07	1e-07	1e-07	1e-07	1e-07	1e-07	1e-07	1e-07	1e-07	1e-07	1e-07	1e-07	1e-07	1e-07	1e-07	1e-07	1e-07	1e-07	1e-07	1e-07	1e-07	1e-07	1e-07	1e-07	1e-07	1e-07	1e-07	1e-07	1e-07	1e-07	1e-07	1e-07	1e-07	1e-07	1e-07	1e-07	1e-07
unclassified;unclassified;unclassified;unclassified;Planctomycetes;Bacteria	0.2.20.3.1.1.1	unclassified	1e-07	1e-07	1e-07	1e-07	1e-07	1e-07	1e-07	1e-07	1e-07	1e-07	1e-07	1e-07	1e-07	1e-07	1e-07	1e-07	1e-07	1e-07	1e-07	1e-07	1e-07	1e-07	1e-07	1e-07	1e-07	1e-07	1e-07	1e-07	1e-07	1e-07	1e-07	1e-07	1e-07	1.45858	1e-07	1e-07	1e-07	1e-07	1e-07	1e-07	1e-07	1e-07	1e-07	1e-07	1e-07	1e-07	3.52983
Mogibacterium;Clostridiales_Incertae_Sedis_XIII;Clostridiales;Clostridia;Firmicutes;Bacteria	0.2.30.2.1.9.2	Mogibacterium	1e-07	1e-07	1e-07	1e-07	1e-07	1e-07	1e-07	1e-07	1e-07	1e-07	1e-07	1e-07	1e-07	1e-07	1e-07	1e-07	1e-07	1e-07	1e-07	1e-07	1e-07	1e-07	1e-07	1e-07	1e-07	1e-07	1e-07	1e-07	1e-07	1e-07	1e-07	1e-07	1e-07	1e-07	1e-07	1e-07	1e-07	1e-07	1e-07	1e-07	1e-07	1e-07	1e-07	1e-07	1e-07	1e-07	7.05965
Pseudoclavibacter;Microbacteriaceae;Actinomycetales;Actinobacteria;Actinobacteria;Bacteria	0.2.2.1.2.24.27	Pseudoclavibacter	1e-07	1e-07	1e-07	1e-07	1e-07	1e-07	1e-07	1e-07	1e-07	1e-07	1e-07	1e-07	1e-07	1e-07	1e-07	1e-07	1e-07	1e-07	1e-07	1e-07	1e-07	1e-07	1e-07	1e-07	1e-07	1e-07	1e-07	1e-07	1e-07	1e-07	1e-07	1e-07	1e-07	1e-07	1e-07	1e-07	1e-07	1e-07	1e-07	1e-07	2.457	1e-07	1e-07	1e-07	1e-07	1e-07	7.05965
Aquitalea;Neisseriaceae;Neisseriales;Betaproteobacteria;Proteobacteria;Bacteria	0.2.21.3.4.1.4	Aquitalea	1e-07	1e-07	1e-07	1e-07	1e-07	1e-07	1e-07	1e-07	1e-07	1e-07	1e-07	1e-07	1e-07	1e-07	1e-07	1e-07	1e-07	1e-07	1e-07	1e-07	1e-07	1e-07	1e-07	1e-07	1e-07	1e-07	1e-07	1e-07	1e-07	1e-07	1e-07	1e-07	1e-07	1e-07	1e-07	1e-07	1e-07	1e-07	1e-07	1e-07	1e-07	1e-07	1e-07	1e-07	1e-07	1e-07	3.52983
Undibacterium;Oxalobacteraceae;Burkholderiales;Betaproteobacteria;Proteobacteria;Bacteria	0.2.21.3.1.5.11	Undibacterium	1e-07	4.01123	1e-07	1e-07	3.07314	2.59808	3.33444	1e-07	40.7516	1e-07	10.8519	4.0107	3.4638	3.77358	5.13215	6.8918	1e-07	1e-07	1e-07	1.53941	2.45459	2.41546	1e-07	1e-07	1e-07	1e-07	1e-07	1e-07	1e-07	4.1425	1e-07	1e-07	26.1149	5.83431	1e-07	10.0261	2.19106	5.31208	9.2285	9.96214	2.457	6.71592	16.0661	9.3458	5.58036	4.71365	1e-07
Truepera;Trueperaceae;Deinococcales;Deinococci;Deinococcus-Thermus;Bacteria	0.2.12.1.1.2.1	Truepera	1e-07	1e-07	1e-07	1e-07	1e-07	1e-07	1e-07	1e-07	1e-07	1e-07	1e-07	1e-07	1e-07	1e-07	1e-07	1e-07	1e-07	1e-07	1e-07	1e-07	1e-07	1e-07	1e-07	1e-07	1e-07	1e-07	1e-07	1e-07	1e-07	1e-07	1e-07	1e-07	1e-07	1e-07	1e-07	1e-07	1e-07	1e-07	1e-07	1e-07	1e-07	1e-07	1e-07	1e-07	1e-07	1e-07	1e-07
Meiothermus;Thermaceae;Thermales;Deinococci;Deinococcus-Thermus;Bacteria	0.2.12.1.2.1.2	Meiothermus	1e-07	1e-07	1e-07	1e-07	1e-07	1e-07	1e-07	1e-07	1e-07	1e-07	1e-07	1e-07	1e-07	1e-07	1e-07	1e-07	1e-07	1e-07	1e-07	1e-07	1e-07	1e-07	1e-07	1e-07	1e-07	1e-07	1e-07	1e-07	1e-07	1e-07	1e-07	1e-07	1e-07	1e-07	1e-07	1e-07	1e-07	1e-07	1e-07	1e-07	1e-07	1e-07	1e-07	1e-07	1e-07	1e-07	1e-07
Gordonia;Nocardiaceae;Actinomycetales;Actinobacteria;Actinobacteria;Bacteria	0.2.2.1.2.30.1	Gordonia	1e-07	1e-07	1e-07	1e-07	1e-07	1e-07	1e-07	1e-07	1e-07	1e-07	1e-07	1e-07	1e-07	1e-07	1e-07	1e-07	1e-07	1e-07	1e-07	1e-07	1e-07	1e-07	1e-07	1e-07	1e-07	1e-07	1e-07	1e-07	1e-07	1e-07	1e-07	1e-07	1e-07	4.37573	1e-07	1e-07	1e-07	1e-07	1e-07	1.99243	1e-07	1e-07	2.29516	1e-07	1e-07	1e-07	1e-07
Ralstonia;Burkholderiaceae;Burkholderiales;Betaproteobacteria;Proteobacteria;Bacteria	0.2.21.3.1.2.8	Ralstonia	1e-07	1e-07	1e-07	1e-07	1e-07	2.59808	1e-07	1e-07	1e-07	1e-07	1e-07	1.3369	1e-07	1e-07	1e-07	1e-07	1e-07	1e-07	1e-07	1e-07	1e-07	1e-07	1e-07	1e-07	1e-07	1e-07	1e-07	1e-07	1e-07	1e-07	1e-07	1e-07	1e-07	7.29288	1e-07	1e-07	1e-07	1e-07	1e-07	1e-07	1e-07	1e-07	1e-07	1e-07	1e-07	1e-07	1e-07
Amnibacterium;Microbacteriaceae;Actinomycetales;Actinobacteria;Actinobacteria;Bacteria	0.2.2.1.2.24.4	Amnibacterium	1e-07	1e-07	1e-07	1e-07	1e-07	1e-07	1e-07	1e-07	1e-07	1e-07	1e-07	1e-07	1e-07	1e-07	1e-07	1e-07	1e-07	1e-07	1e-07	1e-07	1e-07	1e-07	1e-07	1e-07	1e-07	1e-07	1e-07	1e-07	1e-07	1e-07	1e-07	1e-07	1e-07	4.37573	1e-07	1e-07	1e-07	1e-07	1e-07	1e-07	1e-07	1e-07	1e-07	1e-07	1e-07	1e-07	1e-07
unclassified;unclassified;Sphingomonadales;Alphaproteobacteria;Proteobacteria;Bacteria	0.2.21.2.11.3.1	unclassified	1e-07	1e-07	1e-07	1e-07	1e-07	1e-07	1e-07	1e-07	1e-07	1e-07	1e-07	1e-07	1e-07	1e-07	1e-07	1e-07	1e-07	1e-07	1e-07	1e-07	1e-07	1e-07	1e-07	1e-07	1e-07	1e-07	1e-07	1e-07	1e-07	1e-07	1e-07	1e-07	1e-07	1.45858	1e-07	1e-07	1e-07	1e-07	1e-07	1e-07	1e-07	1e-07	1e-07	1e-07	1e-07	1e-07	1e-07
Solobacterium;Erysipelotrichaceae;Erysipelotrichales;Erysipelotrichia;Firmicutes;Bacteria	0.2.30.3.1.1.10	Solobacterium	1e-07	1e-07	1e-07	1e-07	1e-07	1e-07	1e-07	1e-07	1e-07	1e-07	1e-07	1e-07	1.7319	1e-07	1e-07	1e-07	1e-07	1e-07	1e-07	1e-07	1e-07	1e-07	1e-07	1e-07	1e-07	1e-07	1e-07	1e-07	1e-07	1e-07	1e-07	1e-07	1e-07	1.45858	1e-07	1e-07	1e-07	1e-07	1e-07	1e-07	1e-07	1e-07	2.29516	1e-07	1e-07	1e-07	1e-07
Sphingobacterium;Sphingobacteriaceae;Sphingobacteriales;Sphingobacteria;Bacteroidetes;Bacteria	0.2.5.3.1.7.8	Sphingobacterium	1e-07	1e-07	1e-07	1e-07	1e-07	1e-07	1e-07	1e-07	1e-07	1e-07	1e-07	1e-07	1e-07	1e-07	1e-07	1e-07	1e-07	1e-07	1e-07	1e-07	1e-07	1e-07	1e-07	1e-07	1e-07	1e-07	1e-07	1e-07	1e-07	1e-07	1e-07	1e-07	1e-07	1.45858	1e-07	1e-07	1e-07	1e-07	1e-07	1e-07	1e-07	2.23864	4.59031	2.33645	1e-07	1e-07	1e-07
Neochlamydia;Parachlamydiaceae;Chlamydiales;Chlamydiae;Chlamydiae;Bacteria	0.2.7.1.1.2.1	Neochlamydia	1e-07	1e-07	1e-07	1e-07	1e-07	1e-07	1e-07	1e-07	1e-07	1e-07	1e-07	1e-07	1e-07	1e-07	1e-07	1e-07	1e-07	1e-07	1e-07	1e-07	1e-07	1e-07	1e-07	1e-07	1e-07	1e-07	1e-07	1e-07	1e-07	1e-07	1e-07	1e-07	1e-07	1e-07	1e-07	1e-07	1e-07	1e-07	1e-07	1e-07	1e-07	1e-07	2.29516	1e-07	1e-07	1e-07	1e-07
Herminiimonas;Oxalobacteraceae;Burkholderiales;Betaproteobacteria;Proteobacteria;Bacteria	0.2.21.3.1.5.4	Herminiimonas	1e-07	1e-07	1e-07	1e-07	1e-07	1e-07	1e-07	1e-07	1e-07	1e-07	1e-07	1e-07	1e-07	1e-07	1e-07	1e-07	1e-07	1e-07	1e-07	1e-07	1e-07	1e-07	1e-07	1e-07	1e-07	1e-07	1e-07	1e-07	1e-07	1e-07	1e-07	1e-07	1e-07	1e-07	1e-07	1e-07	1e-07	1e-07	1e-07	1e-07	1e-07	1e-07	2.29516	1e-07	1e-07	1e-07	1e-07
OD1_genus_incertae_sedis;OD1_family_incertae_sedis;OD1_order_incertae_sedis;OD1_class_incertae_sedis;OD1;Bacteria	0.2.31.1.1.1.1	OD1_genus_incertae_sedis	1e-07	1e-07	1e-07	1e-07	1e-07	1e-07	1e-07	1e-07	1e-07	1e-07	1e-07	1e-07	1e-07	1e-07	2.56608	1e-07	1e-07	1e-07	1e-07	1e-07	1e-07	1e-07	1e-07	1e-07	1e-07	1e-07	1e-07	1e-07	1e-07	4.1425	1e-07	1e-07	1e-07	1e-07	1e-07	1e-07	1e-07	1e-07	1e-07	1e-07	1e-07	2.23864	2.29516	1e-07	1e-07	1e-07	1e-07
unclassified;Micrococcaceae;Actinomycetales;Actinobacteria;Actinobacteria;Bacteria	0.2.2.1.2.25.13	unclassified	1e-07	1e-07	1e-07	1e-07	1e-07	1e-07	1e-07	1e-07	1e-07	1.28156	1e-07	1e-07	1.7319	1e-07	5.13215	2.29727	1e-07	1e-07	1e-07	1.53941	1e-07	1e-07	1e-07	1e-07	1e-07	1e-07	1e-07	1e-07	1e-07	1e-07	1e-07	1e-07	1e-07	1e-07	1e-07	2.00521	1e-07	1e-07	1e-07	1e-07	2.457	1e-07	1e-07	4.6729	1e-07	2.35682	1e-07
Anoxybacillus;Bacillaceae_1;Bacillales;Bacilli;Firmicutes;Bacteria	0.2.30.1.1.2.3	Anoxybacillus	1e-07	1e-07	1e-07	1e-07	1e-07	1e-07	1e-07	1e-07	1e-07	1e-07	2.71297	1e-07	1e-07	1e-07	1e-07	1e-07	1e-07	1e-07	1e-07	1e-07	1e-07	1e-07	1e-07	1e-07	1e-07	1e-07	1e-07	1e-07	1e-07	4.1425	1e-07	3.74392	1e-07	1e-07	1e-07	1e-07	1e-07	1e-07	1e-07	5.97729	1e-07	1e-07	2.29516	9.3458	1e-07	1e-07	3.52983
Rhodobacter;Rhodobacteraceae;Rhodobacterales;Alphaproteobacteria;Proteobacteria;Bacteria	0.2.21.2.7.1.52	Rhodobacter	1e-07	1e-07	1e-07	1e-07	1e-07	1e-07	1e-07	1e-07	1e-07	1e-07	1e-07	1e-07	1e-07	1.25786	1e-07	1e-07	1e-07	1e-07	1e-07	1e-07	1e-07	1e-07	1e-07	1e-07	1e-07	1e-07	1e-07	1e-07	1e-07	1e-07	1e-07	1e-07	1e-07	1e-07	1e-07	1e-07	1e-07	1e-07	1e-07	1e-07	1e-07	1e-07	1e-07	1e-07	1e-07	1e-07	1e-07
Rathayibacter;Microbacteriaceae;Actinomycetales;Actinobacteria;Actinobacteria;Bacteria	0.2.2.1.2.24.28	Rathayibacter	1e-07	1e-07	1e-07	1e-07	1e-07	1e-07	1e-07	1e-07	1e-07	1e-07	1e-07	1e-07	1e-07	1e-07	1e-07	1e-07	1e-07	1e-07	1e-07	1e-07	1e-07	1e-07	1e-07	1e-07	1e-07	1e-07	1e-07	1e-07	1e-07	1e-07	1e-07	1e-07	1e-07	1e-07	1e-07	2.00521	1e-07	1e-07	1e-07	1.99243	1e-07	1e-07	1e-07	1e-07	1e-07	1e-07	1e-07
Bradyrhizobium;Bradyrhizobiaceae;Rhizobiales;Alphaproteobacteria;Proteobacteria;Bacteria	0.2.21.2.6.4.6	Bradyrhizobium	1e-07	1e-07	1e-07	1e-07	1e-07	1e-07	1e-07	1e-07	1e-07	1e-07	1e-07	1e-07	1e-07	1e-07	1e-07	1e-07	1e-07	1e-07	1e-07	1e-07	1e-07	1e-07	1e-07	1e-07	1e-07	1e-07	1e-07	1e-07	1e-07	1e-07	1e-07	1e-07	1e-07	1e-07	1e-07	1e-07	1e-07	1e-07	1e-07	1e-07	1e-07	1e-07	2.29516	1e-07	1e-07	1e-07	1e-07
Nocardioides;Nocardioidaceae;Actinomycetales;Actinobacteria;Actinobacteria;Bacteria	0.2.2.1.2.31.5	Nocardioides	1e-07	1e-07	1e-07	1e-07	1e-07	1e-07	1e-07	1e-07	1e-07	1e-07	1e-07	1.3369	1e-07	1e-07	1e-07	2.29727	1e-07	1e-07	1e-07	1e-07	1e-07	1e-07	1e-07	1e-07	1e-07	1e-07	1e-07	1e-07	1e-07	1e-07	1e-07	3.74392	1e-07	1e-07	1e-07	1e-07	1e-07	1e-07	1.8457	1e-07	1e-07	1e-07	4.59031	1e-07	1e-07	4.71365	1e-07
Croceicoccus;Erythrobacteraceae;Sphingomonadales;Alphaproteobacteria;Proteobacteria;Bacteria	0.2.21.2.11.1.2	Croceicoccus	1e-07	1e-07	1e-07	1e-07	1e-07	1e-07	1e-07	1e-07	1e-07	1e-07	1e-07	1e-07	1e-07	1e-07	1e-07	1e-07	1e-07	1e-07	1e-07	1e-07	1e-07	1e-07	1e-07	1e-07	1e-07	1e-07	1e-07	1e-07	1e-07	1e-07	1e-07	1e-07	1e-07	1e-07	1e-07	1e-07	1e-07	1e-07	1e-07	1e-07	1e-07	1e-07	1e-07	1e-07	1e-07	2.35682	1e-07
Zoogloea;Rhodocyclaceae;Rhodocyclales;Betaproteobacteria;Proteobacteria;Bacteria	0.2.21.3.6.1.18	Zoogloea	1e-07	1e-07	1e-07	1e-07	1e-07	1e-07	1e-07	1e-07	1e-07	1e-07	1e-07	1e-07	1e-07	1e-07	1e-07	1e-07	1e-07	1e-07	1e-07	1e-07	1e-07	1e-07	1e-07	1e-07	1e-07	1e-07	1e-07	1e-07	1e-07	1e-07	1e-07	1e-07	1e-07	1e-07	1e-07	1e-07	1e-07	1e-07	1e-07	1e-07	1e-07	1e-07	1e-07	1e-07	1e-07	2.35682	1e-07
Sorangium;Polyangiaceae;Myxococcales;Deltaproteobacteria;Proteobacteria;Bacteria	0.2.21.4.8.7.3	Sorangium	1e-07	1e-07	1e-07	1e-07	1e-07	1e-07	1e-07	1e-07	1e-07	1e-07	1e-07	1e-07	1e-07	1e-07	1e-07	1e-07	1e-07	1e-07	1e-07	1e-07	1e-07	1e-07	1e-07	1e-07	1e-07	1e-07	1e-07	1e-07	1e-07	1e-07	1e-07	1e-07	1e-07	1e-07	1e-07	1e-07	1e-07	1e-07	1e-07	1e-07	1e-07	1e-07	1e-07	1e-07	1e-07	2.35682	1e-07
Alkanindiges;Moraxellaceae;Pseudomonadales;Gammaproteobacteria;Proteobacteria;Bacteria	0.2.21.6.14.1.2	Alkanindiges	1e-07	1e-07	1e-07	1e-07	1e-07	1e-07	1e-07	1e-07	2.26398	1e-07	1e-07	1.3369	1e-07	1e-07	1e-07	1e-07	1e-07	1e-07	1e-07	1e-07	1e-07	1e-07	1e-07	1e-07	1e-07	1e-07	1e-07	1e-07	1e-07	1e-07	1e-07	1e-07	1e-07	1e-07	2.10438	1e-07	1e-07	1e-07	1e-07	1.99243	1e-07	1e-07	2.29516	1e-07	1e-07	1e-07	1e-07
Roseateles;Comamonadaceae;Burkholderiales;Betaproteobacteria;Proteobacteria;Bacteria	0.2.21.3.1.4.26	Roseateles	1e-07	1e-07	1e-07	1e-07	1e-07	1e-07	1e-07	1e-07	1e-07	1e-07	1e-07	4.0107	1e-07	1e-07	1e-07	1e-07	1e-07	1e-07	1e-07	1.53941	1e-07	1e-07	1e-07	1e-07	1e-07	1e-07	1e-07	1e-07	1e-07	1e-07	1e-07	1e-07	1e-07	1e-07	1e-07	1e-07	1e-07	1e-07	1e-07	1e-07	1e-07	1e-07	1e-07	1e-07	1e-07	1e-07	1e-07
Clostridium_XIX;Fusobacteriaceae;Fusobacteriales;Fusobacteria;Fusobacteria;Bacteria	0.2.16.1.1.1.2	Clostridium_XIX	1e-07	1e-07	1e-07	1e-07	1e-07	1e-07	1e-07	1e-07	1e-07	1e-07	1e-07	1e-07	1e-07	1e-07	1e-07	1e-07	1e-07	1e-07	1e-07	1e-07	1e-07	1e-07	1e-07	1e-07	1e-07	1e-07	1e-07	1e-07	1e-07	1e-07	1e-07	1e-07	1e-07	1e-07	1e-07	1e-07	1e-07	1e-07	1e-07	1e-07	1e-07	1e-07	1e-07	1e-07	1e-07	1e-07	1e-07
unclassified;Listeriaceae;Bacillales;Bacilli;Firmicutes;Bacteria	0.2.30.1.1.8.3	unclassified	7.60746	4.01123	4.51264	3.21027	9.21942	5.19616	1e-07	9.30665	1e-07	2.56312	2.71297	2.6738	1e-07	8.80503	5.13215	9.18906	1e-07	5.71429	1e-07	1.53941	7.36377	1e-07	1e-07	2.73299	1e-07	1e-07	1e-07	1e-07	2.72183	4.1425	3.92003	3.74392	1e-07	4.37573	8.41751	6.01564	6.57318	1e-07	9.2285	13.947	4.91401	2.23864	2.29516	7.00935	1e-07	1e-07	31.7684
Nitriliruptor;Nitriliruptoraceae;Nitriliruptorales;Actinobacteria;Actinobacteria;Bacteria	0.2.2.1.6.1.1	Nitriliruptor	1e-07	1e-07	1e-07	1e-07	1e-07	1e-07	1e-07	1e-07	1e-07	1e-07	5.42594	1e-07	1e-07	1e-07	1e-07	2.29727	1e-07	1e-07	1e-07	1e-07	1e-07	1e-07	1e-07	1e-07	1e-07	1e-07	1e-07	1e-07	1e-07	1e-07	1e-07	1e-07	1e-07	1e-07	1e-07	1e-07	1e-07	1e-07	1e-07	1.99243	1e-07	1e-07	1e-07	1e-07	1e-07	1e-07	1e-07
Alloiococcus;Carnobacteriaceae;Lactobacillales;Bacilli;Firmicutes;Bacteria	0.2.30.1.2.2.3	Alloiococcus	1e-07	1e-07	4.51264	1e-07	1e-07	12.9904	10.0033	13.96	1e-07	1e-07	1e-07	1e-07	1e-07	1.25786	1e-07	9.18906	3.38868	1e-07	1e-07	1e-07	1e-07	1e-07	1.89502	1e-07	1e-07	1e-07	1e-07	2.60994	1e-07	1e-07	1e-07	1e-07	1e-07	27.713	2.10438	2.00521	1e-07	1e-07	1.8457	1e-07	1e-07	4.47728	6.88547	4.6729	1e-07	4.71365	10.5895
Helcobacillus;Dermabacteraceae;Actinomycetales;Actinobacteria;Actinobacteria;Bacteria	0.2.2.1.2.14.4	Helcobacillus	1e-07	1e-07	1e-07	1e-07	1e-07	1e-07	1e-07	4.65333	1e-07	1e-07	1e-07	1e-07	1e-07	1e-07	1e-07	1e-07	1e-07	1e-07	1e-07	1e-07	1e-07	1e-07	1e-07	1e-07	1e-07	1e-07	1e-07	1e-07	1e-07	1e-07	1e-07	1e-07	1e-07	1e-07	1e-07	1e-07	1e-07	1e-07	1e-07	1e-07	1e-07	1e-07	1e-07	1e-07	1e-07	1e-07	3.52983
Selenomonas;Veillonellaceae;Selenomonadales;Negativicutes;Firmicutes;Bacteria	0.2.30.4.1.2.22	Selenomonas	1e-07	1e-07	1e-07	1e-07	1e-07	1e-07	1e-07	1e-07	1e-07	1e-07	1e-07	1e-07	1e-07	1e-07	1e-07	1e-07	1e-07	1e-07	1e-07	1e-07	1e-07	1e-07	1e-07	1e-07	1e-07	1e-07	1e-07	1e-07	1e-07	1e-07	1e-07	1e-07	1e-07	1e-07	1e-07	4.01043	1e-07	1e-07	1e-07	3.98486	2.457	1e-07	1e-07	1e-07	2.79018	1e-07	1e-07
Gemmatimonas;Gemmatimonadaceae;Gemmatimonadales;Gemmatimonadetes;Gemmatimonadetes;Bacteria	0.2.17.1.1.1.1	Gemmatimonas	1e-07	1e-07	1e-07	1e-07	1e-07	1e-07	1e-07	1e-07	1e-07	1e-07	1e-07	1e-07	1e-07	1e-07	1e-07	1e-07	1e-07	1e-07	1e-07	1e-07	1e-07	1e-07	1e-07	1e-07	1e-07	1e-07	1e-07	1e-07	1e-07	1e-07	1e-07	1e-07	1e-07	1e-07	1e-07	1e-07	1e-07	1e-07	1e-07	1e-07	1e-07	1e-07	1e-07	1e-07	1e-07	1e-07	1e-07
unclassified;Clostridiales_Incertae_Sedis_XI;Clostridiales;Clostridia;Firmicutes;Bacteria	0.2.30.2.1.7.12	unclassified	1e-07	1e-07	1e-07	1e-07	1e-07	1e-07	1e-07	1e-07	1e-07	1e-07	1e-07	1e-07	1e-07	1e-07	2.56608	1e-07	1e-07	1e-07	1e-07	1e-07	1e-07	1e-07	1e-07	1e-07	1e-07	1e-07	1e-07	1e-07	1e-07	1e-07	1e-07	1e-07	1e-07	1e-07	2.10438	1e-07	1e-07	2.65604	1e-07	7.96971	1e-07	1e-07	6.88547	1e-07	1e-07	1e-07	1e-07
unclassified;Pasteurellaceae;Pasteurellales;Gammaproteobacteria;Proteobacteria;Bacteria	0.2.21.6.13.1.16	unclassified	1e-07	1e-07	1e-07	1e-07	1e-07	1e-07	1e-07	1e-07	1e-07	1e-07	1e-07	1e-07	1e-07	1.25786	5.13215	1e-07	1e-07	1e-07	1e-07	1e-07	1e-07	1e-07	1e-07	1e-07	1e-07	1e-07	1e-07	1e-07	1e-07	4.1425	1e-07	1e-07	1e-07	1e-07	2.10438	1e-07	1e-07	1e-07	1e-07	1.99243	1e-07	2.23864	1e-07	1e-07	1e-07	1e-07	1e-07
Providencia;Enterobacteriaceae;Enterobacteriales;Gammaproteobacteria;Proteobacteria;Bacteria	0.2.21.6.1.1.30	Providencia	1e-07	1e-07	1e-07	1e-07	1e-07	1e-07	1e-07	1e-07	1e-07	1e-07	1e-07	1e-07	1e-07	1e-07	1e-07	1e-07	1e-07	1e-07	1e-07	1.53941	1e-07	1e-07	1e-07	1e-07	1e-07	1e-07	1e-07	1e-07	1e-07	1e-07	1e-07	1e-07	2.00884	1e-07	1e-07	1e-07	1e-07	1e-07	1e-07	3.98486	1e-07	1e-07	1e-07	1e-07	1e-07	1e-07	1e-07
Rhizobium;Rhizobiaceae;Rhizobiales;Alphaproteobacteria;Proteobacteria;Bacteria	0.2.21.2.6.11.3	Rhizobium	3.80373	1e-07	1e-07	1e-07	1e-07	1e-07	1e-07	9.30665	1e-07	6.40779	2.71297	1e-07	1e-07	2.51572	1e-07	4.59453	1e-07	1e-07	1e-07	1.53941	1e-07	1e-07	1e-07	5.46597	1e-07	1e-07	1e-07	1e-07	1e-07	12.4275	7.84006	11.2317	4.01768	7.29288	1e-07	8.02085	2.19106	1e-07	1e-07	15.9394	1e-07	2.23864	1e-07	2.33645	11.1607	11.7841	3.52983
Mucilaginibacter;Sphingobacteriaceae;Sphingobacteriales;Sphingobacteria;Bacteroidetes;Bacteria	0.2.5.3.1.7.1	Mucilaginibacter	1e-07	1e-07	1e-07	1e-07	1e-07	1e-07	1e-07	1e-07	2.26398	1.28156	1e-07	1.3369	1e-07	1e-07	1e-07	1e-07	1e-07	1e-07	1e-07	1e-07	1e-07	1e-07	1e-07	1e-07	1e-07	1e-07	1e-07	1e-07	1e-07	4.1425	1e-07	1e-07	1e-07	1.45858	1e-07	4.01043	1e-07	1e-07	1e-07	1e-07	2.457	1e-07	2.29516	1e-07	1e-07	1e-07	1e-07
Faecalibacterium;Ruminococcaceae;Clostridiales;Clostridia;Firmicutes;Bacteria	0.2.30.2.1.26.9	Faecalibacterium	1e-07	1e-07	1e-07	1e-07	1e-07	1e-07	1e-07	1e-07	1e-07	1e-07	1e-07	1e-07	1e-07	1e-07	1e-07	1e-07	1e-07	1e-07	1e-07	1e-07	1e-07	1e-07	1e-07	1e-07	1e-07	1e-07	1e-07	1e-07	1e-07	1e-07	1e-07	1e-07	1e-07	1e-07	4.20875	1e-07	1e-07	1e-07	1e-07	1e-07	1e-07	1e-07	2.29516	1e-07	1e-07	1e-07	1e-07
Fusobacterium;Fusobacteriaceae;Fusobacteriales;Fusobacteria;Fusobacteria;Bacteria	0.2.16.1.1.1.3	Fusobacterium	1e-07	1e-07	1e-07	3.21027	1e-07	5.19616	1e-07	1e-07	1e-07	1e-07	1e-07	1e-07	3.4638	5.03145	1e-07	1e-07	1e-07	1e-07	1e-07	1e-07	1e-07	1e-07	1e-07	1e-07	1e-07	1e-07	1e-07	1.30497	1e-07	1e-07	1e-07	1e-07	1e-07	1e-07	4.20875	2.00521	1e-07	1e-07	1e-07	1e-07	1e-07	2.23864	1e-07	2.33645	2.79018	1e-07	3.52983
unclassified;unclassified;Clostridiales;Clostridia;Firmicutes;Bacteria	0.2.30.2.1.28.1	unclassified	1e-07	1e-07	4.51264	1e-07	1e-07	1e-07	1e-07	4.65333	1e-07	1e-07	2.71297	1.3369	1.7319	3.77358	1e-07	1e-07	1e-07	1e-07	1e-07	1e-07	1e-07	1e-07	1.89502	1e-07	4.86618	1e-07	1e-07	1e-07	1e-07	1e-07	1e-07	1e-07	4.01768	5.83431	1e-07	4.01043	1e-07	1e-07	1.8457	1e-07	1e-07	2.23864	2.29516	4.6729	1e-07	2.35682	10.5895
Sanguibacter;Sanguibacteraceae;Actinomycetales;Actinobacteria;Actinobacteria;Bacteria	0.2.2.1.2.38.1	Sanguibacter	1e-07	1e-07	1e-07	1e-07	1e-07	2.59808	1e-07	1e-07	1e-07	1e-07	1e-07	1e-07	1e-07	1e-07	1e-07	1e-07	1e-07	1e-07	1e-07	1e-07	1e-07	2.41546	1e-07	1e-07	1e-07	1e-07	1e-07	1e-07	1e-07	1e-07	1e-07	1e-07	1e-07	1e-07	1e-07	1e-07	1e-07	1e-07	1e-07	1e-07	1e-07	1e-07	1e-07	1e-07	1e-07	1e-07	1e-07
Carnobacterium;Carnobacteriaceae;Lactobacillales;Bacilli;Firmicutes;Bacteria	0.2.30.1.2.2.7	Carnobacterium	1e-07	1e-07	1e-07	1e-07	1e-07	1e-07	1e-07	1e-07	1e-07	1.28156	1e-07	1e-07	3.4638	6.28931	1e-07	1e-07	1e-07	1e-07	1e-07	1e-07	1e-07	1e-07	1e-07	2.73299	1e-07	1e-07	1e-07	1e-07	2.72183	1e-07	1e-07	1e-07	1e-07	5.83431	1e-07	1e-07	1e-07	1e-07	1e-07	1e-07	1e-07	1e-07	1e-07	1e-07	1e-07	2.35682	1e-07
Agrococcus;Microbacteriaceae;Actinomycetales;Actinobacteria;Actinobacteria;Bacteria	0.2.2.1.2.24.2	Agrococcus	1e-07	1e-07	1e-07	1e-07	1e-07	1e-07	1e-07	1e-07	1e-07	1e-07	1e-07	1e-07	1e-07	1e-07	1e-07	1e-07	1e-07	1e-07	1e-07	1e-07	1e-07	1e-07	1e-07	1e-07	1e-07	1e-07	1e-07	1e-07	1e-07	1e-07	1e-07	1e-07	1e-07	1e-07	1e-07	1e-07	1e-07	1e-07	1e-07	3.98486	1e-07	1e-07	2.29516	1e-07	1e-07	1e-07	1e-07
Moryella;Lachnospiraceae;Clostridiales;Clostridia;Firmicutes;Bacteria	0.2.30.2.1.21.19	Moryella	1e-07	1e-07	1e-07	1e-07	1e-07	1e-07	1e-07	1e-07	1e-07	1e-07	1e-07	1e-07	1e-07	1e-07	1e-07	1e-07	1e-07	1e-07	1e-07	1e-07	1e-07	1e-07	1e-07	1e-07	1e-07	1e-07	1e-07	1e-07	1e-07	1e-07	1e-07	1e-07	1e-07	1e-07	1e-07	1e-07	1e-07	1e-07	1e-07	1e-07	7.37101	1e-07	1e-07	1e-07	1e-07	1e-07	1e-07
Dermacoccus;Dermacoccaceae;Actinomycetales;Actinobacteria;Actinobacteria;Bacteria	0.2.2.1.2.15.3	Dermacoccus	1e-07	1e-07	1e-07	1e-07	1e-07	1e-07	1e-07	1e-07	1e-07	1e-07	1e-07	1e-07	1e-07	3.77358	1e-07	1e-07	1e-07	1e-07	1e-07	1e-07	1e-07	1e-07	1e-07	1e-07	1e-07	1e-07	1e-07	1e-07	1e-07	4.1425	1e-07	1e-07	1e-07	1e-07	1e-07	1e-07	1e-07	1e-07	1e-07	1e-07	1e-07	1e-07	6.88547	1e-07	1e-07	1e-07	1e-07
Proteus;Enterobacteriaceae;Enterobacteriales;Gammaproteobacteria;Proteobacteria;Bacteria	0.2.21.6.1.1.29	Proteus	1e-07	4.01123	4.51264	1e-07	1e-07	2.59808	3.33444	4.65333	1e-07	1.28156	2.71297	4.0107	1e-07	1.25786	1e-07	1e-07	1e-07	1e-07	1e-07	1e-07	1e-07	1e-07	1e-07	5.46597	1e-07	1e-07	1e-07	1e-07	2.72183	4.1425	1e-07	3.74392	1e-07	1e-07	1e-07	1e-07	1e-07	1e-07	3.6914	1e-07	2.457	1e-07	1e-07	1e-07	5.58036	1e-07	1e-07
Aurantimonas;Aurantimonadaceae;Rhizobiales;Alphaproteobacteria;Proteobacteria;Bacteria	0.2.21.2.6.1.1	Aurantimonas	1e-07	1e-07	1e-07	1e-07	1e-07	1e-07	1e-07	1e-07	1e-07	1e-07	1e-07	1e-07	1e-07	1e-07	1e-07	1e-07	3.38868	1e-07	1e-07	1e-07	1e-07	1e-07	1e-07	1e-07	1e-07	1e-07	1e-07	1e-07	1e-07	1e-07	1e-07	1e-07	1e-07	1e-07	1e-07	1e-07	1e-07	1e-07	1e-07	1e-07	1e-07	1e-07	1e-07	1e-07	1e-07	1e-07	1e-07
Abiotrophia;Aerococcaceae;Lactobacillales;Bacilli;Firmicutes;Bacteria	0.2.30.1.2.1.1	Abiotrophia	1e-07	1e-07	1e-07	1e-07	1e-07	1e-07	1e-07	1e-07	1e-07	1e-07	1e-07	1e-07	1e-07	1e-07	1e-07	1e-07	1e-07	1e-07	1e-07	1e-07	1e-07	1e-07	1e-07	1e-07	1e-07	1e-07	1e-07	1e-07	1e-07	1e-07	1e-07	1e-07	1e-07	1e-07	1e-07	1e-07	1e-07	1e-07	1e-07	1e-07	1e-07	1e-07	1e-07	1e-07	1e-07	1e-07	1e-07
Hydrogenophaga;Comamonadaceae;Burkholderiales;Betaproteobacteria;Proteobacteria;Bacteria	0.2.21.3.1.4.12	Hydrogenophaga	1e-07	1e-07	1e-07	1e-07	1e-07	1e-07	1e-07	1e-07	1e-07	1e-07	1e-07	1e-07	1e-07	1e-07	1e-07	1e-07	1e-07	1e-07	1e-07	1e-07	1e-07	1e-07	1e-07	1e-07	1e-07	1e-07	1e-07	1e-07	1e-07	1e-07	1e-07	1e-07	1e-07	1e-07	1e-07	1e-07	1e-07	1e-07	1e-07	1e-07	1e-07	1e-07	1e-07	1e-07	1e-07	1e-07	1e-07
Janibacter;Intrasporangiaceae;Actinomycetales;Actinobacteria;Actinobacteria;Bacteria	0.2.2.1.2.20.6	Janibacter	1e-07	1e-07	1e-07	1e-07	1e-07	2.59808	1e-07	4.65333	1e-07	1e-07	1e-07	1e-07	3.4638	1e-07	1e-07	1e-07	1e-07	1e-07	1e-07	1e-07	1e-07	1e-07	1e-07	1e-07	1e-07	1e-07	1e-07	1e-07	1e-07	1e-07	1e-07	1e-07	1e-07	1e-07	1e-07	1e-07	1e-07	1e-07	1e-07	1e-07	1e-07	1e-07	1e-07	2.33645	1e-07	1e-07	1e-07
Actinobaculum;Actinomycetaceae;Actinomycetales;Actinobacteria;Actinobacteria;Bacteria	0.2.2.1.2.2.1	Actinobaculum	1e-07	1e-07	1e-07	1e-07	1e-07	1e-07	1e-07	4.65333	1e-07	1e-07	1e-07	1e-07	1e-07	1e-07	1e-07	1e-07	1e-07	1e-07	1e-07	1e-07	1e-07	1e-07	1e-07	1e-07	1e-07	1e-07	1e-07	1e-07	1e-07	1e-07	1e-07	1e-07	1e-07	1e-07	1e-07	1e-07	1e-07	1e-07	1e-07	1.99243	1e-07	1e-07	2.29516	1e-07	1e-07	1e-07	1e-07
Ruminococcus;Ruminococcaceae;Clostridiales;Clostridia;Firmicutes;Bacteria	0.2.30.2.1.26.16	Ruminococcus	1e-07	1e-07	1e-07	3.21027	1e-07	1e-07	1e-07	1e-07	1e-07	1e-07	1e-07	1e-07	1e-07	1e-07	1e-07	1e-07	1e-07	1e-07	1e-07	1e-07	1e-07	1e-07	1e-07	1e-07	1e-07	1e-07	1e-07	1e-07	1e-07	1e-07	1e-07	1e-07	1e-07	1e-07	1e-07	1e-07	1e-07	1e-07	1e-07	1.99243	4.91401	1e-07	1e-07	1e-07	2.79018	1e-07	1e-07
Brachybacterium;Dermabacteraceae;Actinomycetales;Actinobacteria;Actinobacteria;Bacteria	0.2.2.1.2.14.1	Brachybacterium	1e-07	1e-07	1e-07	1e-07	1e-07	1e-07	1e-07	1e-07	1e-07	1e-07	2.71297	1e-07	1e-07	1e-07	1e-07	1e-07	1e-07	1e-07	1e-07	1e-07	1e-07	1e-07	1e-07	1e-07	1e-07	1e-07	1e-07	1e-07	1e-07	1e-07	1e-07	1e-07	1e-07	1e-07	1e-07	1e-07	1e-07	1e-07	1e-07	1e-07	1e-07	1e-07	1e-07	1e-07	1e-07	1e-07	1e-07
Facklamia;Aerococcaceae;Lactobacillales;Bacilli;Firmicutes;Bacteria	0.2.30.1.2.1.5	Facklamia	1e-07	1e-07	1e-07	1e-07	1e-07	1e-07	1e-07	1e-07	1e-07	1e-07	5.42594	1e-07	1e-07	1e-07	1e-07	1e-07	1e-07	1e-07	1e-07	1e-07	1e-07	1e-07	1e-07	1e-07	1e-07	1e-07	1e-07	1e-07	1e-07	1e-07	1e-07	1e-07	1e-07	1e-07	1e-07	1e-07	1e-07	1e-07	1e-07	1e-07	2.457	1e-07	1e-07	1e-07	1e-07	1e-07	1e-07
Dietzia;Dietziaceae;Actinomycetales;Actinobacteria;Actinobacteria;Bacteria	0.2.2.1.2.17.1	Dietzia	1e-07	1e-07	1e-07	1e-07	1e-07	1e-07	3.33444	9.30665	2.26398	1e-07	1e-07	1e-07	5.19571	2.51572	7.69823	11.4863	1e-07	3.80952	1e-07	1e-07	1e-07	1e-07	1e-07	1e-07	1e-07	1e-07	3.88651	1e-07	2.72183	1e-07	1e-07	1e-07	1e-07	5.83431	1e-07	2.00521	1e-07	5.31208	3.6914	13.947	4.91401	8.95456	9.18063	9.3458	8.37054	1e-07	3.52983
Clostridium_sensu_stricto;Clostridiaceae_1;Clostridiales;Clostridia;Firmicutes;Bacteria	0.2.30.2.1.1.4	Clostridium_sensu_stricto	3.80373	1e-07	1e-07	1e-07	1e-07	1e-07	3.33444	1e-07	1e-07	5.12623	1e-07	4.0107	1e-07	8.80503	1e-07	2.29727	1e-07	1e-07	1e-07	1e-07	1e-07	1e-07	1e-07	1e-07	1e-07	1e-07	1e-07	1e-07	2.72183	1e-07	3.92003	1e-07	4.01768	2.91715	4.20875	2.00521	2.19106	7.96813	1e-07	11.9546	2.457	6.71592	6.88547	1e-07	1e-07	1e-07	10.5895
Bifidobacterium;Bifidobacteriaceae;Bifidobacteriales;Actinobacteria;Actinobacteria;Bacteria	0.2.2.1.3.1.3	Bifidobacterium	1e-07	1e-07	1e-07	1e-07	1e-07	1e-07	1e-07	9.30665	2.26398	1.28156	2.71297	1e-07	1e-07	1.25786	2.56608	1e-07	1e-07	1e-07	1e-07	1e-07	1e-07	1e-07	1e-07	1e-07	1e-07	1e-07	1e-07	1e-07	2.72183	1e-07	3.92003	1e-07	1e-07	1e-07	2.10438	1e-07	2.19106	1e-07	1.8457	3.98486	1e-07	2.23864	18.3613	2.33645	1e-07	2.35682	3.52983
Williamsia;Nocardiaceae;Actinomycetales;Actinobacteria;Actinobacteria;Bacteria	0.2.2.1.2.30.8	Williamsia	1e-07	1e-07	1e-07	1e-07	1e-07	1e-07	1e-07	1e-07	1e-07	1e-07	1e-07	1e-07	1e-07	1e-07	1e-07	1e-07	1e-07	1e-07	1e-07	1e-07	1e-07	1e-07	1e-07	1e-07	1e-07	1e-07	1e-07	1e-07	1e-07	1e-07	1e-07	1e-07	1e-07	1e-07	1e-07	1e-07	1e-07	1e-07	1e-07	1e-07	1e-07	1e-07	1e-07	1e-07	1e-07	1e-07	1e-07
Ferruginibacter;Chitinophagaceae;Sphingobacteriales;Sphingobacteria;Bacteroidetes;Bacteria	0.2.5.3.1.5.3	Ferruginibacter	1e-07	1e-07	1e-07	1e-07	1e-07	1e-07	1e-07	1e-07	1e-07	1e-07	1e-07	1e-07	1e-07	1e-07	1e-07	1e-07	1e-07	1e-07	1e-07	1e-07	1e-07	1e-07	1e-07	1e-07	1e-07	1e-07	1e-07	1e-07	1e-07	1e-07	1e-07	1e-07	1e-07	1e-07	1e-07	1e-07	1e-07	1e-07	1e-07	1e-07	1e-07	1e-07	1e-07	1e-07	1e-07	1e-07	1e-07
Enterococcus;Enterococcaceae;Lactobacillales;Bacilli;Firmicutes;Bacteria	0.2.30.1.2.3.2	Enterococcus	1e-07	4.01123	1e-07	1e-07	1e-07	1e-07	1e-07	1e-07	1e-07	1e-07	1e-07	1.3369	1e-07	1e-07	2.56608	4.59453	1e-07	1e-07	1e-07	1e-07	1e-07	1e-07	1.89502	1e-07	1e-07	1e-07	1e-07	1e-07	1e-07	1e-07	1e-07	1e-07	1e-07	1e-07	1e-07	2.00521	1e-07	1e-07	1e-07	1e-07	1e-07	2.23864	1e-07	1e-07	1e-07	1e-07	1e-07
Phycicoccus;Intrasporangiaceae;Actinomycetales;Actinobacteria;Actinobacteria;Bacteria	0.2.2.1.2.20.15	Phycicoccus	1e-07	1e-07	1e-07	1e-07	1e-07	1e-07	1e-07	1e-07	2.26398	1.28156	1e-07	1e-07	1e-07	1e-07	1e-07	1e-07	1e-07	1.90476	1e-07	1e-07	1e-07	1e-07	1e-07	1e-07	1e-07	1e-07	1e-07	1e-07	2.72183	1e-07	1e-07	1e-07	1e-07	1e-07	1e-07	1e-07	1e-07	1e-07	1e-07	1e-07	1e-07	1e-07	1e-07	1e-07	1e-07	1e-07	1e-07
unclassified;Flavobacteriaceae;Flavobacteriales;Flavobacteria;Bacteroidetes;Bacteria	0.2.5.4.1.2.91	unclassified	1e-07	4.01123	1e-07	1e-07	1e-07	2.59808	3.33444	1e-07	2.26398	2.56312	2.71297	1.3369	1e-07	1e-07	1e-07	4.59453	1e-07	1e-07	6.8918	1.53941	2.45459	1e-07	1e-07	1e-07	1e-07	1e-07	3.88651	1.30497	5.44366	4.1425	1e-07	1e-07	2.00884	1.45858	4.20875	2.00521	1e-07	1e-07	1e-07	1e-07	1e-07	1e-07	2.29516	1e-07	8.37054	1e-07	1e-07
unclassified;Alcaligenaceae;Burkholderiales;Betaproteobacteria;Proteobacteria;Bacteria	0.2.21.3.1.1.17	unclassified	1e-07	1e-07	1e-07	1e-07	1e-07	1e-07	1e-07	1e-07	1e-07	1e-07	1e-07	1e-07	1e-07	1e-07	1e-07	1e-07	1e-07	1e-07	1e-07	1e-07	1e-07	1e-07	1e-07	1e-07	1e-07	1e-07	1e-07	1e-07	1e-07	1e-07	1e-07	1e-07	1e-07	2.91715	1e-07	1e-07	1e-07	1e-07	1e-07	1e-07	1e-07	1e-07	1e-07	1e-07	1e-07	1e-07	1e-07
Gp7;Acidobacteria_Gp7_family_incertae_sedis;Acidobacteria_Gp7_order_incertae_sedis;Acidobacteria_Gp7;Acidobacteria;Bacteria	0.2.1.24.1.1.1	Gp7	1e-07	1e-07	1e-07	1e-07	1e-07	1e-07	1e-07	1e-07	1e-07	1e-07	1e-07	1e-07	1e-07	1e-07	1e-07	1e-07	1e-07	1e-07	1e-07	1e-07	1e-07	1e-07	1e-07	1e-07	1e-07	1e-07	1e-07	1e-07	1e-07	1e-07	1e-07	1e-07	1e-07	1e-07	1e-07	1e-07	1e-07	1e-07	1e-07	1e-07	1e-07	1e-07	1e-07	1e-07	1e-07	1e-07	1e-07
Roseomonas;Acetobacteraceae;Rhodospirillales;Alphaproteobacteria;Proteobacteria;Bacteria	0.2.21.2.8.1.22	Roseomonas	1e-07	1e-07	1e-07	1e-07	1e-07	1e-07	1e-07	1e-07	1e-07	1e-07	1e-07	1e-07	1e-07	1e-07	1e-07	1e-07	1e-07	1e-07	1e-07	1e-07	1e-07	1e-07	1e-07	1e-07	1e-07	1e-07	1e-07	1e-07	1e-07	1e-07	1e-07	1e-07	1e-07	1e-07	1e-07	1e-07	1e-07	1e-07	1e-07	1e-07	1e-07	1e-07	1e-07	1e-07	1e-07	1e-07	1e-07
Erwinia;Enterobacteriaceae;Enterobacteriales;Gammaproteobacteria;Proteobacteria;Bacteria	0.2.21.6.1.1.13	Erwinia	3.80373	4.01123	4.51264	3.21027	6.14628	1e-07	16.6722	1e-07	15.8479	14.0971	8.1389	4.0107	6.92761	1e-07	12.8304	39.0535	6.77736	9.52381	1e-07	9.23645	1e-07	1e-07	1.89502	8.19896	2.43309	1e-07	1e-07	2.60994	8.16549	12.4275	15.6801	22.4635	18.0796	4.37573	8.41751	14.0365	37.248	1e-07	9.2285	19.9243	2.457	20.1477	4.59031	11.6822	13.9509	30.6387	14.1193
Buttiauxella;Enterobacteriaceae;Enterobacteriales;Gammaproteobacteria;Proteobacteria;Bacteria	0.2.21.6.1.1.5	Buttiauxella	1e-07	8.02246	1e-07	1e-07	1e-07	1e-07	1e-07	1e-07	1e-07	1e-07	1e-07	1e-07	1.7319	1e-07	10.2643	4.59453	6.77736	1e-07	1e-07	1.53941	2.45459	1e-07	1e-07	1e-07	1e-07	1e-07	1e-07	1.30497	1e-07	1e-07	7.84006	1e-07	2.00884	1e-07	1e-07	2.00521	1e-07	1e-07	1.8457	1.99243	2.457	13.4318	4.59031	1e-07	2.79018	2.35682	7.05965
Pseudonocardia;Pseudonocardiaceae;Actinomycetales;Actinobacteria;Actinobacteria;Bacteria	0.2.2.1.2.35.17	Pseudonocardia	1e-07	1e-07	1e-07	1e-07	1e-07	1e-07	1e-07	1e-07	1e-07	1e-07	1e-07	1e-07	1e-07	1e-07	5.13215	2.29727	1e-07	1e-07	1e-07	1e-07	1e-07	1e-07	1e-07	1e-07	1e-07	1e-07	1e-07	1e-07	1e-07	1e-07	1e-07	1e-07	1e-07	1e-07	1e-07	1e-07	1e-07	1e-07	1e-07	3.98486	1e-07	1e-07	1e-07	1e-07	1e-07	1e-07	1e-07
unclassified;Rhodobacteraceae;Rhodobacterales;Alphaproteobacteria;Proteobacteria;Bacteria	0.2.21.2.7.1.88	unclassified	1e-07	1e-07	1e-07	1e-07	1e-07	1e-07	1e-07	1e-07	1e-07	1e-07	1e-07	1e-07	1e-07	1e-07	5.13215	2.29727	1e-07	1e-07	1e-07	1e-07	1e-07	1e-07	1e-07	1e-07	1e-07	1e-07	1e-07	1e-07	1e-07	1e-07	1e-07	1e-07	1e-07	1e-07	1e-07	1e-07	1e-07	2.65604	1e-07	1e-07	1e-07	1e-07	1e-07	1e-07	1e-07	1e-07	1e-07
Alkalibacterium;Carnobacteriaceae;Lactobacillales;Bacilli;Firmicutes;Bacteria	0.2.30.1.2.2.1	Alkalibacterium	1e-07	1e-07	1e-07	1e-07	3.07314	1e-07	1e-07	1e-07	1e-07	1e-07	1e-07	1e-07	1e-07	1e-07	10.2643	1e-07	1e-07	1e-07	1e-07	1e-07	1e-07	1e-07	1e-07	1e-07	1e-07	1e-07	1e-07	1e-07	1e-07	1e-07	1e-07	1e-07	1e-07	1e-07	1e-07	1e-07	1e-07	1e-07	1e-07	1e-07	1e-07	1e-07	1e-07	1e-07	1e-07	1e-07	1e-07
Piscicoccus;Dermatophilaceae;Actinomycetales;Actinobacteria;Actinobacteria;Bacteria	0.2.2.1.2.16.5	Piscicoccus	1e-07	1e-07	1e-07	1e-07	1e-07	5.19616	1e-07	1e-07	1e-07	1e-07	1e-07	1e-07	1e-07	1.25786	12.8304	1e-07	1e-07	1e-07	1e-07	1e-07	1e-07	1e-07	1e-07	1e-07	1e-07	1e-07	1e-07	1e-07	1e-07	1e-07	1e-07	1e-07	1e-07	1e-07	1e-07	1e-07	1e-07	1e-07	1.8457	1e-07	1e-07	1e-07	1e-07	1e-07	1e-07	1e-07	1e-07
Oxalicibacterium;Oxalobacteraceae;Burkholderiales;Betaproteobacteria;Proteobacteria;Bacteria	0.2.21.3.1.5.8	Oxalicibacterium	1e-07	1e-07	1e-07	1e-07	1e-07	1e-07	1e-07	1e-07	1e-07	1e-07	1e-07	1e-07	1e-07	1e-07	5.13215	1e-07	1e-07	1e-07	1e-07	1e-07	1e-07	2.41546	1e-07	1e-07	1e-07	1e-07	1e-07	1e-07	1e-07	1e-07	1e-07	1e-07	4.01768	1e-07	1e-07	1e-07	1e-07	1e-07	1e-07	1e-07	1e-07	1e-07	1e-07	1e-07	1e-07	1e-07	1e-07
Acidovorax;Comamonadaceae;Burkholderiales;Betaproteobacteria;Proteobacteria;Bacteria	0.2.21.3.1.4.1	Acidovorax	1e-07	4.01123	1e-07	1e-07	1e-07	1e-07	1e-07	1e-07	2.26398	1e-07	2.71297	1e-07	1.7319	1.25786	1e-07	16.0809	1e-07	3.80952	1e-07	1e-07	1e-07	1e-07	1e-07	1e-07	1e-07	1e-07	1.94326	1e-07	1e-07	1e-07	1e-07	1e-07	2.00884	1e-07	2.10438	1e-07	1e-07	1e-07	1e-07	1e-07	1e-07	1e-07	1e-07	2.33645	1e-07	1e-07	3.52983
unclassified;Acetobacteraceae;Rhodospirillales;Alphaproteobacteria;Proteobacteria;Bacteria	0.2.21.2.8.1.28	unclassified	1e-07	1e-07	1e-07	1e-07	1e-07	1e-07	1e-07	1e-07	1e-07	1e-07	1e-07	1e-07	1e-07	1e-07	1e-07	4.59453	1e-07	1e-07	1e-07	1e-07	1e-07	1e-07	1e-07	2.73299	1e-07	1e-07	1e-07	1e-07	1e-07	1e-07	1e-07	1e-07	1e-07	1e-07	1e-07	1e-07	1e-07	1e-07	1e-07	1e-07	1e-07	1e-07	1e-07	1e-07	1e-07	1e-07	1e-07
Peptococcus;Peptococcaceae_1;Clostridiales;Clostridia;Firmicutes;Bacteria	0.2.30.2.1.22.6	Peptococcus	1e-07	1e-07	1e-07	1e-07	1e-07	1e-07	1e-07	1e-07	1e-07	1e-07	1e-07	1e-07	1e-07	1e-07	1e-07	9.18906	1e-07	1e-07	1e-07	1e-07	1e-07	1e-07	1e-07	1e-07	1e-07	1e-07	1e-07	1e-07	1e-07	1e-07	1e-07	3.74392	1e-07	1e-07	1e-07	1e-07	1e-07	1e-07	1e-07	1e-07	1e-07	1e-07	1e-07	1e-07	1e-07	1e-07	1e-07
Geobacillus;Bacillaceae_1;Bacillales;Bacilli;Firmicutes;Bacteria	0.2.30.1.1.2.6	Geobacillus	1e-07	1e-07	1e-07	1e-07	1e-07	1e-07	1e-07	1e-07	1e-07	1e-07	1e-07	1e-07	1e-07	1e-07	1e-07	13.7836	1e-07	1e-07	1e-07	1e-07	1e-07	1e-07	1e-07	1e-07	1e-07	1e-07	1e-07	1e-07	1e-07	1e-07	1e-07	1e-07	1e-07	1e-07	1e-07	1e-07	1e-07	1e-07	1e-07	1e-07	1e-07	1e-07	1e-07	1e-07	2.79018	1e-07	1e-07
Salmonella;Enterobacteriaceae;Enterobacteriales;Gammaproteobacteria;Proteobacteria;Bacteria	0.2.21.6.1.1.33	Salmonella	1e-07	1e-07	1e-07	1e-07	1e-07	1e-07	1e-07	1e-07	1e-07	1e-07	1e-07	1e-07	1e-07	1e-07	1e-07	2.29727	1e-07	1e-07	1e-07	1e-07	1e-07	1e-07	1e-07	1e-07	1e-07	1e-07	1e-07	1e-07	1e-07	1e-07	1e-07	1e-07	1e-07	1e-07	1e-07	1e-07	1e-07	1e-07	1e-07	1e-07	1e-07	1e-07	1e-07	1e-07	1e-07	1e-07	1e-07
Caulobacter;Caulobacteraceae;Caulobacterales;Alphaproteobacteria;Proteobacteria;Bacteria	0.2.21.2.3.1.3	Caulobacter	1e-07	1e-07	1e-07	1e-07	1e-07	1e-07	1e-07	4.65333	1e-07	1e-07	2.71297	1e-07	1e-07	1.25786	1e-07	1e-07	1e-07	1.90476	1e-07	1e-07	1e-07	1e-07	1e-07	1e-07	1e-07	1e-07	1e-07	1e-07	1e-07	1e-07	1e-07	1e-07	1e-07	1e-07	1e-07	2.00521	2.19106	1e-07	1e-07	5.97729	1e-07	4.47728	1e-07	1e-07	1e-07	1e-07	1e-07
unclassified;unclassified;unclassified;Betaproteobacteria;Proteobacteria;Bacteria	0.2.21.3.7.1.1	unclassified	1e-07	1e-07	1e-07	1e-07	1e-07	1e-07	1e-07	1e-07	1e-07	1.28156	1e-07	1e-07	1e-07	1e-07	1e-07	1e-07	1e-07	1e-07	1e-07	1e-07	1e-07	1e-07	1e-07	1e-07	1e-07	1e-07	1e-07	1e-07	1e-07	1e-07	1e-07	1e-07	1e-07	1e-07	1e-07	1e-07	1e-07	1e-07	1e-07	7.96971	1e-07	1e-07	1e-07	1e-07	1e-07	1e-07	1e-07
Rhodoplanes;Hyphomicrobiaceae;Rhizobiales;Alphaproteobacteria;Proteobacteria;Bacteria	0.2.21.2.6.7.13	Rhodoplanes	1e-07	1e-07	1e-07	1e-07	1e-07	1e-07	1e-07	1e-07	1e-07	1e-07	1e-07	1e-07	1e-07	1e-07	1e-07	1e-07	1e-07	1e-07	1e-07	1e-07	1e-07	1e-07	1e-07	1e-07	1e-07	1e-07	1e-07	1e-07	1e-07	1e-07	1e-07	1e-07	1e-07	1e-07	1e-07	1e-07	1e-07	1e-07	1e-07	1.99243	1e-07	1e-07	1e-07	1e-07	1e-07	1e-07	1e-07
unclassified;Veillonellaceae;Selenomonadales;Negativicutes;Firmicutes;Bacteria	0.2.30.4.1.2.30	unclassified	1e-07	1e-07	1e-07	1e-07	1e-07	1e-07	1e-07	1e-07	1e-07	1e-07	1e-07	1e-07	1e-07	1e-07	1e-07	2.29727	1e-07	1e-07	1e-07	1e-07	1e-07	1e-07	1e-07	1e-07	1e-07	1e-07	1e-07	1e-07	1e-07	1e-07	1e-07	1e-07	1e-07	1e-07	1e-07	1e-07	1e-07	1e-07	1e-07	1.99243	1e-07	2.23864	1e-07	1e-07	1e-07	1e-07	1e-07
unclassified;unclassified;Cyanobacteria_order_incertae_sedis;Cyanobacteria;Cyanobacteria_Chloroplast;Bacteria	0.2.29.2.1.14.1	unclassified	1e-07	1e-07	1e-07	1e-07	1e-07	1e-07	1e-07	1e-07	1e-07	1e-07	1e-07	1e-07	1e-07	1e-07	1e-07	1e-07	1e-07	1e-07	1e-07	1e-07	1e-07	1e-07	1e-07	1e-07	1e-07	1e-07	1e-07	1e-07	1e-07	1e-07	1e-07	1e-07	1e-07	1e-07	1e-07	1e-07	1e-07	1e-07	1e-07	1e-07	1e-07	1e-07	1e-07	1e-07	1e-07	1e-07	1e-07
Anaerostipes;Lachnospiraceae;Clostridiales;Clostridia;Firmicutes;Bacteria	0.2.30.2.1.21.2	Anaerostipes	1e-07	1e-07	1e-07	1e-07	1e-07	1e-07	1e-07	1e-07	1e-07	1e-07	2.71297	1e-07	1e-07	1e-07	1e-07	1e-07	1e-07	1e-07	1e-07	1e-07	1e-07	1e-07	1e-07	1e-07	1e-07	1e-07	1e-07	1e-07	1e-07	1e-07	1e-07	1e-07	1e-07	1e-07	1e-07	1e-07	1e-07	1e-07	1e-07	1e-07	1e-07	1e-07	1e-07	1e-07	1e-07	1e-07	1e-07
Dyadobacter;Cytophagaceae;Sphingobacteriales;Sphingobacteria;Bacteroidetes;Bacteria	0.2.5.3.1.6.4	Dyadobacter	1e-07	4.01123	1e-07	6.42055	1e-07	1e-07	1e-07	1e-07	2.26398	1.28156	1e-07	1e-07	1.7319	6.28931	1e-07	1e-07	1e-07	5.71429	1e-07	1.53941	1e-07	2.41546	1e-07	1e-07	1e-07	1e-07	1e-07	1e-07	2.72183	1e-07	1e-07	7.48783	2.00884	7.29288	1e-07	2.00521	4.38212	1e-07	1e-07	5.97729	1e-07	1e-07	1e-07	1e-07	1e-07	2.35682	1e-07
Alishewanella;Alteromonadaceae;Alteromonadales;Gammaproteobacteria;Proteobacteria;Bacteria	0.2.21.6.6.1.4	Alishewanella	1e-07	1e-07	1e-07	1e-07	1e-07	1e-07	1e-07	1e-07	1e-07	1e-07	1e-07	1e-07	1e-07	1e-07	1e-07	1e-07	1e-07	1e-07	1e-07	1e-07	1e-07	1e-07	1e-07	1e-07	1e-07	1e-07	1e-07	1e-07	1e-07	1e-07	1e-07	1e-07	1e-07	1e-07	1e-07	1e-07	1e-07	1e-07	1e-07	1e-07	1e-07	1e-07	1e-07	1e-07	1e-07	1e-07	1e-07
Curtobacterium;Microbacteriaceae;Actinomycetales;Actinobacteria;Actinobacteria;Bacteria	0.2.2.1.2.24.8	Curtobacterium	1e-07	4.01123	9.02527	19.2616	1e-07	2.59808	3.33444	4.65333	2.26398	2.56312	1e-07	4.0107	10.3914	15.0943	7.69823	4.59453	3.38868	5.71429	1e-07	1e-07	1e-07	1e-07	1e-07	1e-07	1e-07	1e-07	1.94326	1e-07	1e-07	1e-07	3.92003	1e-07	8.03536	2.91715	1e-07	6.01564	2.19106	1e-07	1e-07	5.97729	1e-07	4.47728	4.59031	1e-07	2.79018	7.07047	3.52983
Sinobaca;Bacillaceae_2;Bacillales;Bacilli;Firmicutes;Bacteria	0.2.30.1.1.3.27	Sinobaca	1e-07	1e-07	1e-07	1e-07	1e-07	1e-07	1e-07	1e-07	1e-07	1e-07	1e-07	1e-07	1e-07	1e-07	1e-07	1e-07	1e-07	1e-07	1e-07	1e-07	1e-07	1e-07	1e-07	1e-07	1e-07	1e-07	1e-07	1e-07	1e-07	1e-07	1e-07	1e-07	1e-07	1e-07	1e-07	1e-07	1e-07	1e-07	1e-07	1e-07	1e-07	1e-07	1e-07	1e-07	1e-07	1e-07	1e-07
Sphingobium;Sphingomonadaceae;Sphingomonadales;Alphaproteobacteria;Proteobacteria;Bacteria	0.2.21.2.11.2.5	Sphingobium	1e-07	1e-07	1e-07	1e-07	1e-07	1e-07	1e-07	1e-07	1e-07	1.28156	1e-07	1e-07	1e-07	1e-07	1e-07	2.29727	1e-07	1e-07	1e-07	1e-07	1e-07	1e-07	1e-07	1e-07	1e-07	1e-07	1e-07	1e-07	1e-07	1e-07	1e-07	1e-07	1e-07	1e-07	1e-07	1e-07	1e-07	1e-07	1e-07	1e-07	1e-07	1e-07	1e-07	1e-07	1e-07	2.35682	1e-07
Gp4;Acidobacteria_Gp4_family_incertae_sedis;Acidobacteria_Gp4_order_incertae_sedis;Acidobacteria_Gp4;Acidobacteria;Bacteria	0.2.1.21.1.1.1	Gp4	1e-07	1e-07	1e-07	1e-07	1e-07	1e-07	1e-07	1e-07	1e-07	1e-07	1e-07	1e-07	1e-07	1e-07	1e-07	1e-07	1e-07	1e-07	1e-07	1e-07	1e-07	1e-07	1e-07	1e-07	1e-07	1e-07	1e-07	1e-07	1e-07	1e-07	1e-07	1e-07	1e-07	1e-07	1e-07	1e-07	1e-07	1e-07	1e-07	1e-07	1e-07	1e-07	1e-07	1e-07	1e-07	2.35682	1e-07
Cellulomonas;Cellulomonadaceae;Actinomycetales;Actinobacteria;Actinobacteria;Bacteria	0.2.2.1.2.9.2	Cellulomonas	1e-07	1e-07	1e-07	1e-07	1e-07	1e-07	1e-07	1e-07	1e-07	1e-07	1e-07	1e-07	1e-07	1e-07	1e-07	1e-07	1e-07	1e-07	1e-07	1e-07	1e-07	1e-07	1e-07	1e-07	1e-07	1e-07	1e-07	1e-07	1e-07	1e-07	1e-07	1e-07	1e-07	1e-07	1e-07	1e-07	1e-07	1e-07	1e-07	1e-07	1e-07	1e-07	1e-07	2.33645	1e-07	1e-07	1e-07
Asticcacaulis;Caulobacteraceae;Caulobacterales;Alphaproteobacteria;Proteobacteria;Bacteria	0.2.21.2.3.1.1	Asticcacaulis	1e-07	1e-07	1e-07	1e-07	1e-07	1e-07	1e-07	1e-07	1e-07	1e-07	1e-07	1e-07	1e-07	1e-07	1e-07	1e-07	1e-07	1e-07	1e-07	1e-07	1e-07	1e-07	1e-07	1e-07	1e-07	1e-07	1e-07	1e-07	1e-07	1e-07	1e-07	1e-07	1e-07	1e-07	1e-07	1e-07	1e-07	1e-07	1e-07	1e-07	1e-07	1e-07	1e-07	1e-07	1e-07	1e-07	1e-07
Acidocella;Acetobacteraceae;Rhodospirillales;Alphaproteobacteria;Proteobacteria;Bacteria	0.2.21.2.8.1.6	Acidocella	1e-07	1e-07	1e-07	1e-07	1e-07	1e-07	1e-07	1e-07	1e-07	1e-07	1e-07	1e-07	1e-07	1e-07	1e-07	1e-07	1e-07	1e-07	1e-07	1e-07	1e-07	1e-07	1e-07	1e-07	1e-07	1e-07	1e-07	1e-07	1e-07	1e-07	1e-07	1e-07	1e-07	1e-07	1e-07	1e-07	1e-07	1e-07	1e-07	1e-07	1e-07	1e-07	1e-07	1e-07	1e-07	1e-07	1e-07
Limnobacter;Burkholderiaceae;Burkholderiales;Betaproteobacteria;Proteobacteria;Bacteria	0.2.21.3.1.2.4	Limnobacter	1e-07	1e-07	1e-07	1e-07	1e-07	1e-07	1e-07	1e-07	1e-07	1e-07	1e-07	1e-07	1e-07	1e-07	1e-07	1e-07	1e-07	1e-07	1e-07	1e-07	1e-07	1e-07	1e-07	1e-07	1e-07	1e-07	1e-07	1e-07	1e-07	1e-07	1e-07	1e-07	1e-07	1e-07	1e-07	1e-07	1e-07	1e-07	1e-07	1e-07	1e-07	1e-07	1e-07	1e-07	1e-07	1e-07	1e-07
Dechloromonas;Rhodocyclaceae;Rhodocyclales;Betaproteobacteria;Proteobacteria;Bacteria	0.2.21.3.6.1.5	Dechloromonas	1e-07	1e-07	1e-07	1e-07	1e-07	1e-07	1e-07	1e-07	1e-07	1e-07	1e-07	1e-07	1e-07	1e-07	1e-07	1e-07	1e-07	1e-07	1e-07	1e-07	1e-07	1e-07	1e-07	1e-07	1e-07	1e-07	1e-07	1e-07	1e-07	1e-07	1e-07	1e-07	1e-07	1e-07	1e-07	1e-07	1e-07	1e-07	1e-07	1e-07	1e-07	1e-07	1e-07	1e-07	1e-07	1e-07	1e-07
unclassified;Cryomorphaceae;Flavobacteriales;Flavobacteria;Bacteroidetes;Bacteria	0.2.5.4.1.1.8	unclassified	1e-07	1e-07	1e-07	1e-07	1e-07	1e-07	1e-07	1e-07	1e-07	1e-07	1e-07	1e-07	1e-07	1e-07	1e-07	1e-07	1e-07	1e-07	1e-07	1e-07	1e-07	1e-07	1e-07	1e-07	1e-07	1e-07	1e-07	1e-07	1e-07	1e-07	1e-07	1e-07	1e-07	1e-07	1e-07	1e-07	1e-07	1e-07	1e-07	1e-07	1e-07	1e-07	1e-07	1e-07	1e-07	1e-07	1e-07
Frondihabitans;Microbacteriaceae;Actinomycetales;Actinobacteria;Actinobacteria;Bacteria	0.2.2.1.2.24.10	Frondihabitans	1e-07	1e-07	1e-07	1e-07	1e-07	1e-07	1e-07	1e-07	1e-07	1e-07	1e-07	1e-07	1e-07	1e-07	1e-07	1e-07	1e-07	1e-07	1e-07	1e-07	1e-07	1e-07	1e-07	1e-07	1e-07	1e-07	1e-07	1e-07	1e-07	1e-07	1e-07	1e-07	1e-07	1e-07	1e-07	1e-07	1e-07	1e-07	1e-07	1e-07	1e-07	1e-07	1e-07	1e-07	1e-07	1e-07	1e-07
Singulisphaera;Planctomycetaceae;Planctomycetales;Planctomycetacia;Planctomycetes;Bacteria	0.2.20.1.1.1.7	Singulisphaera	1e-07	1e-07	1e-07	1e-07	1e-07	1e-07	1e-07	1e-07	1e-07	1e-07	1e-07	1e-07	1e-07	1e-07	1e-07	1e-07	1e-07	1e-07	1e-07	1e-07	1e-07	1e-07	1e-07	1e-07	1e-07	1e-07	1e-07	1e-07	1e-07	1e-07	1e-07	1e-07	1e-07	1e-07	1e-07	1e-07	1e-07	1e-07	1e-07	1e-07	1e-07	1e-07	1e-07	1e-07	1e-07	1e-07	1e-07
unclassified;Xanthobacteraceae;Rhizobiales;Alphaproteobacteria;Proteobacteria;Bacteria	0.2.21.2.6.14.8	unclassified	1e-07	1e-07	1e-07	1e-07	1e-07	1e-07	1e-07	1e-07	1e-07	1e-07	1e-07	1e-07	1e-07	1e-07	1e-07	1e-07	1e-07	1e-07	1e-07	1e-07	1e-07	1e-07	1e-07	1e-07	1e-07	1e-07	1e-07	1e-07	1e-07	1e-07	1e-07	1e-07	1e-07	1e-07	1e-07	1e-07	1e-07	1e-07	1e-07	1e-07	1e-07	1e-07	1e-07	1e-07	1e-07	1e-07	1e-07
unclassified;Propionibacteriaceae;Actinomycetales;Actinobacteria;Actinobacteria;Bacteria	0.2.2.1.2.34.15	unclassified	1e-07	1e-07	1e-07	1e-07	1e-07	2.59808	1e-07	1e-07	1e-07	1e-07	1e-07	1e-07	1e-07	1e-07	2.56608	1e-07	1e-07	1.90476	1e-07	1e-07	1e-07	1e-07	1e-07	1e-07	1e-07	1e-07	1e-07	1e-07	1e-07	1e-07	1e-07	1e-07	1e-07	1e-07	1e-07	1e-07	2.19106	1e-07	1e-07	1e-07	1e-07	2.23864	1e-07	1e-07	2.79018	1e-07	1e-07
Kingella;Neisseriaceae;Neisseriales;Betaproteobacteria;Proteobacteria;Bacteria	0.2.21.3.4.1.17	Kingella	1e-07	1e-07	1e-07	3.21027	1e-07	1e-07	1e-07	1e-07	1e-07	1e-07	1e-07	1e-07	1e-07	1e-07	1e-07	4.59453	1e-07	1e-07	1e-07	1e-07	1e-07	1e-07	1e-07	1e-07	1e-07	1e-07	1e-07	1e-07	1e-07	1e-07	1e-07	1e-07	1e-07	2.91715	1e-07	1e-07	1e-07	1e-07	1e-07	1e-07	1e-07	1e-07	1e-07	1e-07	1e-07	1e-07	1e-07
Lysobacter;Xanthomonadaceae;Xanthomonadales;Gammaproteobacteria;Proteobacteria;Bacteria	0.2.21.6.16.2.11	Lysobacter	1e-07	1e-07	1e-07	1e-07	1e-07	1e-07	1e-07	1e-07	1e-07	1e-07	1e-07	1e-07	1e-07	1e-07	1e-07	1e-07	1e-07	1e-07	1e-07	1e-07	1e-07	1e-07	1e-07	1e-07	1e-07	1e-07	1e-07	1e-07	1e-07	1e-07	1e-07	1e-07	2.00884	1e-07	1e-07	1e-07	1e-07	1e-07	1.8457	1e-07	1e-07	1e-07	1e-07	1e-07	1e-07	1e-07	1e-07
unclassified;Xanthomonadaceae;Xanthomonadales;Gammaproteobacteria;Proteobacteria;Bacteria	0.2.21.6.16.2.22	unclassified	1e-07	1e-07	1e-07	1e-07	1e-07	1e-07	1e-07	1e-07	2.26398	1e-07	1e-07	1e-07	1e-07	1e-07	1e-07	1e-07	1e-07	1e-07	1e-07	1e-07	1e-07	1e-07	1e-07	1e-07	1e-07	1e-07	1e-07	1e-07	1e-07	1e-07	1e-07	1e-07	1e-07	1e-07	1e-07	1e-07	1e-07	1e-07	1e-07	1e-07	1e-07	2.23864	1e-07	1e-07	1e-07	1e-07	1e-07
Hymenobacter;Cytophagaceae;Sphingobacteriales;Sphingobacteria;Bacteroidetes;Bacteria	0.2.5.3.1.6.11	Hymenobacter	3.80373	4.01123	1e-07	1e-07	9.21942	1e-07	1e-07	1e-07	1e-07	1e-07	1e-07	5.34759	1e-07	8.80503	1e-07	1e-07	1e-07	1e-07	1e-07	3.07882	1e-07	1e-07	1e-07	1e-07	1e-07	1e-07	1e-07	1e-07	2.72183	4.1425	3.92003	1e-07	6.02652	1e-07	2.10438	6.01564	1e-07	7.96813	1.8457	1e-07	2.457	1e-07	2.29516	2.33645	2.79018	1e-07	7.05965
Schlegelella;Comamonadaceae;Burkholderiales;Betaproteobacteria;Proteobacteria;Bacteria	0.2.21.3.1.4.27	Schlegelella	1e-07	1e-07	1e-07	1e-07	1e-07	1e-07	1e-07	1e-07	1e-07	1e-07	1e-07	1e-07	1e-07	1e-07	1e-07	1e-07	1e-07	1e-07	1e-07	1e-07	1e-07	1e-07	1e-07	1e-07	1e-07	1e-07	1e-07	1e-07	1e-07	1e-07	1e-07	1e-07	1e-07	1e-07	1e-07	1e-07	1e-07	1e-07	1e-07	1e-07	1e-07	1e-07	1e-07	2.33645	1e-07	1e-07	1e-07
Veillonella;Veillonellaceae;Selenomonadales;Negativicutes;Firmicutes;Bacteria	0.2.30.4.1.2.27	Veillonella	1e-07	1e-07	1e-07	1e-07	1e-07	2.59808	3.33444	1e-07	1e-07	1e-07	1e-07	1e-07	1.7319	1e-07	1e-07	2.29727	1e-07	1e-07	1e-07	1e-07	1e-07	1e-07	1e-07	1e-07	1e-07	1e-07	1e-07	1e-07	1e-07	1e-07	1e-07	1e-07	1e-07	1.45858	4.20875	4.01043	1e-07	1e-07	1e-07	1e-07	4.91401	1e-07	9.18063	1e-07	2.79018	1e-07	1e-07
Roseburia;Lachnospiraceae;Clostridiales;Clostridia;Firmicutes;Bacteria	0.2.30.2.1.21.24	Roseburia	1e-07	1e-07	1e-07	1e-07	3.07314	5.19616	1e-07	1e-07	1e-07	1e-07	1e-07	1e-07	1e-07	1e-07	1e-07	1e-07	1e-07	1e-07	1e-07	1e-07	1e-07	1e-07	1e-07	1e-07	1e-07	1e-07	1e-07	1e-07	1e-07	1e-07	1e-07	1e-07	1e-07	1e-07	1e-07	4.01043	1e-07	1e-07	1e-07	1e-07	1e-07	1e-07	1e-07	1e-07	1e-07	1e-07	1e-07
Streptobacillus;Leptotrichiaceae;Fusobacteriales;Fusobacteria;Fusobacteria;Bacteria	0.2.16.1.1.2.4	Streptobacillus	1e-07	1e-07	1e-07	1e-07	1e-07	1e-07	1e-07	1e-07	1e-07	1e-07	1e-07	1e-07	1e-07	1e-07	1e-07	1e-07	1e-07	1e-07	1e-07	1e-07	1e-07	1e-07	1e-07	1e-07	1e-07	1e-07	1e-07	1e-07	1e-07	1e-07	1e-07	1e-07	1e-07	1e-07	1e-07	1e-07	1e-07	1e-07	1e-07	1e-07	1e-07	1e-07	1e-07	1e-07	1e-07	1e-07	1e-07
unclassified;Nocardiaceae;Actinomycetales;Actinobacteria;Actinobacteria;Bacteria	0.2.2.1.2.30.9	unclassified	1e-07	1e-07	1e-07	1e-07	1e-07	1e-07	1e-07	1e-07	1e-07	1e-07	1e-07	1e-07	1e-07	1e-07	1e-07	1e-07	1e-07	1e-07	1e-07	1e-07	1e-07	1e-07	1e-07	1e-07	1e-07	1e-07	1e-07	1e-07	1e-07	1e-07	1e-07	1e-07	1e-07	1e-07	1e-07	1e-07	1e-07	1e-07	1e-07	1e-07	1e-07	1e-07	1e-07	1e-07	1e-07	1e-07	1e-07
Aerococcus;Aerococcaceae;Lactobacillales;Bacilli;Firmicutes;Bacteria	0.2.30.1.2.1.2	Aerococcus	1e-07	1e-07	1e-07	1e-07	1e-07	1e-07	1e-07	1e-07	1e-07	1e-07	1e-07	1e-07	1e-07	1e-07	2.56608	1e-07	1e-07	3.80952	1e-07	1e-07	1e-07	2.41546	1.89502	2.73299	1e-07	1e-07	1e-07	1e-07	1e-07	1e-07	7.84006	1e-07	1e-07	1e-07	1e-07	4.01043	1e-07	1e-07	1e-07	1e-07	1e-07	1e-07	1e-07	1e-07	1e-07	1e-07	1e-07
Leptotrichia;Leptotrichiaceae;Fusobacteriales;Fusobacteria;Fusobacteria;Bacteria	0.2.16.1.1.2.1	Leptotrichia	1e-07	1e-07	1e-07	1e-07	1e-07	1e-07	1e-07	1e-07	1e-07	1e-07	1e-07	2.6738	6.92761	2.51572	5.13215	6.8918	1e-07	1e-07	1e-07	1e-07	1e-07	1e-07	1e-07	1e-07	1e-07	1e-07	1e-07	1e-07	1e-07	1e-07	1e-07	1e-07	1e-07	4.37573	2.10438	1e-07	1e-07	1e-07	3.6914	1e-07	9.82801	1e-07	1e-07	2.33645	1e-07	2.35682	3.52983
Mesorhizobium;Phyllobacteriaceae;Rhizobiales;Alphaproteobacteria;Proteobacteria;Bacteria	0.2.21.2.6.10.5	Mesorhizobium	1e-07	1e-07	1e-07	1e-07	1e-07	1e-07	1e-07	1e-07	1e-07	1e-07	1e-07	1e-07	1e-07	1e-07	1e-07	1e-07	1e-07	1e-07	1e-07	1e-07	1e-07	1e-07	1e-07	1e-07	1e-07	1e-07	1e-07	1e-07	1e-07	1e-07	1e-07	1e-07	1e-07	1e-07	2.10438	1e-07	1e-07	1e-07	1e-07	1e-07	1e-07	1e-07	1e-07	1e-07	1e-07	1e-07	1e-07
Oscillibacter;Ruminococcaceae;Clostridiales;Clostridia;Firmicutes;Bacteria	0.2.30.2.1.26.13	Oscillibacter	1e-07	1e-07	1e-07	1e-07	1e-07	1e-07	1e-07	1e-07	1e-07	1e-07	1e-07	1e-07	1e-07	1e-07	1e-07	1e-07	1e-07	1e-07	1e-07	1e-07	1e-07	1e-07	1e-07	1e-07	1e-07	1e-07	1e-07	1e-07	1e-07	1e-07	1e-07	1e-07	1e-07	1e-07	1e-07	1e-07	1e-07	1e-07	1e-07	1e-07	1e-07	1e-07	1e-07	1e-07	1e-07	1e-07	1e-07
Roseococcus;Acetobacteraceae;Rhodospirillales;Alphaproteobacteria;Proteobacteria;Bacteria	0.2.21.2.8.1.21	Roseococcus	1e-07	1e-07	1e-07	1e-07	1e-07	1e-07	1e-07	1e-07	1e-07	1e-07	1e-07	1e-07	1e-07	1e-07	1e-07	1e-07	1e-07	1e-07	1e-07	1e-07	1e-07	1e-07	1e-07	1e-07	1e-07	1e-07	1e-07	1e-07	1e-07	1e-07	1e-07	1e-07	1e-07	1e-07	1e-07	1e-07	1e-07	1e-07	1e-07	1e-07	1e-07	1e-07	1e-07	1e-07	1e-07	1e-07	1e-07
unclassified;unclassified;Burkholderiales;Betaproteobacteria;Proteobacteria;Bacteria	0.2.21.3.1.7.1	unclassified	1e-07	1e-07	1e-07	1e-07	1e-07	1e-07	1e-07	1e-07	2.26398	1e-07	1e-07	1e-07	1e-07	1e-07	1e-07	1e-07	1e-07	1e-07	1e-07	1e-07	1e-07	1e-07	1e-07	1e-07	1e-07	1e-07	1e-07	1e-07	1e-07	1e-07	1e-07	1e-07	2.00884	1.45858	4.20875	2.00521	1e-07	5.31208	1e-07	1e-07	1e-07	1e-07	1e-07	1e-07	1e-07	1e-07	1e-07
Comamonas;Comamonadaceae;Burkholderiales;Betaproteobacteria;Proteobacteria;Bacteria	0.2.21.3.1.4.7	Comamonas	3.80373	1e-07	1e-07	1e-07	1e-07	1e-07	1e-07	1e-07	1e-07	1.28156	1e-07	1e-07	1e-07	1e-07	2.56608	1e-07	1e-07	1e-07	1e-07	1e-07	1e-07	1e-07	1e-07	1e-07	1e-07	1e-07	1e-07	1e-07	1e-07	1e-07	1e-07	1e-07	1e-07	1e-07	1e-07	1e-07	1e-07	5.31208	1e-07	1e-07	1e-07	1e-07	1e-07	1e-07	1e-07	1e-07	1e-07
unclassified;Burkholderiales_incertae_sedis;Burkholderiales;Betaproteobacteria;Proteobacteria;Bacteria	0.2.21.3.1.3.17	unclassified	1e-07	1e-07	1e-07	1e-07	1e-07	1e-07	1e-07	1e-07	1e-07	1.28156	1e-07	1e-07	1e-07	1e-07	1e-07	1e-07	1e-07	1e-07	1e-07	1e-07	1e-07	4.83092	1e-07	1e-07	1e-07	1e-07	1e-07	1e-07	1e-07	1e-07	1e-07	1e-07	1e-07	1e-07	1e-07	1e-07	1e-07	1e-07	1e-07	1e-07	1e-07	1e-07	1e-07	1e-07	1e-07	1e-07	1e-07
Blastopirellula;Planctomycetaceae;Planctomycetales;Planctomycetacia;Planctomycetes;Bacteria	0.2.20.1.1.1.1	Blastopirellula	1e-07	1e-07	1e-07	1e-07	1e-07	1e-07	1e-07	1e-07	1e-07	1e-07	1e-07	1e-07	1.7319	1e-07	1e-07	1e-07	1e-07	1e-07	1e-07	1e-07	1e-07	1e-07	1e-07	1e-07	1e-07	1e-07	1e-07	1e-07	1e-07	1e-07	1e-07	1e-07	1e-07	1e-07	1e-07	1e-07	1e-07	1e-07	1e-07	1e-07	1e-07	1e-07	1e-07	1e-07	1e-07	1e-07	1e-07
Tolumonas;Aeromonadaceae;Aeromonadales;Gammaproteobacteria;Proteobacteria;Bacteria	0.2.21.6.5.1.4	Tolumonas	1e-07	1e-07	1e-07	1e-07	1e-07	1e-07	1e-07	1e-07	1e-07	1e-07	1e-07	1e-07	1e-07	1e-07	1e-07	1e-07	1e-07	1e-07	1e-07	1e-07	1e-07	1e-07	1e-07	1e-07	1e-07	1e-07	1e-07	1e-07	1e-07	1e-07	1e-07	1e-07	1e-07	1e-07	1e-07	1e-07	1e-07	1e-07	1e-07	1e-07	1e-07	1e-07	1e-07	1e-07	1e-07	1e-07	1e-07
Sporolactobacillaceae_incertae_sedis;Sporolactobacillaceae;Bacillales;Bacilli;Firmicutes;Bacteria	0.2.30.1.1.13.1	Sporolactobacillaceae_incertae_sedis	1e-07	1e-07	1e-07	1e-07	1e-07	1e-07	1e-07	1e-07	1e-07	1e-07	1e-07	1e-07	1e-07	1e-07	1e-07	1e-07	1e-07	1e-07	1e-07	1e-07	1e-07	1e-07	1e-07	1e-07	1e-07	1e-07	1e-07	1e-07	1e-07	1e-07	1e-07	1e-07	1e-07	1e-07	1e-07	1e-07	1e-07	1e-07	1e-07	1e-07	1e-07	1e-07	1e-07	1e-07	1e-07	1e-07	1e-07
unclassified;Oxalobacteraceae;Burkholderiales;Betaproteobacteria;Proteobacteria;Bacteria	0.2.21.3.1.5.12	unclassified	1e-07	1e-07	9.02527	9.63082	9.21942	15.5885	10.0033	13.96	18.1118	5.12623	10.8519	8.02139	25.9785	28.9308	5.13215	4.59453	6.77736	1.90476	1e-07	7.69704	1e-07	1e-07	5.68505	21.8639	1e-07	1e-07	1e-07	1e-07	1e-07	12.4275	1e-07	11.2317	4.01768	18.9615	12.6263	22.0573	24.1017	13.2802	7.3828	5.97729	1e-07	15.6705	4.59031	18.6916	19.5312	7.07047	14.1193
Hydrotalea;Chitinophagaceae;Sphingobacteriales;Sphingobacteria;Bacteroidetes;Bacteria	0.2.5.3.1.5.9	Hydrotalea	1e-07	1e-07	1e-07	1e-07	1e-07	1e-07	1e-07	1e-07	1e-07	1e-07	1e-07	1e-07	1e-07	7.54717	1e-07	1e-07	1e-07	1e-07	1e-07	1e-07	1e-07	1e-07	1e-07	1e-07	1e-07	1e-07	1e-07	1e-07	1e-07	1e-07	1e-07	1e-07	1e-07	1e-07	1e-07	1e-07	1e-07	1e-07	1e-07	1e-07	1e-07	1e-07	1e-07	1e-07	1e-07	1e-07	1e-07
Rugamonas;Pseudomonadaceae;Pseudomonadales;Gammaproteobacteria;Proteobacteria;Bacteria	0.2.21.6.14.2.7	Rugamonas	11.4112	20.0562	13.5379	19.2616	24.5851	10.3923	16.6722	13.96	22.6398	28.1943	18.9908	20.0535	45.0294	32.7044	12.8304	18.3781	3.38868	1e-07	1e-07	10.7759	1e-07	2.41546	41.6904	92.9216	1e-07	1e-07	1.94326	1.30497	13.6091	16.57	7.84006	14.9757	30.1326	13.1272	10.5219	32.0834	19.7195	21.2483	23.9941	23.9091	24.57	29.1023	13.7709	23.3645	22.3214	21.2114	24.7088
Listonella;Vibrionaceae;Vibrionales;Gammaproteobacteria;Proteobacteria;Bacteria	0.2.21.6.3.1.6	Listonella	1e-07	1e-07	1e-07	1e-07	1e-07	1e-07	1e-07	1e-07	1e-07	1e-07	1e-07	1e-07	1e-07	1e-07	1e-07	1e-07	1e-07	1e-07	1e-07	1e-07	1e-07	1e-07	1e-07	2.73299	1e-07	1e-07	1e-07	1e-07	1e-07	1e-07	1e-07	1e-07	1e-07	1e-07	1e-07	1e-07	1e-07	1e-07	1e-07	1e-07	1e-07	1e-07	1e-07	1e-07	1e-07	1e-07	1e-07
Pseudoalteromonas;Pseudoalteromonadaceae;Alteromonadales;Gammaproteobacteria;Proteobacteria;Bacteria	0.2.21.6.6.8.2	Pseudoalteromonas	1e-07	1e-07	1e-07	1e-07	1e-07	1e-07	1e-07	1e-07	1e-07	1e-07	1e-07	1e-07	1e-07	1e-07	1e-07	1e-07	1e-07	1e-07	1e-07	1e-07	1e-07	1e-07	1e-07	2.73299	1e-07	1e-07	1e-07	1e-07	1e-07	1e-07	1e-07	1e-07	1e-07	1e-07	1e-07	1e-07	1e-07	1e-07	1e-07	1e-07	1e-07	1e-07	1e-07	1e-07	1e-07	1e-07	1e-07
unclassified;Verrucomicrobiaceae;Verrucomicrobiales;Verrucomicrobiae;Verrucomicrobia;Bacteria	0.2.27.5.1.2.8	unclassified	1e-07	1e-07	1e-07	1e-07	1e-07	1e-07	1e-07	1e-07	1e-07	1e-07	1e-07	1e-07	1e-07	1e-07	1e-07	1e-07	1e-07	1e-07	1e-07	1e-07	1e-07	1e-07	1e-07	2.73299	1e-07	1e-07	1e-07	1e-07	1e-07	1e-07	1e-07	1e-07	1e-07	1e-07	1e-07	1e-07	1e-07	1e-07	1e-07	1e-07	1e-07	1e-07	1e-07	1e-07	1e-07	1e-07	1e-07
Filifactor;Peptostreptococcaceae;Clostridiales;Clostridia;Firmicutes;Bacteria	0.2.30.2.1.25.3	Filifactor	1e-07	1e-07	1e-07	1e-07	1e-07	1e-07	1e-07	1e-07	1e-07	1e-07	1e-07	1e-07	1e-07	1e-07	1e-07	1e-07	1e-07	1e-07	1e-07	1e-07	1e-07	1e-07	1e-07	1e-07	1e-07	1e-07	1e-07	1e-07	1e-07	1e-07	1e-07	1e-07	1e-07	1e-07	1e-07	10.0261	1e-07	1e-07	1e-07	1e-07	1e-07	1e-07	1e-07	1e-07	1e-07	1e-07	1e-07
Gp6;Acidobacteria_Gp6_family_incertae_sedis;Acidobacteria_Gp6_order_incertae_sedis;Acidobacteria_Gp6;Acidobacteria;Bacteria	0.2.1.23.1.1.1	Gp6	1e-07	1e-07	1e-07	1e-07	1e-07	1e-07	1e-07	1e-07	1e-07	1e-07	1e-07	1e-07	1e-07	1e-07	1e-07	1e-07	1e-07	1e-07	1e-07	1e-07	1e-07	1e-07	1e-07	1e-07	1e-07	1e-07	1e-07	1e-07	1e-07	1e-07	1e-07	1e-07	1e-07	1e-07	1e-07	2.00521	1e-07	1e-07	1e-07	1e-07	1e-07	1e-07	1e-07	1e-07	1e-07	1e-07	1e-07
Saxeibacter;Nakamurellaceae;Actinomycetales;Actinobacteria;Actinobacteria;Bacteria	0.2.2.1.2.29.3	Saxeibacter	1e-07	1e-07	1e-07	1e-07	1e-07	1e-07	1e-07	1e-07	1e-07	1e-07	1e-07	1e-07	1e-07	1e-07	1e-07	1e-07	1e-07	1e-07	1e-07	1e-07	1e-07	1e-07	1e-07	1e-07	1e-07	1e-07	1e-07	1e-07	1e-07	1e-07	1e-07	1e-07	1e-07	1e-07	1e-07	2.00521	1e-07	1e-07	1e-07	1e-07	1e-07	1e-07	1e-07	1e-07	1e-07	1e-07	1e-07
Sulfurospirillum;Campylobacteraceae;Campylobacterales;Epsilonproteobacteria;Proteobacteria;Bacteria	0.2.21.5.1.2.4	Sulfurospirillum	1e-07	1e-07	1e-07	1e-07	1e-07	1e-07	1e-07	1e-07	1e-07	1e-07	1e-07	1e-07	1e-07	1e-07	1e-07	1e-07	1e-07	1e-07	1e-07	1e-07	1e-07	1e-07	1e-07	1e-07	1e-07	1e-07	1e-07	1e-07	1e-07	1e-07	1e-07	1e-07	1e-07	1e-07	1e-07	2.00521	1e-07	1e-07	1e-07	1e-07	1e-07	1e-07	1e-07	1e-07	1e-07	1e-07	1e-07
Massilia;Oxalobacteraceae;Burkholderiales;Betaproteobacteria;Proteobacteria;Bacteria	0.2.21.3.1.5.6	Massilia	1e-07	8.02246	1e-07	1e-07	3.07314	2.59808	16.6722	1e-07	4.52796	1e-07	1e-07	9.35829	1.7319	10.0629	1e-07	2.29727	3.38868	1e-07	1e-07	1.53941	4.90918	4.83092	1e-07	5.46597	1e-07	1e-07	1e-07	1e-07	1e-07	8.285	11.7601	14.9757	10.0442	11.6686	16.835	18.0469	10.9553	13.2802	22.1484	3.98486	4.91401	2.23864	6.88547	1e-07	2.79018	7.07047	1e-07
Spirosoma;Cytophagaceae;Sphingobacteriales;Sphingobacteria;Bacteroidetes;Bacteria	0.2.5.3.1.6.24	Spirosoma	1e-07	1e-07	1e-07	6.42055	1e-07	1e-07	1e-07	1e-07	1e-07	1e-07	1e-07	1e-07	1e-07	3.77358	1e-07	2.29727	1e-07	1e-07	1e-07	1e-07	1e-07	1e-07	1e-07	1e-07	1e-07	1e-07	1e-07	1e-07	1e-07	1e-07	1e-07	1e-07	1e-07	4.37573	1e-07	2.00521	1e-07	5.31208	11.0742	1e-07	4.91401	1e-07	2.29516	2.33645	1e-07	4.71365	1e-07
Aeromonas;Aeromonadaceae;Aeromonadales;Gammaproteobacteria;Proteobacteria;Bacteria	0.2.21.6.5.1.1	Aeromonas	1e-07	1e-07	1e-07	1e-07	1e-07	1e-07	1e-07	1e-07	1e-07	1.28156	1e-07	1e-07	1e-07	1.25786	1e-07	1e-07	1e-07	1e-07	1e-07	1e-07	1e-07	1e-07	1e-07	1e-07	1e-07	1e-07	1e-07	1e-07	1e-07	1e-07	1e-07	1e-07	1e-07	1e-07	2.10438	2.00521	1e-07	2.65604	1e-07	1e-07	1e-07	1e-07	1e-07	1e-07	1e-07	4.71365	1e-07
unclassified;Prevotellaceae;Bacteroidales;Bacteroidia;Bacteroidetes;Bacteria	0.2.5.2.1.4.5	unclassified	1e-07	1e-07	1e-07	1e-07	1e-07	1e-07	1e-07	1e-07	1e-07	1e-07	1e-07	1e-07	1e-07	1e-07	1e-07	1e-07	1e-07	1e-07	1e-07	1e-07	1e-07	1e-07	1e-07	1e-07	1e-07	1e-07	1e-07	1e-07	1e-07	1e-07	1e-07	1e-07	1e-07	1e-07	1e-07	1e-07	1e-07	5.31208	1e-07	1e-07	1e-07	1e-07	1e-07	1e-07	1e-07	1e-07	1e-07
Tepidimonas;Burkholderiales_incertae_sedis;Burkholderiales;Betaproteobacteria;Proteobacteria;Bacteria	0.2.21.3.1.3.13	Tepidimonas	1e-07	1e-07	1e-07	1e-07	1e-07	1e-07	3.33444	1e-07	2.26398	1e-07	1e-07	1e-07	1e-07	2.51572	2.56608	6.8918	1e-07	1e-07	1e-07	1e-07	1e-07	1e-07	1e-07	1e-07	1e-07	1e-07	1e-07	1e-07	1e-07	1e-07	1e-07	1e-07	1e-07	1.45858	1e-07	4.01043	1e-07	1e-07	3.6914	1.99243	1e-07	1e-07	4.59031	1e-07	1e-07	1e-07	7.05965
Aeromicrobium;Nocardioidaceae;Actinomycetales;Actinobacteria;Actinobacteria;Bacteria	0.2.2.1.2.31.2	Aeromicrobium	1e-07	1e-07	4.51264	1e-07	3.07314	1e-07	1e-07	1e-07	1e-07	1e-07	1e-07	1e-07	1e-07	1e-07	1e-07	1e-07	1e-07	1e-07	1e-07	1e-07	1e-07	1e-07	1e-07	1e-07	1e-07	1e-07	1e-07	1e-07	1e-07	1e-07	1e-07	1e-07	1e-07	1e-07	1e-07	1e-07	1e-07	1e-07	1e-07	1e-07	1e-07	1e-07	1e-07	2.33645	1e-07	1e-07	1e-07
unclassified;Rhizobiaceae;Rhizobiales;Alphaproteobacteria;Proteobacteria;Bacteria	0.2.21.2.6.11.5	unclassified	1e-07	4.01123	1e-07	1e-07	1e-07	5.19616	1e-07	1e-07	1e-07	2.56312	1e-07	1e-07	1e-07	1e-07	1e-07	2.29727	1e-07	1e-07	1e-07	1e-07	1e-07	1e-07	1e-07	1e-07	1e-07	1e-07	1e-07	1e-07	1e-07	1e-07	1e-07	1e-07	4.01768	1e-07	1e-07	2.00521	1e-07	1e-07	1.8457	1e-07	1e-07	1e-07	1e-07	1e-07	1e-07	1e-07	3.52983
Varibaculum;Actinomycetaceae;Actinomycetales;Actinobacteria;Actinobacteria;Bacteria	0.2.2.1.2.2.6	Varibaculum	1e-07	1e-07	1e-07	1e-07	1e-07	2.59808	1e-07	1e-07	1e-07	1e-07	1e-07	1e-07	1e-07	1e-07	1e-07	1e-07	1e-07	1e-07	1e-07	1e-07	1e-07	1e-07	1e-07	1e-07	1e-07	1e-07	1e-07	1e-07	1e-07	1e-07	1e-07	1e-07	1e-07	1e-07	2.10438	1e-07	1e-07	1e-07	1e-07	1e-07	1e-07	1e-07	1e-07	1e-07	1e-07	1e-07	1e-07
unclassified;Intrasporangiaceae;Actinomycetales;Actinobacteria;Actinobacteria;Bacteria	0.2.2.1.2.20.20	unclassified	1e-07	1e-07	1e-07	1e-07	1e-07	1e-07	1e-07	1e-07	1e-07	1e-07	1e-07	1e-07	1e-07	1.25786	1e-07	1e-07	1e-07	1e-07	1e-07	1e-07	1e-07	1e-07	1.89502	1e-07	1e-07	1e-07	1e-07	1e-07	1e-07	1e-07	1e-07	3.74392	1e-07	1.45858	1e-07	1e-07	1e-07	1e-07	1e-07	1e-07	1e-07	2.23864	1e-07	1e-07	1e-07	1e-07	1e-07
Sutterella;Sutterellaceae;Burkholderiales;Betaproteobacteria;Proteobacteria;Bacteria	0.2.21.3.1.6.2	Sutterella	1e-07	1e-07	1e-07	1e-07	1e-07	1e-07	1e-07	4.65333	1e-07	1e-07	1e-07	1e-07	1e-07	1e-07	1e-07	1e-07	1e-07	1e-07	1e-07	1e-07	1e-07	1e-07	1e-07	1e-07	1e-07	1.86672	1e-07	1e-07	1e-07	1e-07	1e-07	1e-07	1e-07	1e-07	1e-07	1e-07	1e-07	1e-07	1e-07	1e-07	1e-07	1e-07	1e-07	1e-07	1e-07	1e-07	1e-07
Bosea;Bradyrhizobiaceae;Rhizobiales;Alphaproteobacteria;Proteobacteria;Bacteria	0.2.21.2.6.4.5	Bosea	3.80373	4.01123	1e-07	1e-07	1e-07	1e-07	1e-07	1e-07	1e-07	1e-07	1e-07	1e-07	1e-07	1e-07	1e-07	1e-07	1e-07	1e-07	6.8918	1.53941	1e-07	1e-07	1e-07	1e-07	1e-07	1e-07	1e-07	1e-07	1e-07	1e-07	1e-07	1e-07	1e-07	1e-07	1e-07	1e-07	1e-07	1e-07	1e-07	1e-07	1e-07	2.23864	4.59031	1e-07	1e-07	2.35682	1e-07
Neisseria;Neisseriaceae;Neisseriales;Betaproteobacteria;Proteobacteria;Bacteria	0.2.21.3.4.1.21	Neisseria	1e-07	1e-07	1e-07	1e-07	1e-07	1e-07	10.0033	1e-07	2.26398	1e-07	1e-07	1e-07	3.4638	1e-07	5.13215	4.59453	1e-07	1.90476	1e-07	1e-07	1e-07	1e-07	1e-07	1e-07	1e-07	1e-07	1e-07	1e-07	1e-07	1e-07	1e-07	7.48783	1e-07	1e-07	1e-07	2.00521	1e-07	1e-07	1.8457	9.96214	1e-07	1e-07	9.18063	4.6729	1e-07	4.71365	1e-07
Serinicoccus;Intrasporangiaceae;Actinomycetales;Actinobacteria;Actinobacteria;Bacteria	0.2.2.1.2.20.16	Serinicoccus	1e-07	1e-07	1e-07	1e-07	1e-07	1e-07	1e-07	1e-07	1e-07	1e-07	1e-07	1e-07	1e-07	1e-07	1e-07	1e-07	1e-07	1e-07	1e-07	1e-07	1e-07	1e-07	1e-07	1e-07	1e-07	1e-07	1e-07	1e-07	1e-07	1e-07	1e-07	1e-07	1e-07	1e-07	1e-07	1e-07	1e-07	1e-07	1e-07	1e-07	1e-07	1e-07	1e-07	1e-07	1e-07	2.35682	1e-07
Kocuria;Micrococcaceae;Actinomycetales;Actinobacteria;Actinobacteria;Bacteria	0.2.2.1.2.25.5	Kocuria	1e-07	1e-07	1e-07	1e-07	1e-07	5.19616	1e-07	1e-07	1e-07	1e-07	2.71297	1e-07	1e-07	2.51572	2.56608	1e-07	1e-07	1e-07	1e-07	1e-07	1e-07	1e-07	1e-07	1e-07	1e-07	1e-07	1e-07	1e-07	1e-07	1e-07	1e-07	1e-07	2.00884	4.37573	1e-07	1e-07	1e-07	1e-07	1.8457	1e-07	1e-07	1e-07	2.29516	1e-07	1e-07	2.35682	1e-07
Cardiobacterium;Cardiobacteriaceae;Cardiobacteriales;Gammaproteobacteria;Proteobacteria;Bacteria	0.2.21.6.7.1.1	Cardiobacterium	1e-07	1e-07	1e-07	1e-07	1e-07	1e-07	1e-07	1e-07	1e-07	1e-07	1e-07	1e-07	1e-07	1e-07	1e-07	1e-07	1e-07	1e-07	1e-07	1e-07	1e-07	1e-07	1e-07	1e-07	1e-07	1e-07	1e-07	1e-07	1e-07	1e-07	1e-07	3.74392	1e-07	1e-07	1e-07	1e-07	1e-07	1e-07	1e-07	1e-07	1e-07	1e-07	1e-07	1e-07	1e-07	1e-07	1e-07
Atopobium;Coriobacteriaceae;Coriobacteriales;Actinobacteria;Actinobacteria;Bacteria	0.2.2.1.4.1.3	Atopobium	1e-07	1e-07	1e-07	1e-07	1e-07	1e-07	1e-07	1e-07	1e-07	1e-07	1e-07	4.0107	1e-07	1e-07	1e-07	1e-07	1e-07	1e-07	1e-07	1e-07	1e-07	1e-07	1e-07	1e-07	1e-07	1e-07	1e-07	1e-07	1e-07	1e-07	1e-07	1e-07	1e-07	1e-07	1e-07	1e-07	1e-07	1e-07	1e-07	1e-07	1e-07	1e-07	4.59031	1e-07	1e-07	1e-07	1e-07
unclassified;unclassified;Lactobacillales;Bacilli;Firmicutes;Bacteria	0.2.30.1.2.7.1	unclassified	1e-07	4.01123	1e-07	1e-07	1e-07	5.19616	6.66889	1e-07	1e-07	1e-07	1e-07	1e-07	1.7319	2.51572	1e-07	2.29727	3.38868	1e-07	6.8918	1e-07	1e-07	4.83092	1.89502	2.73299	1e-07	5.60015	1.94326	2.60994	1e-07	1e-07	1e-07	1e-07	1e-07	1.45858	1e-07	1e-07	1e-07	1e-07	1e-07	3.98486	12.285	2.23864	1e-07	1e-07	1e-07	1e-07	1e-07
unclassified;unclassified;Xanthomonadales;Gammaproteobacteria;Proteobacteria;Bacteria	0.2.21.6.16.3.1	unclassified	1e-07	1e-07	1e-07	1e-07	1e-07	1e-07	1e-07	1e-07	1e-07	1e-07	1e-07	1e-07	1e-07	1e-07	1e-07	1e-07	1e-07	1e-07	1e-07	1e-07	1e-07	1e-07	1e-07	1e-07	1e-07	1e-07	1e-07	1e-07	1e-07	1e-07	1e-07	1e-07	1e-07	1e-07	1e-07	1e-07	1e-07	1e-07	1e-07	1e-07	1e-07	1e-07	1e-07	1e-07	1e-07	1e-07	1e-07
Haemophilus;Pasteurellaceae;Pasteurellales;Gammaproteobacteria;Proteobacteria;Bacteria	0.2.21.6.13.1.8	Haemophilus	1e-07	1e-07	1e-07	1e-07	1e-07	1e-07	1e-07	1e-07	1e-07	1e-07	1e-07	1e-07	1.7319	1e-07	2.56608	1e-07	1e-07	1e-07	1e-07	1e-07	1e-07	1e-07	1e-07	1e-07	1e-07	1e-07	1e-07	1e-07	1e-07	1e-07	1e-07	1e-07	1e-07	1.45858	1e-07	1e-07	1e-07	1e-07	1e-07	1.99243	1e-07	1e-07	1e-07	1e-07	1e-07	1e-07	1e-07
Friedmanniella;Propionibacteriaceae;Actinomycetales;Actinobacteria;Actinobacteria;Bacteria	0.2.2.1.2.34.4	Friedmanniella	1e-07	1e-07	1e-07	1e-07	1e-07	1e-07	1e-07	1e-07	1e-07	1e-07	1e-07	1e-07	1e-07	1e-07	1e-07	1e-07	1e-07	1e-07	1e-07	1e-07	1e-07	1e-07	1e-07	1e-07	1e-07	1e-07	1e-07	1e-07	1e-07	1e-07	1e-07	1e-07	1e-07	1e-07	1e-07	1e-07	1e-07	1e-07	1e-07	1e-07	1e-07	1e-07	1e-07	1e-07	1e-07	1e-07	1e-07
Mobiluncus;Actinomycetaceae;Actinomycetales;Actinobacteria;Actinobacteria;Bacteria	0.2.2.1.2.2.4	Mobiluncus	1e-07	1e-07	1e-07	1e-07	1e-07	1e-07	3.33444	1e-07	2.26398	1e-07	1e-07	1e-07	1e-07	1e-07	1e-07	1e-07	1e-07	1e-07	1e-07	1e-07	1e-07	1e-07	1e-07	1e-07	2.43309	1e-07	1e-07	1e-07	1e-07	1e-07	1e-07	1e-07	1e-07	1e-07	1e-07	1e-07	1e-07	1e-07	1e-07	1e-07	4.91401	1e-07	1e-07	1e-07	1e-07	2.35682	1e-07
unclassified;Caulobacteraceae;Caulobacterales;Alphaproteobacteria;Proteobacteria;Bacteria	0.2.21.2.3.1.5	unclassified	1e-07	1e-07	1e-07	1e-07	1e-07	1e-07	1e-07	1e-07	1e-07	1e-07	1e-07	1e-07	1e-07	1e-07	1e-07	1e-07	1e-07	1e-07	1e-07	1e-07	1e-07	1e-07	1e-07	1e-07	1e-07	1e-07	1e-07	1e-07	1e-07	1e-07	1e-07	1e-07	2.00884	1e-07	1e-07	1e-07	1e-07	1e-07	1e-07	1e-07	2.457	1e-07	1e-07	1e-07	1e-07	1e-07	1e-07
Escherichia_Shigella;Enterobacteriaceae;Enterobacteriales;Gammaproteobacteria;Proteobacteria;Bacteria	0.2.21.6.1.1.14	Escherichia_Shigella	1e-07	1e-07	1e-07	1e-07	1e-07	1e-07	1e-07	1e-07	1e-07	1e-07	2.71297	1e-07	1e-07	1e-07	1e-07	1e-07	1e-07	1e-07	1e-07	1e-07	1e-07	1e-07	1e-07	1e-07	1e-07	1e-07	1e-07	1e-07	1e-07	1e-07	1e-07	1e-07	2.00884	1.45858	1e-07	1e-07	1e-07	2.65604	1e-07	1e-07	14.742	1e-07	1e-07	7.00935	1e-07	1e-07	1e-07
Eubacterium;Eubacteriaceae;Clostridiales;Clostridia;Firmicutes;Bacteria	0.2.30.2.1.15.5	Eubacterium	1e-07	1e-07	1e-07	1e-07	1e-07	1e-07	1e-07	1e-07	1e-07	1e-07	1e-07	1e-07	1e-07	1e-07	1e-07	1e-07	1e-07	1e-07	1e-07	1e-07	1e-07	1e-07	1.89502	1e-07	1e-07	1e-07	1e-07	1e-07	1e-07	1e-07	1e-07	1e-07	1e-07	1e-07	1e-07	1e-07	1e-07	1e-07	1e-07	1e-07	29.484	1e-07	1e-07	1e-07	1e-07	1e-07	1e-07
Lactobacillus;Lactobacillaceae;Lactobacillales;Bacilli;Firmicutes;Bacteria	0.2.30.1.2.4.1	Lactobacillus	1e-07	1e-07	1e-07	6.42055	9.21942	7.79423	3.33444	120.987	6.79194	1.28156	10.8519	1e-07	1e-07	5.03145	5.13215	13.7836	1e-07	1e-07	1e-07	1.53941	1e-07	2.41546	1e-07	1e-07	1e-07	1e-07	1e-07	1e-07	2.72183	1e-07	1e-07	1e-07	6.02652	7.29288	2.10438	2.00521	2.19106	1e-07	14.7656	5.97729	2631.45	4.47728	22.9516	2.33645	8.37054	4.71365	1e-07
Campylobacter;Campylobacteraceae;Campylobacterales;Epsilonproteobacteria;Proteobacteria;Bacteria	0.2.21.5.1.2.2	Campylobacter	1e-07	1e-07	1e-07	1e-07	1e-07	1e-07	1e-07	1e-07	1e-07	1e-07	1e-07	1e-07	1e-07	1e-07	1e-07	1e-07	1e-07	1e-07	1e-07	1e-07	1e-07	1e-07	1e-07	1e-07	1e-07	1e-07	1e-07	1e-07	1e-07	1e-07	1e-07	1e-07	1e-07	1e-07	1e-07	1e-07	1e-07	1e-07	1e-07	1e-07	2.457	1e-07	1e-07	1e-07	1e-07	1e-07	1e-07
unclassified;unclassified;Alteromonadales;Gammaproteobacteria;Proteobacteria;Bacteria	0.2.21.6.6.11.1	unclassified	1e-07	1e-07	1e-07	1e-07	1e-07	1e-07	1e-07	1e-07	1e-07	1e-07	1e-07	1e-07	1e-07	1e-07	1e-07	1e-07	1e-07	1e-07	1e-07	1e-07	1e-07	1e-07	1e-07	1e-07	1e-07	1e-07	1e-07	1e-07	1e-07	1e-07	1e-07	1e-07	1e-07	1e-07	1e-07	1e-07	1e-07	1e-07	1e-07	1e-07	2.457	1e-07	1e-07	1e-07	1e-07	1e-07	1e-07
Salinicola;Halomonadaceae;Oceanospirillales;Gammaproteobacteria;Proteobacteria;Bacteria	0.2.21.6.12.4.10	Salinicola	1e-07	1e-07	1e-07	1e-07	1e-07	1e-07	1e-07	1e-07	1e-07	1e-07	1e-07	1e-07	1e-07	1e-07	1e-07	1e-07	1e-07	1e-07	1e-07	1e-07	1e-07	1e-07	1e-07	1e-07	1e-07	1e-07	1e-07	1e-07	1e-07	1e-07	1e-07	1e-07	1e-07	1e-07	1e-07	1e-07	1e-07	1e-07	1e-07	1e-07	2.457	1e-07	1e-07	1e-07	1e-07	1e-07	1e-07
unclassified;Lactobacillaceae;Lactobacillales;Bacilli;Firmicutes;Bacteria	0.2.30.1.2.4.4	unclassified	1e-07	1e-07	1e-07	1e-07	1e-07	1e-07	1e-07	1e-07	1e-07	1e-07	1e-07	1e-07	1e-07	1e-07	1e-07	1e-07	1e-07	1e-07	1e-07	1e-07	1e-07	1e-07	1e-07	1e-07	1e-07	1e-07	1e-07	1e-07	1e-07	1e-07	1e-07	1e-07	1e-07	1e-07	1e-07	1e-07	1e-07	1e-07	1e-07	1e-07	2.457	1e-07	1e-07	1e-07	1e-07	1e-07	1e-07
unclassified;Microbacteriaceae;Actinomycetales;Actinobacteria;Actinobacteria;Bacteria	0.2.2.1.2.24.35	unclassified	1e-07	4.01123	13.5379	3.21027	3.07314	12.9904	1e-07	1e-07	1e-07	1.28156	2.71297	6.68449	3.4638	1e-07	1e-07	1e-07	1e-07	1e-07	1e-07	1.53941	1e-07	2.41546	1e-07	2.73299	1e-07	1e-07	1e-07	1e-07	2.72183	1e-07	1e-07	1e-07	2.00884	4.37573	2.10438	14.0365	6.57318	2.65604	1.8457	3.98486	4.91401	4.47728	2.29516	1e-07	1e-07	1e-07	1e-07
Bacteroides;Bacteroidaceae;Bacteroidales;Bacteroidia;Bacteroidetes;Bacteria	0.2.5.2.1.6.3	Bacteroides	1e-07	1e-07	9.02527	1e-07	12.2926	15.5885	1e-07	1e-07	1e-07	1e-07	2.71297	1e-07	5.19571	16.3522	7.69823	2.29727	1e-07	1e-07	6.8918	1.53941	1e-07	1e-07	1e-07	2.73299	1e-07	1e-07	1e-07	1e-07	1e-07	4.1425	3.92003	1e-07	1e-07	33.5473	1e-07	1e-07	1e-07	1e-07	1e-07	3.98486	7.37101	6.71592	1e-07	1e-07	1e-07	4.71365	1e-07
unclassified;Lachnospiraceae;Clostridiales;Clostridia;Firmicutes;Bacteria	0.2.30.2.1.21.28	unclassified	1e-07	1e-07	1e-07	1e-07	1e-07	15.5885	3.33444	1e-07	1e-07	1e-07	1e-07	1e-07	1.7319	2.51572	1e-07	1e-07	1e-07	1e-07	1e-07	1e-07	1e-07	1e-07	1e-07	1e-07	1e-07	1e-07	1e-07	1e-07	1e-07	1e-07	3.92003	1e-07	2.00884	4.37573	2.10438	2.00521	1e-07	1e-07	1e-07	1e-07	1e-07	1e-07	1e-07	1e-07	1e-07	1e-07	3.52983
Lachnospiracea_incertae_sedis;Lachnospiraceae;Clostridiales;Clostridia;Firmicutes;Bacteria	0.2.30.2.1.21.16	Lachnospiracea_incertae_sedis	1e-07	1e-07	1e-07	1e-07	1e-07	2.59808	1e-07	1e-07	1e-07	1e-07	8.1389	1e-07	1e-07	1.25786	2.56608	4.59453	1e-07	1e-07	1e-07	1e-07	1e-07	1e-07	1e-07	1e-07	1e-07	1e-07	1e-07	1e-07	1e-07	1e-07	1e-07	1e-07	1e-07	1e-07	2.10438	2.00521	1e-07	1e-07	5.5371	1e-07	1e-07	2.23864	25.2467	2.33645	1e-07	1e-07	1e-07
Sphingomonas;Sphingomonadaceae;Sphingomonadales;Alphaproteobacteria;Proteobacteria;Bacteria	0.2.21.2.11.2.6	Sphingomonas	1e-07	1e-07	1e-07	1e-07	1e-07	2.59808	6.66889	1e-07	2.26398	1e-07	1e-07	1e-07	1.7319	2.51572	1e-07	2.29727	1e-07	1e-07	6.8918	1e-07	1e-07	1e-07	1.89502	2.73299	1e-07	1.86672	1e-07	1e-07	2.72183	1e-07	3.92003	3.74392	2.00884	2.91715	2.10438	4.01043	1e-07	2.65604	3.6914	1.99243	1e-07	2.23864	1e-07	1e-07	2.79018	1e-07	1e-07
Rhodococcus;Nocardiaceae;Actinomycetales;Actinobacteria;Actinobacteria;Bacteria	0.2.2.1.2.30.5	Rhodococcus	1e-07	1e-07	1e-07	3.21027	9.21942	5.19616	3.33444	4.65333	2.26398	2.56312	5.42594	4.0107	1e-07	6.28931	5.13215	6.8918	6.77736	1e-07	1e-07	1.53941	2.45459	2.41546	1e-07	5.46597	1e-07	3.73343	1e-07	1e-07	1e-07	8.285	7.84006	7.48783	6.02652	5.83431	8.41751	8.02085	8.76424	5.31208	3.6914	11.9546	2.457	4.47728	4.59031	7.00935	2.79018	16.4978	7.05965
Microbacterium;Microbacteriaceae;Actinomycetales;Actinobacteria;Actinobacteria;Bacteria	0.2.2.1.2.24.20	Microbacterium	3.80373	8.02246	1e-07	1e-07	15.3657	2.59808	1e-07	1e-07	11.3199	10.2525	2.71297	13.369	1e-07	11.3208	7.69823	4.59453	6.77736	1e-07	1e-07	6.15764	2.45459	14.4928	1e-07	1e-07	1e-07	1.86672	1e-07	1e-07	10.8873	4.1425	3.92003	1e-07	14.0619	4.37573	4.20875	4.01043	4.38212	5.31208	12.9199	1.99243	4.91401	11.1932	4.59031	2.33645	13.9509	2.35682	3.52983
Methylobacterium;Methylobacteriaceae;Rhizobiales;Alphaproteobacteria;Proteobacteria;Bacteria	0.2.21.2.6.8.2	Methylobacterium	7.60746	4.01123	1e-07	12.8411	3.07314	10.3923	6.66889	1e-07	6.79194	1.28156	2.71297	5.34759	1e-07	1.25786	5.13215	4.59453	1e-07	3.80952	1e-07	1e-07	1e-07	1e-07	1.89502	1e-07	1e-07	1e-07	1e-07	1.30497	2.72183	1e-07	3.92003	14.9757	1e-07	5.83431	4.20875	4.01043	1e-07	1e-07	1e-07	3.98486	4.91401	8.95456	2.29516	9.3458	1e-07	1e-07	1e-07
Paracoccus;Rhodobacteraceae;Rhodobacterales;Alphaproteobacteria;Proteobacteria;Bacteria	0.2.21.2.7.1.41	Paracoccus	1e-07	1e-07	4.51264	6.42055	3.07314	2.59808	13.3378	37.2266	1e-07	1.28156	29.8426	6.68449	8.65951	21.3836	10.2643	1e-07	6.77736	3.80952	1e-07	1e-07	1e-07	1e-07	1e-07	1e-07	1e-07	1.86672	1e-07	1e-07	1e-07	1e-07	1e-07	3.74392	1e-07	36.4644	4.20875	4.01043	1e-07	2.65604	12.9199	1.99243	12.285	1e-07	25.2467	9.3458	1e-07	9.42729	10.5895
Finegoldia;Clostridiales_Incertae_Sedis_XI;Clostridiales;Clostridia;Firmicutes;Bacteria	0.2.30.2.1.7.2	Finegoldia	1e-07	1e-07	1e-07	3.21027	1e-07	1e-07	1e-07	4.65333	1e-07	1e-07	5.42594	1e-07	5.19571	5.03145	1e-07	13.7836	1e-07	1e-07	1e-07	1e-07	1e-07	1e-07	1e-07	1e-07	1e-07	1e-07	1e-07	1e-07	1e-07	1e-07	1e-07	14.9757	14.0619	21.8786	2.10438	14.0365	1e-07	1e-07	1.8457	1e-07	4.91401	2.23864	2.29516	9.3458	2.79018	2.35682	1e-07
Gemella;Bacillales_Incertae_Sedis_XI;Bacillales;Bacilli;Firmicutes;Bacteria	0.2.30.1.1.5.1	Gemella	1e-07	1e-07	4.51264	3.21027	1e-07	2.59808	20.0067	27.92	2.26398	1.28156	1e-07	1e-07	13.8552	28.9308	12.8304	29.8645	1e-07	1.90476	13.7836	1e-07	1e-07	1e-07	1.89502	2.73299	1e-07	1e-07	1e-07	1e-07	1e-07	1e-07	1e-07	3.74392	2.00884	33.5473	6.31313	18.0469	1e-07	2.65604	18.457	9.96214	2.457	8.95456	45.9031	7.00935	16.7411	4.71365	35.2983
Brevundimonas;Caulobacteraceae;Caulobacterales;Alphaproteobacteria;Proteobacteria;Bacteria	0.2.21.2.3.1.2	Brevundimonas	1e-07	1e-07	1e-07	1e-07	6.14628	2.59808	1e-07	4.65333	2.26398	7.68935	1e-07	1.3369	1.7319	2.51572	5.13215	13.7836	1e-07	1.90476	1e-07	1e-07	1e-07	2.41546	1e-07	1e-07	1e-07	1e-07	1e-07	1e-07	2.72183	4.1425	1e-07	3.74392	2.00884	7.29288	2.10438	4.01043	1e-07	2.65604	1e-07	3.98486	2.457	1e-07	4.59031	9.3458	2.79018	1e-07	7.05965
unclassified;unclassified;Actinomycetales;Actinobacteria;Actinobacteria;Bacteria	0.2.2.1.2.46.1	unclassified	7.60746	1e-07	1e-07	1e-07	12.2926	1e-07	10.0033	9.30665	2.26398	1e-07	5.42594	1e-07	1e-07	13.8365	20.5286	20.6754	1e-07	3.80952	6.8918	1e-07	2.45459	1e-07	1.89502	1e-07	7.29927	3.73343	5.82977	1e-07	1e-07	8.285	1e-07	3.74392	2.00884	16.0443	6.31313	8.02085	1e-07	2.65604	9.2285	7.96971	7.37101	8.95456	18.3613	7.00935	2.79018	9.42729	21.179
Enhydrobacter;Moraxellaceae;Pseudomonadales;Gammaproteobacteria;Proteobacteria;Bacteria	0.2.21.6.14.1.3	Enhydrobacter	1e-07	1e-07	1e-07	1e-07	1e-07	2.59808	3.33444	1e-07	1e-07	1e-07	2.71297	4.0107	1e-07	2.51572	5.13215	6.8918	3.38868	1e-07	1e-07	1e-07	1e-07	1e-07	1e-07	1e-07	1e-07	1e-07	1e-07	1.30497	1e-07	1e-07	1e-07	7.48783	2.00884	8.75146	2.10438	4.01043	1e-07	1e-07	3.6914	3.98486	2.457	6.71592	11.4758	11.6822	2.79018	1e-07	3.52983
Rothia;Micrococcaceae;Actinomycetales;Actinobacteria;Actinobacteria;Bacteria	0.2.2.1.2.25.9	Rothia	1e-07	1e-07	4.51264	1e-07	1e-07	15.5885	3.33444	4.65333	2.26398	1e-07	1e-07	1e-07	1.7319	26.4151	12.8304	6.8918	3.38868	1e-07	1e-07	1e-07	1e-07	1e-07	1e-07	1e-07	1e-07	1e-07	1e-07	1.30497	1e-07	1e-07	3.92003	3.74392	1e-07	7.29288	4.20875	4.01043	1e-07	1e-07	1.8457	1.99243	9.82801	2.23864	16.0661	25.7009	11.1607	2.35682	1e-07
Prevotella;Prevotellaceae;Bacteroidales;Bacteroidia;Bacteroidetes;Bacteria	0.2.5.2.1.4.3	Prevotella	1e-07	1e-07	1e-07	3.21027	6.14628	2.59808	6.66889	1e-07	1e-07	1e-07	1e-07	1e-07	1e-07	2.51572	1e-07	2.29727	1e-07	1e-07	6.8918	1e-07	1e-07	1e-07	1.89502	1e-07	1e-07	1e-07	1e-07	1e-07	1e-07	1e-07	1e-07	1e-07	1e-07	4.37573	1e-07	2.00521	1e-07	1e-07	1.8457	3.98486	2.457	1e-07	1e-07	2.33645	5.58036	1e-07	3.52983
Kaistia;Rhizobiaceae;Rhizobiales;Alphaproteobacteria;Proteobacteria;Bacteria	0.2.21.2.6.11.2	Kaistia	1e-07	1e-07	1e-07	1e-07	1e-07	1e-07	1e-07	1e-07	1e-07	1e-07	1e-07	1e-07	1e-07	1e-07	1e-07	1e-07	1e-07	1e-07	1e-07	1e-07	1e-07	2.41546	1e-07	1e-07	1e-07	1e-07	1e-07	1e-07	1e-07	1e-07	1e-07	1e-07	6.02652	1e-07	1e-07	2.00521	1e-07	1e-07	1e-07	1e-07	1e-07	1e-07	2.29516	1e-07	2.79018	1e-07	1e-07
Atopostipes;Carnobacteriaceae;Lactobacillales;Bacilli;Firmicutes;Bacteria	0.2.30.1.2.2.6	Atopostipes	1e-07	1e-07	1e-07	1e-07	1e-07	2.59808	3.33444	1e-07	1e-07	1e-07	1e-07	1e-07	1e-07	1e-07	2.56608	1e-07	1e-07	1e-07	1e-07	1e-07	1e-07	1e-07	1e-07	1e-07	1e-07	3.73343	1e-07	1e-07	1e-07	1e-07	1e-07	1e-07	1e-07	1e-07	1e-07	1e-07	1e-07	1e-07	1e-07	3.98486	1e-07	1e-07	1e-07	1e-07	1e-07	1e-07	1e-07
Clostridium_XI;Peptostreptococcaceae;Clostridiales;Clostridia;Firmicutes;Bacteria	0.2.30.2.1.25.2	Clostridium_XI	1e-07	1e-07	1e-07	1e-07	1e-07	1e-07	1e-07	1e-07	1e-07	1e-07	1e-07	1e-07	1e-07	1e-07	1e-07	1e-07	1e-07	1e-07	1e-07	1e-07	1e-07	1e-07	1e-07	1e-07	1e-07	1e-07	1e-07	1e-07	1e-07	1e-07	1e-07	1e-07	1e-07	1e-07	1e-07	1e-07	4.38212	1e-07	1e-07	1e-07	1e-07	1e-07	2.29516	1e-07	1e-07	1e-07	1e-07
Shinella;Rhodocyclaceae;Rhodocyclales;Betaproteobacteria;Proteobacteria;Bacteria	0.2.21.3.6.1.13	Shinella	1e-07	1e-07	1e-07	1e-07	1e-07	1e-07	1e-07	1e-07	1e-07	1e-07	1e-07	1e-07	1e-07	1e-07	1e-07	1e-07	1e-07	1e-07	1e-07	1e-07	1e-07	1e-07	1e-07	1e-07	1e-07	1e-07	1e-07	1e-07	1e-07	1e-07	1e-07	1e-07	2.00884	1e-07	1e-07	1e-07	1e-07	1e-07	1e-07	1e-07	1e-07	1e-07	1e-07	1e-07	1e-07	1e-07	1e-07
Oribacterium;Lachnospiraceae;Clostridiales;Clostridia;Firmicutes;Bacteria	0.2.30.2.1.21.20	Oribacterium	1e-07	1e-07	1e-07	1e-07	1e-07	1e-07	1e-07	1e-07	1e-07	1e-07	1e-07	1e-07	1e-07	1e-07	1e-07	1e-07	1e-07	1e-07	1e-07	1e-07	1e-07	1e-07	1e-07	1e-07	1e-07	1e-07	1e-07	1e-07	1e-07	1e-07	1e-07	1e-07	1e-07	1.45858	1e-07	1e-07	1e-07	1e-07	1e-07	1e-07	1e-07	1e-07	1e-07	1e-07	1e-07	4.71365	1e-07
Zimmermannella;Microbacteriaceae;Actinomycetales;Actinobacteria;Actinobacteria;Bacteria	0.2.2.1.2.24.34	Zimmermannella	1e-07	1e-07	1e-07	1e-07	1e-07	1e-07	1e-07	1e-07	1e-07	1e-07	1e-07	1e-07	1e-07	1e-07	1e-07	1e-07	1e-07	1e-07	1e-07	1e-07	1e-07	1e-07	1e-07	1e-07	1e-07	1e-07	1e-07	1e-07	1e-07	1e-07	1e-07	1e-07	1e-07	1e-07	1e-07	1e-07	1e-07	1e-07	1e-07	1e-07	1e-07	1e-07	1e-07	4.6729	1e-07	1e-07	1e-07
Ochrobactrum;Brucellaceae;Rhizobiales;Alphaproteobacteria;Proteobacteria;Bacteria	0.2.21.2.6.5.5	Ochrobactrum	1e-07	1e-07	1e-07	1e-07	1e-07	1e-07	1e-07	1e-07	1e-07	1e-07	5.42594	1e-07	1e-07	1e-07	1e-07	1e-07	1e-07	1e-07	1e-07	1e-07	1e-07	1e-07	1e-07	1e-07	1e-07	1e-07	1e-07	1e-07	1e-07	1e-07	1e-07	1e-07	1e-07	1e-07	1e-07	1e-07	1e-07	1e-07	1e-07	1e-07	1e-07	1e-07	1e-07	1e-07	1e-07	1e-07	1e-07
Stenoxybacter;Neisseriaceae;Neisseriales;Betaproteobacteria;Proteobacteria;Bacteria	0.2.21.3.4.1.26	Stenoxybacter	1e-07	1e-07	1e-07	1e-07	1e-07	1e-07	1e-07	1e-07	1e-07	1e-07	1e-07	1e-07	1e-07	1e-07	1e-07	1e-07	1e-07	1e-07	1e-07	1e-07	1e-07	1e-07	1e-07	1e-07	1e-07	1e-07	1e-07	1e-07	1e-07	1e-07	1e-07	1e-07	1e-07	1e-07	1e-07	1e-07	1e-07	1e-07	1e-07	1e-07	1e-07	1e-07	1e-07	1e-07	1e-07	1e-07	1e-07
Geodermatophilus;Geodermatophilaceae;Actinomycetales;Actinobacteria;Actinobacteria;Bacteria	0.2.2.1.2.18.2	Geodermatophilus	1e-07	1e-07	1e-07	1e-07	1e-07	1e-07	1e-07	1e-07	1e-07	1e-07	1e-07	1e-07	1e-07	1e-07	1e-07	1e-07	1e-07	1e-07	1e-07	1e-07	1e-07	1e-07	1e-07	1e-07	1e-07	1e-07	1e-07	1e-07	1e-07	1e-07	1e-07	1e-07	1e-07	1e-07	1e-07	1e-07	1e-07	1e-07	1e-07	1e-07	1e-07	1e-07	1e-07	1e-07	1e-07	1e-07	1e-07
Fusibacter;Clostridiales_Incertae_Sedis_XII;Clostridiales;Clostridia;Firmicutes;Bacteria	0.2.30.2.1.8.2	Fusibacter	1e-07	1e-07	1e-07	1e-07	1e-07	1e-07	1e-07	1e-07	1e-07	1e-07	1e-07	1e-07	1e-07	1e-07	1e-07	1e-07	1e-07	1e-07	1e-07	1e-07	1e-07	1e-07	1e-07	1e-07	1e-07	1e-07	1e-07	1e-07	1e-07	1e-07	1e-07	1e-07	1e-07	1e-07	1e-07	1e-07	1e-07	1e-07	1e-07	1e-07	1e-07	1e-07	1e-07	1e-07	1e-07	1e-07	1e-07
unclassified;unclassified;Sphingobacteriales;Sphingobacteria;Bacteroidetes;Bacteria	0.2.5.3.1.8.1	unclassified	1e-07	1e-07	1e-07	1e-07	1e-07	1e-07	1e-07	1e-07	1e-07	1e-07	1e-07	8.02139	1e-07	1e-07	1e-07	1e-07	1e-07	1e-07	1e-07	1e-07	1e-07	1e-07	1.89502	1e-07	1e-07	1e-07	1e-07	1e-07	1e-07	1e-07	1e-07	1e-07	1e-07	1e-07	1e-07	1e-07	1e-07	1e-07	1e-07	1e-07	2.457	6.71592	1e-07	1e-07	1e-07	1e-07	1e-07
unclassified;Sinobacteraceae;Xanthomonadales;Gammaproteobacteria;Proteobacteria;Bacteria	0.2.21.6.16.1.7	unclassified	1e-07	1e-07	1e-07	1e-07	1e-07	1e-07	1e-07	1e-07	1e-07	1e-07	1e-07	1e-07	1e-07	1e-07	1e-07	1e-07	1e-07	1e-07	1e-07	1e-07	1e-07	1e-07	1e-07	1e-07	1e-07	1e-07	1e-07	1e-07	1e-07	1e-07	1e-07	1e-07	1e-07	1e-07	1e-07	1e-07	1e-07	1e-07	1e-07	1e-07	1e-07	1e-07	1e-07	2.33645	1e-07	1e-07	1e-07
Ignatzschineria;Xanthomonadaceae;Xanthomonadales;Gammaproteobacteria;Proteobacteria;Bacteria	0.2.21.6.16.2.8	Ignatzschineria	1e-07	1e-07	1e-07	1e-07	1e-07	1e-07	1e-07	1e-07	1e-07	1e-07	1e-07	1e-07	1e-07	1e-07	1e-07	1e-07	1e-07	1e-07	1e-07	1e-07	1e-07	1e-07	1e-07	1e-07	1e-07	1e-07	1e-07	1e-07	1e-07	1e-07	1e-07	1e-07	1e-07	1e-07	1e-07	1e-07	1e-07	1e-07	1e-07	1e-07	1e-07	1e-07	1e-07	1e-07	1e-07	1e-07	1e-07
Fibrella;Cytophagaceae;Sphingobacteriales;Sphingobacteria;Bacteroidetes;Bacteria	0.2.5.3.1.6.7	Fibrella	1e-07	1e-07	1e-07	1e-07	1e-07	1e-07	1e-07	1e-07	1e-07	1e-07	1e-07	1e-07	1e-07	1e-07	1e-07	1e-07	1e-07	1e-07	1e-07	1e-07	1e-07	1e-07	1e-07	1e-07	1e-07	1e-07	1e-07	1e-07	1e-07	1e-07	1e-07	1e-07	1e-07	1e-07	1e-07	1e-07	1e-07	1e-07	1e-07	1e-07	1e-07	1e-07	1e-07	1e-07	1e-07	1e-07	1e-07
Methylotenera;Methylophilaceae;Methylophilales;Betaproteobacteria;Proteobacteria;Bacteria	0.2.21.3.3.1.3	Methylotenera	1e-07	1e-07	1e-07	1e-07	1e-07	1e-07	1e-07	1e-07	1e-07	1e-07	1e-07	4.0107	1e-07	1e-07	2.56608	1e-07	1e-07	1e-07	1e-07	1e-07	1e-07	1e-07	1e-07	1e-07	1e-07	1e-07	1e-07	1e-07	1e-07	1e-07	1e-07	1e-07	1e-07	1e-07	1e-07	1e-07	1e-07	1e-07	1.8457	1e-07	1e-07	1e-07	1e-07	1e-07	1e-07	1e-07	1e-07
Megasphaera;Veillonellaceae;Selenomonadales;Negativicutes;Firmicutes;Bacteria	0.2.30.4.1.2.14	Megasphaera	1e-07	1e-07	1e-07	1e-07	1e-07	2.59808	1e-07	1e-07	1e-07	1e-07	1e-07	8.02139	1e-07	1e-07	1e-07	4.59453	1e-07	1e-07	1e-07	1e-07	1e-07	1e-07	1e-07	1e-07	1e-07	1e-07	1e-07	1e-07	1e-07	1e-07	1e-07	1e-07	1e-07	1e-07	1e-07	1e-07	1e-07	1e-07	1e-07	1e-07	1e-07	1e-07	1e-07	2.33645	1e-07	1e-07	1e-07
Zavarzinella;Planctomycetaceae;Planctomycetales;Planctomycetacia;Planctomycetes;Bacteria	0.2.20.1.1.1.8	Zavarzinella	1e-07	1e-07	1e-07	1e-07	1e-07	1e-07	1e-07	1e-07	1e-07	1e-07	1e-07	1.3369	1e-07	1e-07	1e-07	1e-07	1e-07	1e-07	1e-07	1e-07	1e-07	1e-07	1e-07	1e-07	1e-07	1e-07	1e-07	1e-07	1e-07	1e-07	1e-07	1e-07	1e-07	1e-07	1e-07	1e-07	1e-07	1e-07	1e-07	1e-07	1e-07	1e-07	1e-07	1e-07	1e-07	1e-07	1e-07
Leifsonia;Microbacteriaceae;Actinomycetales;Actinobacteria;Actinobacteria;Bacteria	0.2.2.1.2.24.17	Leifsonia	3.80373	1e-07	1e-07	1e-07	1e-07	1e-07	1e-07	1e-07	6.79194	5.12623	2.71297	2.6738	1e-07	1.25786	2.56608	2.29727	1e-07	1e-07	1e-07	1e-07	1e-07	1e-07	1e-07	1e-07	1e-07	1e-07	1e-07	1e-07	1e-07	12.4275	1e-07	1e-07	1e-07	1e-07	6.31313	2.00521	1e-07	1e-07	1e-07	1e-07	1e-07	1e-07	1e-07	1e-07	1e-07	2.35682	1e-07
Alcaligenes;Alcaligenaceae;Burkholderiales;Betaproteobacteria;Proteobacteria;Bacteria	0.2.21.3.1.1.3	Alcaligenes	1e-07	1e-07	1e-07	1e-07	1e-07	1e-07	1e-07	1e-07	2.26398	1.28156	1e-07	1e-07	1e-07	1e-07	1e-07	1e-07	1e-07	1e-07	1e-07	1e-07	1e-07	1e-07	1e-07	1e-07	1e-07	1e-07	1e-07	1e-07	1e-07	4.1425	1e-07	1e-07	1e-07	1e-07	1e-07	1e-07	1e-07	1e-07	1e-07	1e-07	1e-07	1e-07	1e-07	1e-07	1e-07	1e-07	1e-07
Wautersiella;Flavobacteriaceae;Flavobacteriales;Flavobacteria;Bacteroidetes;Bacteria	0.2.5.4.1.2.83	Wautersiella	1e-07	1e-07	1e-07	1e-07	1e-07	1e-07	1e-07	1e-07	1e-07	1e-07	1e-07	1e-07	1e-07	1e-07	1e-07	1e-07	1e-07	1e-07	1e-07	1e-07	1e-07	1e-07	1e-07	1e-07	1e-07	1e-07	1e-07	1e-07	1e-07	4.1425	1e-07	1e-07	1e-07	1e-07	1e-07	1e-07	1e-07	1e-07	1e-07	1e-07	1e-07	1e-07	1e-07	1e-07	1e-07	1e-07	1e-07
Gp3;Acidobacteria_Gp3_family_incertae_sedis;Acidobacteria_Gp3_order_incertae_sedis;Acidobacteria_Gp3;Acidobacteria;Bacteria	0.2.1.20.1.1.1	Gp3	1e-07	1e-07	1e-07	1e-07	1e-07	1e-07	1e-07	1e-07	1e-07	1e-07	1e-07	1e-07	1e-07	1e-07	1e-07	1e-07	1e-07	1e-07	1e-07	1e-07	1e-07	1e-07	1e-07	1e-07	1e-07	1e-07	1e-07	1e-07	1e-07	4.1425	1e-07	1e-07	1e-07	1e-07	1e-07	1e-07	1e-07	1e-07	1e-07	1e-07	1e-07	1e-07	1e-07	1e-07	1e-07	1e-07	1e-07
Pelomonas;Comamonadaceae;Burkholderiales;Betaproteobacteria;Proteobacteria;Bacteria	0.2.21.3.1.4.20	Pelomonas	1e-07	1e-07	1e-07	1e-07	1e-07	1e-07	1e-07	1e-07	1e-07	1e-07	1e-07	1e-07	1e-07	1e-07	2.56608	1e-07	1e-07	1e-07	1e-07	1e-07	1e-07	2.41546	1e-07	1e-07	1e-07	1e-07	1e-07	1e-07	2.72183	1e-07	11.7601	1e-07	1e-07	1.45858	2.10438	1e-07	2.19106	1e-07	1e-07	1e-07	1e-07	1e-07	1e-07	1e-07	1e-07	1e-07	1e-07
unclassified;unclassified;unclassified;Alphaproteobacteria;Proteobacteria;Bacteria	0.2.21.2.12.1.1	unclassified	1e-07	1e-07	1e-07	1e-07	1e-07	1e-07	1e-07	1e-07	1e-07	1e-07	1e-07	1e-07	1e-07	1e-07	1e-07	1e-07	1e-07	1e-07	1e-07	1e-07	1e-07	1e-07	1e-07	1e-07	1e-07	1e-07	1e-07	1e-07	1e-07	4.1425	3.92003	1e-07	1e-07	1.45858	1e-07	1e-07	1e-07	1e-07	1e-07	1e-07	1e-07	1e-07	1e-07	1e-07	2.79018	1e-07	1e-07
Devosia;Hyphomicrobiaceae;Rhizobiales;Alphaproteobacteria;Proteobacteria;Bacteria	0.2.21.2.6.7.4	Devosia	1e-07	1e-07	1e-07	1e-07	1e-07	1e-07	1e-07	1e-07	1e-07	1e-07	1e-07	1e-07	1e-07	1e-07	1e-07	1e-07	1e-07	1e-07	1e-07	1e-07	1e-07	1e-07	1e-07	1e-07	1e-07	1e-07	1e-07	1e-07	1e-07	4.1425	1e-07	1e-07	1e-07	1e-07	1e-07	1e-07	1e-07	1e-07	1e-07	1e-07	1e-07	1e-07	1e-07	1e-07	1e-07	1e-07	1e-07
unclassified;Polyangiaceae;Myxococcales;Deltaproteobacteria;Proteobacteria;Bacteria	0.2.21.4.8.7.4	unclassified	1e-07	1e-07	1e-07	1e-07	1e-07	1e-07	1e-07	1e-07	1e-07	1e-07	1e-07	1e-07	1e-07	1e-07	1e-07	1e-07	1e-07	1e-07	1e-07	1e-07	1e-07	1e-07	1e-07	1e-07	1e-07	1e-07	1e-07	1e-07	1e-07	1e-07	1e-07	1e-07	1e-07	1e-07	1e-07	1e-07	2.19106	1e-07	1e-07	1e-07	1e-07	1e-07	1e-07	1e-07	1e-07	1e-07	1e-07
Parabacteroides;Porphyromonadaceae;Bacteroidales;Bacteroidia;Bacteroidetes;Bacteria	0.2.5.2.1.3.6	Parabacteroides	1e-07	1e-07	1e-07	1e-07	1e-07	5.19616	1e-07	1e-07	1e-07	1e-07	1e-07	1e-07	1e-07	1e-07	1e-07	1e-07	1e-07	1e-07	1e-07	1e-07	1e-07	1e-07	1e-07	1e-07	1e-07	1e-07	1e-07	1e-07	1e-07	1e-07	1e-07	1e-07	1e-07	1e-07	2.10438	1e-07	1e-07	1e-07	1e-07	1e-07	1e-07	1e-07	9.18063	1e-07	1e-07	1e-07	1e-07
Cryobacterium;Microbacteriaceae;Actinomycetales;Actinobacteria;Actinobacteria;Bacteria	0.2.2.1.2.24.7	Cryobacterium	1e-07	1e-07	1e-07	1e-07	1e-07	1e-07	1e-07	1e-07	1e-07	1e-07	1e-07	1.3369	1e-07	1e-07	1e-07	1e-07	1e-07	1e-07	1e-07	1e-07	1e-07	1e-07	1e-07	1e-07	1e-07	1e-07	1e-07	1e-07	1e-07	1e-07	1e-07	1e-07	1e-07	1e-07	1e-07	1e-07	1e-07	1e-07	1e-07	1e-07	1e-07	1e-07	2.29516	1e-07	1e-07	1e-07	1e-07
Clavibacter;Microbacteriaceae;Actinomycetales;Actinobacteria;Actinobacteria;Bacteria	0.2.2.1.2.24.6	Clavibacter	1e-07	1e-07	1e-07	1e-07	1e-07	1e-07	1e-07	1e-07	1e-07	1e-07	1e-07	1e-07	1e-07	1e-07	1e-07	1e-07	1e-07	1e-07	1e-07	1e-07	1e-07	1e-07	1e-07	1e-07	1e-07	1e-07	1e-07	1e-07	1e-07	1e-07	1e-07	1e-07	1e-07	1e-07	1e-07	1e-07	1e-07	1e-07	1e-07	1e-07	1e-07	1e-07	1e-07	1e-07	1e-07	1e-07	1e-07
Clostridium_XlVb;Lachnospiraceae;Clostridiales;Clostridia;Firmicutes;Bacteria	0.2.30.2.1.21.8	Clostridium_XlVb	1e-07	1e-07	1e-07	1e-07	1e-07	1e-07	1e-07	1e-07	1e-07	1e-07	1e-07	1e-07	1e-07	1e-07	1e-07	1e-07	1e-07	1e-07	1e-07	1e-07	1e-07	1e-07	1e-07	1e-07	1e-07	1e-07	1e-07	1e-07	1e-07	1e-07	1e-07	1e-07	1e-07	1e-07	1e-07	1e-07	1e-07	1e-07	1e-07	1e-07	1e-07	1e-07	1e-07	1e-07	1e-07	1e-07	1e-07
Arcicella;Cytophagaceae;Sphingobacteriales;Sphingobacteria;Bacteroidetes;Bacteria	0.2.5.3.1.6.2	Arcicella	1e-07	1e-07	1e-07	1e-07	9.21942	1e-07	1e-07	1e-07	1e-07	1e-07	1e-07	1e-07	1e-07	1e-07	5.13215	1e-07	1e-07	1e-07	1e-07	3.07882	1e-07	1e-07	1e-07	1e-07	1e-07	1e-07	1.94326	1e-07	1e-07	1e-07	1e-07	1e-07	1e-07	1.45858	1e-07	1e-07	1e-07	1e-07	1e-07	1e-07	1e-07	1e-07	1e-07	1e-07	1e-07	1e-07	1e-07
Dongia;Rhodospirillaceae;Rhodospirillales;Alphaproteobacteria;Proteobacteria;Bacteria	0.2.21.2.8.2.5	Dongia	1e-07	1e-07	1e-07	1e-07	3.07314	1e-07	1e-07	1e-07	1e-07	1e-07	1e-07	1e-07	1e-07	1e-07	1e-07	1e-07	1e-07	1e-07	1e-07	1e-07	1e-07	1e-07	1e-07	1e-07	1e-07	1e-07	1e-07	1e-07	1e-07	1e-07	1e-07	1e-07	1e-07	1e-07	1e-07	1e-07	1e-07	1e-07	1e-07	1e-07	1e-07	1e-07	1e-07	1e-07	1e-07	1e-07	1e-07
Pectobacterium;Enterobacteriaceae;Enterobacteriales;Gammaproteobacteria;Proteobacteria;Bacteria	0.2.21.6.1.1.25	Pectobacterium	1e-07	1e-07	1e-07	1e-07	9.21942	10.3923	3.33444	1e-07	1e-07	7.68935	1e-07	1.3369	1e-07	2.51572	1e-07	1e-07	3.38868	1e-07	6.8918	1.53941	2.45459	1e-07	1.89502	1e-07	1e-07	1e-07	1e-07	1e-07	1e-07	1e-07	3.92003	1e-07	6.02652	4.37573	4.20875	4.01043	1e-07	1e-07	1e-07	1e-07	1e-07	1e-07	2.29516	4.6729	2.79018	1e-07	1e-07
unclassified;Geodermatophilaceae;Actinomycetales;Actinobacteria;Actinobacteria;Bacteria	0.2.2.1.2.18.4	unclassified	1e-07	1e-07	1e-07	1e-07	3.07314	5.19616	1e-07	1e-07	1e-07	1e-07	1e-07	1e-07	1e-07	1e-07	1e-07	1e-07	1e-07	1e-07	1e-07	1e-07	1e-07	1e-07	1e-07	1e-07	1e-07	1e-07	1e-07	1e-07	1e-07	1e-07	3.92003	1e-07	1e-07	1e-07	1e-07	1e-07	1e-07	1e-07	1e-07	1e-07	1e-07	1e-07	1e-07	1e-07	1e-07	1e-07	1e-07
Sphingopyxis;Sphingomonadaceae;Sphingomonadales;Alphaproteobacteria;Proteobacteria;Bacteria	0.2.21.2.11.2.7	Sphingopyxis	3.80373	1e-07	1e-07	1e-07	1e-07	7.79423	1e-07	1e-07	1e-07	1e-07	1e-07	1.3369	1e-07	1e-07	1e-07	1e-07	1e-07	1e-07	1e-07	3.07882	1e-07	1e-07	1e-07	1e-07	1e-07	1e-07	1e-07	1e-07	1e-07	1e-07	1e-07	1e-07	1e-07	1e-07	1e-07	2.00521	1e-07	1e-07	1e-07	1e-07	1e-07	1e-07	1e-07	1e-07	1e-07	1e-07	1e-07
Agromyces;Microbacteriaceae;Actinomycetales;Actinobacteria;Actinobacteria;Bacteria	0.2.2.1.2.24.3	Agromyces	1e-07	1e-07	1e-07	1e-07	1e-07	2.59808	1e-07	1e-07	1e-07	1e-07	1e-07	1e-07	1e-07	1e-07	1e-07	1e-07	1e-07	1e-07	1e-07	1e-07	1e-07	1e-07	1e-07	1e-07	1e-07	1e-07	1e-07	1e-07	1e-07	1e-07	1e-07	1e-07	1e-07	1e-07	1e-07	1e-07	1e-07	1e-07	1e-07	1e-07	1e-07	1e-07	1e-07	1e-07	1e-07	1e-07	1e-07
Sulfuricurvum;Helicobacteraceae;Campylobacterales;Epsilonproteobacteria;Proteobacteria;Bacteria	0.2.21.5.1.3.2	Sulfuricurvum	1e-07	1e-07	1e-07	1e-07	1e-07	2.59808	1e-07	1e-07	1e-07	1e-07	1e-07	1e-07	1e-07	1e-07	1e-07	1e-07	1e-07	1e-07	1e-07	1e-07	1e-07	1e-07	1e-07	1e-07	1e-07	1e-07	1e-07	1e-07	1e-07	1e-07	1e-07	1e-07	1e-07	1e-07	1e-07	1e-07	1e-07	1e-07	1e-07	1e-07	1e-07	1e-07	1e-07	1e-07	1e-07	1e-07	1e-07
Halomonas;Halomonadaceae;Oceanospirillales;Gammaproteobacteria;Proteobacteria;Bacteria	0.2.21.6.12.4.5	Halomonas	1e-07	4.01123	1e-07	1e-07	1e-07	2.59808	6.66889	1e-07	1e-07	1e-07	1e-07	1e-07	1e-07	1e-07	1e-07	1e-07	1e-07	1e-07	1e-07	1e-07	1e-07	1e-07	1e-07	1e-07	1e-07	1e-07	1e-07	1e-07	1e-07	1e-07	1e-07	1e-07	1e-07	1e-07	1e-07	1e-07	1e-07	1e-07	1e-07	5.97729	1e-07	1e-07	1e-07	7.00935	1e-07	1e-07	3.52983
Tannerella;Porphyromonadaceae;Bacteroidales;Bacteroidia;Bacteroidetes;Bacteria	0.2.5.2.1.3.10	Tannerella	1e-07	1e-07	1e-07	1e-07	1e-07	1e-07	13.3378	1e-07	1e-07	1e-07	1e-07	1e-07	1e-07	1e-07	1e-07	1e-07	1e-07	1e-07	1e-07	1e-07	1e-07	1e-07	1e-07	1e-07	1e-07	1e-07	1e-07	1e-07	1e-07	1e-07	1e-07	1e-07	4.01768	1e-07	1e-07	1e-07	1e-07	1e-07	1e-07	1e-07	1e-07	1e-07	1e-07	2.33645	1e-07	1e-07	1e-07
Dialister;Veillonellaceae;Selenomonadales;Negativicutes;Firmicutes;Bacteria	0.2.30.4.1.2.12	Dialister	1e-07	1e-07	1e-07	1e-07	1e-07	1e-07	6.66889	1e-07	1e-07	1e-07	1e-07	1e-07	1e-07	1e-07	1e-07	1e-07	1e-07	1e-07	1e-07	1e-07	1e-07	1e-07	1e-07	1e-07	1e-07	1e-07	1e-07	1e-07	1e-07	1e-07	1e-07	1e-07	1e-07	1e-07	1e-07	4.01043	1e-07	1e-07	1e-07	1e-07	1e-07	1e-07	1e-07	1e-07	1e-07	1e-07	1e-07
Pedobacter;Sphingobacteriaceae;Sphingobacteriales;Sphingobacteria;Bacteroidetes;Bacteria	0.2.5.3.1.7.5	Pedobacter	3.80373	4.01123	1e-07	3.21027	1e-07	7.79423	10.0033	18.6133	11.3199	5.12623	18.9908	5.34759	3.4638	3.77358	2.56608	4.59453	1e-07	1.90476	13.7836	4.61823	2.45459	1e-07	1.89502	1e-07	1e-07	1e-07	1e-07	1e-07	13.6091	1e-07	1e-07	1e-07	4.01768	7.29288	14.7306	12.0313	4.38212	5.31208	11.0742	3.98486	1e-07	4.47728	6.88547	23.3645	5.58036	2.35682	10.5895
Pandoraea;Burkholderiaceae;Burkholderiales;Betaproteobacteria;Proteobacteria;Bacteria	0.2.21.3.1.2.5	Pandoraea	1e-07	1e-07	1e-07	1e-07	1e-07	2.59808	1e-07	1e-07	1e-07	1e-07	1e-07	1e-07	1e-07	1e-07	1e-07	1e-07	1e-07	1e-07	1e-07	1e-07	1e-07	1e-07	1e-07	1e-07	1e-07	1e-07	1e-07	1e-07	1e-07	1e-07	1e-07	1e-07	1e-07	1e-07	1e-07	1e-07	1e-07	1e-07	1e-07	1e-07	1e-07	2.23864	1e-07	2.33645	1e-07	1e-07	1e-07
Catenulispora;Catenulisporaceae;Actinomycetales;Actinobacteria;Actinobacteria;Bacteria	0.2.2.1.2.8.1	Catenulispora	1e-07	1e-07	1e-07	1e-07	1e-07	1e-07	1e-07	1e-07	1e-07	1e-07	1e-07	1e-07	1e-07	1e-07	1e-07	1e-07	1e-07	1e-07	1e-07	1e-07	1e-07	1e-07	1e-07	1e-07	1e-07	1e-07	1e-07	1e-07	1e-07	1e-07	1e-07	1e-07	1e-07	1e-07	1e-07	1e-07	1e-07	1e-07	1e-07	1e-07	1e-07	1e-07	1e-07	2.33645	1e-07	1e-07	1e-07
Cobetia;Halomonadaceae;Oceanospirillales;Gammaproteobacteria;Proteobacteria;Bacteria	0.2.21.6.12.4.4	Cobetia	1e-07	1e-07	1e-07	1e-07	1e-07	1e-07	1e-07	1e-07	1e-07	1e-07	1e-07	1e-07	1e-07	1e-07	1e-07	1e-07	1e-07	1e-07	1e-07	1e-07	1e-07	1e-07	1e-07	1e-07	1e-07	1e-07	1e-07	1e-07	1e-07	1e-07	1e-07	1e-07	1e-07	1e-07	1e-07	1e-07	1e-07	1e-07	1e-07	1e-07	1e-07	1e-07	1e-07	2.33645	1e-07	1e-07	1e-07
unclassified;Comamonadaceae;Burkholderiales;Betaproteobacteria;Proteobacteria;Bacteria	0.2.21.3.1.4.33	unclassified	11.4112	1e-07	4.51264	3.21027	9.21942	5.19616	3.33444	1e-07	1e-07	2.56312	5.42594	1e-07	3.4638	1e-07	10.2643	1e-07	1e-07	3.80952	1e-07	1e-07	1e-07	1e-07	1e-07	2.73299	1e-07	1e-07	1e-07	1e-07	1e-07	4.1425	7.84006	1e-07	1e-07	2.91715	2.10438	6.01564	4.38212	1e-07	11.0742	1.99243	4.91401	1e-07	6.88547	11.6822	1e-07	1e-07	1e-07
Naxibacter;Oxalobacteraceae;Burkholderiales;Betaproteobacteria;Proteobacteria;Bacteria	0.2.21.3.1.5.7	Naxibacter	1e-07	1e-07	1e-07	1e-07	1e-07	5.19616	16.6722	4.65333	1e-07	1.28156	8.1389	1e-07	5.19571	1.25786	1e-07	27.5672	1e-07	1e-07	1e-07	1e-07	1e-07	1e-07	1e-07	1e-07	1e-07	1e-07	1e-07	1e-07	1e-07	1e-07	1e-07	1e-07	10.0442	8.75146	1e-07	8.02085	1e-07	1e-07	1.8457	11.9546	1e-07	2.23864	6.88547	9.3458	1e-07	1e-07	14.1193
Serpens;Pseudomonadaceae;Pseudomonadales;Gammaproteobacteria;Proteobacteria;Bacteria	0.2.21.6.14.2.8	Serpens	1e-07	1e-07	1e-07	1e-07	1e-07	2.59808	1e-07	1e-07	1e-07	1e-07	1e-07	1e-07	1e-07	1e-07	1e-07	1e-07	1e-07	1e-07	1e-07	1e-07	1e-07	1e-07	1e-07	1e-07	1e-07	1e-07	1e-07	1e-07	1e-07	1e-07	1e-07	1e-07	1e-07	1e-07	1e-07	1e-07	1e-07	1e-07	1e-07	1e-07	1e-07	1e-07	1e-07	1e-07	1e-07	1e-07	1e-07
Burkholderia;Burkholderiaceae;Burkholderiales;Betaproteobacteria;Proteobacteria;Bacteria	0.2.21.3.1.2.1	Burkholderia	11.4112	1e-07	1e-07	3.21027	1e-07	7.79423	1e-07	1e-07	1e-07	3.84468	1e-07	1e-07	1e-07	1e-07	1e-07	2.29727	1e-07	1e-07	1e-07	1e-07	1e-07	1e-07	1e-07	1e-07	1e-07	1e-07	1e-07	1e-07	1e-07	1e-07	1e-07	1e-07	1e-07	5.83431	2.10438	1e-07	1e-07	2.65604	1e-07	3.98486	2.457	2.23864	1e-07	1e-07	1e-07	1e-07	3.52983
Klebsiella;Enterobacteriaceae;Enterobacteriales;Gammaproteobacteria;Proteobacteria;Bacteria	0.2.21.6.1.1.17	Klebsiella	7.60746	1e-07	4.51264	1e-07	1e-07	1e-07	1e-07	1e-07	1e-07	1e-07	1e-07	1e-07	1e-07	1.25786	1e-07	2.29727	1e-07	1e-07	1e-07	1.53941	1e-07	2.41546	1e-07	1e-07	1e-07	1e-07	1e-07	1e-07	1e-07	1e-07	1e-07	1e-07	1e-07	1.45858	1e-07	1e-07	1e-07	2.65604	1.8457	1e-07	1e-07	2.23864	2.29516	2.33645	1e-07	2.35682	1e-07
Bdellovibrio;Bdellovibrionaceae;Bdellovibrionales;Deltaproteobacteria;Proteobacteria;Bacteria	0.2.21.4.1.2.1	Bdellovibrio	3.80373	1e-07	1e-07	1e-07	1e-07	1e-07	1e-07	1e-07	1e-07	1e-07	1e-07	1e-07	1e-07	1e-07	2.56608	1e-07	1e-07	1e-07	1e-07	1e-07	1e-07	1e-07	1e-07	1e-07	1e-07	1e-07	1e-07	1e-07	1e-07	1e-07	1e-07	1e-07	1e-07	1.45858	1e-07	1e-07	1e-07	1e-07	1e-07	1e-07	2.457	1e-07	1e-07	1e-07	1e-07	1e-07	1e-07
Flectobacillus;Cytophagaceae;Sphingobacteriales;Sphingobacteria;Bacteroidetes;Bacteria	0.2.5.3.1.6.9	Flectobacillus	7.60746	1e-07	1e-07	1e-07	1e-07	1e-07	1e-07	1e-07	1e-07	1e-07	1e-07	1e-07	1e-07	1e-07	1e-07	1e-07	1e-07	1e-07	1e-07	1e-07	1e-07	1e-07	1e-07	1e-07	1e-07	1e-07	1e-07	1e-07	1e-07	1e-07	1e-07	1e-07	1e-07	1e-07	4.20875	1e-07	1e-07	2.65604	1e-07	1e-07	1e-07	1e-07	1e-07	1e-07	1e-07	1e-07	1e-07
Empedobacter;Flavobacteriaceae;Flavobacteriales;Flavobacteria;Bacteroidetes;Bacteria	0.2.5.4.1.2.19	Empedobacter	3.80373	1e-07	1e-07	1e-07	1e-07	1e-07	1e-07	1e-07	1e-07	1e-07	1e-07	1e-07	1e-07	1e-07	1e-07	1e-07	1e-07	1e-07	1e-07	1e-07	1e-07	1e-07	1e-07	1e-07	1e-07	1e-07	1e-07	1e-07	1e-07	1e-07	1e-07	1e-07	1e-07	1e-07	1e-07	1e-07	1e-07	1e-07	1.8457	1e-07	1e-07	1e-07	1e-07	1e-07	1e-07	1e-07	3.52983
Armatimonadetes_gp5;Armatimonadetes_gp5_family_incetae_sedis;Armatimonadetes_gp5_order_incetae_sedis;Armatimonadetes_gp5_class_incertae_sedis;Armatimonadetes;Bacteria	0.2.4.3.1.1.1	Armatimonadetes_gp5	3.80373	1e-07	1e-07	1e-07	1e-07	1e-07	1e-07	1e-07	1e-07	1e-07	1e-07	1e-07	1e-07	1e-07	1e-07	1e-07	1e-07	1e-07	1e-07	1e-07	1e-07	1e-07	1e-07	1e-07	1e-07	1e-07	1e-07	1e-07	1e-07	1e-07	1e-07	1e-07	1e-07	1e-07	1e-07	1e-07	1e-07	1e-07	1e-07	1e-07	1e-07	1e-07	1e-07	1e-07	1e-07	1e-07	1e-07
Filimonas;Chitinophagaceae;Sphingobacteriales;Sphingobacteria;Bacteroidetes;Bacteria	0.2.5.3.1.5.4	Filimonas	7.60746	1e-07	1e-07	1e-07	1e-07	1e-07	1e-07	1e-07	1e-07	1e-07	1e-07	1e-07	1e-07	1e-07	1e-07	1e-07	1e-07	1e-07	1e-07	1e-07	1e-07	1e-07	1e-07	1e-07	1e-07	1e-07	1e-07	1e-07	1e-07	1e-07	1e-07	1e-07	1e-07	1e-07	1e-07	1e-07	1e-07	1e-07	1e-07	1e-07	1e-07	1e-07	1e-07	1e-07	1e-07	1e-07	1e-07
Limnohabitans;Comamonadaceae;Burkholderiales;Betaproteobacteria;Proteobacteria;Bacteria	0.2.21.3.1.4.16	Limnohabitans	7.60746	1e-07	1e-07	1e-07	1e-07	1e-07	1e-07	1e-07	1e-07	1e-07	1e-07	1e-07	1e-07	1e-07	1e-07	1e-07	1e-07	1e-07	1e-07	1e-07	1e-07	1e-07	1e-07	1e-07	1e-07	1e-07	1e-07	1e-07	1e-07	1e-07	1e-07	1e-07	1e-07	1e-07	1e-07	1e-07	1e-07	1e-07	1e-07	1e-07	1e-07	1e-07	1e-07	1e-07	1e-07	1e-07	1e-07
Aquabacterium;Burkholderiales_incertae_sedis;Burkholderiales;Betaproteobacteria;Proteobacteria;Bacteria	0.2.21.3.1.3.1	Aquabacterium	3.80373	16.0449	13.5379	9.63082	6.14628	20.7846	16.6722	1e-07	20.3758	28.1943	62.3983	60.1604	1.7319	3.77358	1e-07	4.59453	3.38868	1e-07	6.8918	3.07882	2.45459	1e-07	3.79003	2.73299	1e-07	1e-07	1e-07	1e-07	24.4965	8.285	23.5202	1e-07	6.02652	10.21	1e-07	2.00521	10.9553	1e-07	7.3828	9.96214	2.457	1e-07	9.18063	9.3458	5.58036	1e-07	7.05965
Murdochiella;Incertae_Sedis_XI;Clostridiales;Clostridia;Firmicutes;Bacteria	0.2.30.2.1.20.4	Murdochiella	1e-07	1e-07	1e-07	1e-07	1e-07	1e-07	1e-07	1e-07	1e-07	1e-07	10.8519	1e-07	1e-07	1e-07	1e-07	2.29727	1e-07	1e-07	1e-07	1e-07	1e-07	1e-07	1e-07	1e-07	1e-07	1e-07	1e-07	1e-07	1e-07	1e-07	1e-07	3.74392	1e-07	1e-07	1e-07	1e-07	1e-07	2.65604	1e-07	1e-07	1e-07	1e-07	2.29516	1e-07	1e-07	1e-07	1e-07
Porphyrobacter;Erythrobacteraceae;Sphingomonadales;Alphaproteobacteria;Proteobacteria;Bacteria	0.2.21.2.11.1.5	Porphyrobacter	1e-07	1e-07	1e-07	1e-07	1e-07	1e-07	1e-07	1e-07	1e-07	1e-07	5.42594	1e-07	1e-07	1e-07	1e-07	1e-07	1e-07	1e-07	1e-07	1e-07	1e-07	1e-07	1e-07	1e-07	1e-07	1e-07	1e-07	1e-07	1e-07	1e-07	1e-07	1e-07	1e-07	1e-07	1e-07	1e-07	1e-07	1e-07	1e-07	1e-07	1e-07	1e-07	4.59031	1e-07	1e-07	1e-07	1e-07
Ammoniphilus;Paenibacillaceae_2;Bacillales;Bacilli;Firmicutes;Bacteria	0.2.30.1.1.10.1	Ammoniphilus	3.80373	1e-07	1e-07	1e-07	3.07314	5.19616	3.33444	1e-07	1e-07	2.56312	8.1389	1e-07	1e-07	1e-07	1e-07	1e-07	1e-07	1e-07	1e-07	1e-07	1e-07	1e-07	1e-07	1e-07	1e-07	1.86672	1e-07	1e-07	1e-07	1e-07	1e-07	1e-07	1e-07	1e-07	1e-07	1e-07	1e-07	5.31208	1e-07	1e-07	2.457	1e-07	1e-07	2.33645	1e-07	4.71365	1e-07
Coprococcus;Lachnospiraceae;Clostridiales;Clostridia;Firmicutes;Bacteria	0.2.30.2.1.21.9	Coprococcus	1e-07	1e-07	1e-07	1e-07	1e-07	1e-07	1e-07	1e-07	1e-07	1e-07	5.42594	1e-07	1e-07	1e-07	1e-07	1e-07	1e-07	1e-07	1e-07	1e-07	1e-07	1e-07	1e-07	1e-07	1e-07	1e-07	1e-07	1e-07	1e-07	1e-07	1e-07	1e-07	1e-07	1e-07	1e-07	1e-07	1e-07	1e-07	1e-07	1e-07	1e-07	1e-07	1e-07	4.6729	1e-07	1e-07	1e-07
Amaricoccus;Rhodobacteraceae;Rhodobacterales;Alphaproteobacteria;Proteobacteria;Bacteria	0.2.21.2.7.1.5	Amaricoccus	1e-07	1e-07	1e-07	1e-07	1e-07	1e-07	1e-07	1e-07	1e-07	1e-07	2.71297	1e-07	1e-07	2.51572	1e-07	1e-07	1e-07	1e-07	1e-07	1e-07	1e-07	1e-07	1e-07	1e-07	1e-07	1e-07	1e-07	1e-07	1e-07	1e-07	1e-07	1e-07	1e-07	1e-07	1e-07	1e-07	1e-07	1e-07	1e-07	1e-07	1e-07	1e-07	1e-07	1e-07	1e-07	1e-07	1e-07
Arcanobacterium;Actinomycetaceae;Actinomycetales;Actinobacteria;Actinobacteria;Bacteria	0.2.2.1.2.2.3	Arcanobacterium	1e-07	1e-07	1e-07	1e-07	1e-07	1e-07	1e-07	1e-07	1e-07	1e-07	2.71297	1e-07	1e-07	1e-07	1e-07	1e-07	1e-07	1e-07	1e-07	1e-07	1e-07	1e-07	1e-07	1e-07	1e-07	1e-07	1e-07	1e-07	1e-07	1e-07	1e-07	1e-07	1e-07	1e-07	1e-07	1e-07	1e-07	1e-07	1e-07	1e-07	1e-07	1e-07	1e-07	1e-07	1e-07	1e-07	1e-07
Stenotrophomonas;Xanthomonadaceae;Xanthomonadales;Gammaproteobacteria;Proteobacteria;Bacteria	0.2.21.6.16.2.17	Stenotrophomonas	11.4112	1e-07	1e-07	1e-07	1e-07	10.3923	1e-07	4.65333	2.26398	1e-07	16.2778	1e-07	1e-07	1e-07	1e-07	13.7836	1e-07	1e-07	1e-07	1e-07	1e-07	2.41546	1e-07	2.73299	1e-07	1e-07	1e-07	1e-07	8.16549	4.1425	3.92003	1e-07	8.03536	1e-07	1e-07	2.00521	13.1464	2.65604	5.5371	1e-07	2.457	1e-07	1e-07	1e-07	13.9509	1e-07	3.52983
unclassified;unclassified;Rhizobiales;Alphaproteobacteria;Proteobacteria;Bacteria	0.2.21.2.6.15.1	unclassified	15.2149	8.02246	1e-07	3.21027	3.07314	2.59808	3.33444	1e-07	1e-07	1e-07	1e-07	1e-07	1e-07	2.51572	1e-07	1e-07	1e-07	1.90476	1e-07	1e-07	1e-07	1e-07	1e-07	1e-07	1e-07	1e-07	1e-07	1e-07	2.72183	1e-07	3.92003	1e-07	1e-07	1.45858	1e-07	1e-07	1e-07	1e-07	3.6914	1e-07	1e-07	1e-07	1e-07	1e-07	1e-07	7.07047	1e-07
Deinococcus;Deinococcaceae;Deinococcales;Deinococci;Deinococcus-Thermus;Bacteria	0.2.12.1.1.1.2	Deinococcus	1e-07	1e-07	1e-07	1e-07	1e-07	1e-07	1e-07	4.65333	2.26398	1e-07	1e-07	1e-07	1e-07	1e-07	2.56608	1e-07	1e-07	1e-07	1e-07	1e-07	1e-07	1e-07	1e-07	1e-07	1e-07	1e-07	1e-07	1e-07	1e-07	1e-07	1e-07	1e-07	1e-07	1e-07	2.10438	1e-07	1e-07	1e-07	1e-07	1e-07	1e-07	1e-07	1e-07	2.33645	1e-07	1e-07	1e-07
Dorea;Lachnospiraceae;Clostridiales;Clostridia;Firmicutes;Bacteria	0.2.30.2.1.21.10	Dorea	1e-07	1e-07	1e-07	1e-07	1e-07	1e-07	3.33444	1e-07	1e-07	1e-07	1e-07	1e-07	1e-07	1e-07	1e-07	1e-07	1e-07	1e-07	1e-07	1e-07	1e-07	1e-07	1e-07	1e-07	1e-07	1e-07	1e-07	1e-07	1e-07	1e-07	1e-07	1e-07	1e-07	1e-07	1e-07	1e-07	1e-07	1e-07	1e-07	1e-07	1e-07	1e-07	1e-07	1e-07	1e-07	1e-07	1e-07
Terrabacter;Intrasporangiaceae;Actinomycetales;Actinobacteria;Actinobacteria;Bacteria	0.2.2.1.2.20.17	Terrabacter	1e-07	1e-07	1e-07	1e-07	1e-07	1e-07	1e-07	1e-07	1e-07	1.28156	1e-07	1e-07	1e-07	1e-07	1e-07	1e-07	1e-07	1e-07	1e-07	1e-07	1e-07	1e-07	1.89502	1e-07	1e-07	1e-07	1e-07	1e-07	1e-07	1e-07	1e-07	1e-07	1e-07	1e-07	1e-07	1e-07	1e-07	1e-07	1e-07	1e-07	1e-07	1e-07	1e-07	1e-07	1e-07	1e-07	1e-07
Capnocytophaga;Flavobacteriaceae;Flavobacteriales;Flavobacteria;Bacteroidetes;Bacteria	0.2.5.4.1.2.9	Capnocytophaga	1e-07	1e-07	1e-07	1e-07	1e-07	1e-07	1e-07	4.65333	1e-07	1e-07	1e-07	1e-07	1e-07	1e-07	1e-07	4.59453	1e-07	1e-07	1e-07	1e-07	1e-07	1e-07	1e-07	1e-07	1e-07	1e-07	1e-07	1e-07	1e-07	1e-07	1e-07	1e-07	1e-07	2.91715	1e-07	1e-07	1e-07	1e-07	1e-07	1e-07	1e-07	1e-07	1e-07	1e-07	1e-07	1e-07	10.5895
Herpetosiphon;Herpetosiphonaceae;Herpetosiphonales;Chloroflexi;Chloroflexi;Bacteria	0.2.9.1.2.1.1	Herpetosiphon	1e-07	1e-07	1e-07	1e-07	1e-07	1e-07	1e-07	1e-07	1e-07	1e-07	1e-07	1e-07	1e-07	1e-07	1e-07	1e-07	1e-07	1e-07	1e-07	1e-07	1e-07	1e-07	1e-07	1e-07	1e-07	1e-07	1e-07	1e-07	1e-07	1e-07	1e-07	1e-07	1e-07	1e-07	1e-07	2.00521	1e-07	1e-07	1e-07	1e-07	1e-07	1e-07	1e-07	1e-07	1e-07	1e-07	1e-07
Blautia;Lachnospiraceae;Clostridiales;Clostridia;Firmicutes;Bacteria	0.2.30.2.1.21.3	Blautia	1e-07	1e-07	1e-07	1e-07	1e-07	2.59808	1e-07	1e-07	1e-07	1e-07	2.71297	1e-07	1e-07	1e-07	2.56608	1e-07	1e-07	1e-07	1e-07	1e-07	1e-07	1e-07	1e-07	1e-07	1e-07	1e-07	1e-07	1e-07	1e-07	1e-07	1e-07	1e-07	6.02652	1e-07	1e-07	1e-07	1e-07	2.65604	1e-07	1.99243	1e-07	1e-07	1e-07	1e-07	1e-07	1e-07	3.52983
Erysipelotrichaceae_incertae_sedis;Erysipelotrichaceae;Erysipelotrichales;Erysipelotrichia;Firmicutes;Bacteria	0.2.30.3.1.1.7	Erysipelotrichaceae_incertae_sedis	1e-07	1e-07	1e-07	1e-07	1e-07	1e-07	1e-07	1e-07	1e-07	1e-07	1e-07	1e-07	1e-07	1e-07	1e-07	1e-07	1e-07	1e-07	1e-07	1e-07	1e-07	1e-07	1e-07	1e-07	1e-07	1e-07	1e-07	1e-07	1e-07	1e-07	1e-07	1e-07	1e-07	5.83431	1e-07	1e-07	1e-07	1e-07	1e-07	1e-07	1e-07	1e-07	1e-07	1e-07	1e-07	1e-07	1e-07
Marmoricola;Nocardioidaceae;Actinomycetales;Actinobacteria;Actinobacteria;Bacteria	0.2.2.1.2.31.4	Marmoricola	1e-07	1e-07	1e-07	1e-07	1e-07	1e-07	1e-07	1e-07	1e-07	1e-07	1e-07	1e-07	1.7319	1e-07	2.56608	1e-07	1e-07	1e-07	1e-07	1e-07	1e-07	1e-07	1e-07	1e-07	1e-07	1e-07	1e-07	1e-07	1e-07	1e-07	1e-07	1e-07	1e-07	1.45858	1e-07	1e-07	1e-07	1e-07	1e-07	3.98486	2.457	1e-07	1e-07	2.33645	1e-07	1e-07	1e-07
Dysgonomonas;Porphyromonadaceae;Bacteroidales;Bacteroidia;Bacteroidetes;Bacteria	0.2.5.2.1.3.3	Dysgonomonas	1e-07	1e-07	1e-07	1e-07	1e-07	1e-07	1e-07	1e-07	1e-07	1e-07	1e-07	1e-07	1.7319	1e-07	1e-07	1e-07	1e-07	1e-07	1e-07	1e-07	1e-07	1e-07	1e-07	1e-07	1e-07	1e-07	1e-07	1e-07	1e-07	1e-07	1e-07	1e-07	1e-07	1e-07	1e-07	1e-07	1e-07	1e-07	1e-07	1e-07	1e-07	1e-07	1e-07	1e-07	1e-07	1e-07	1e-07
unclassified;Rhodothermaceae;Sphingobacteriales;Sphingobacteria;Bacteroidetes;Bacteria	0.2.5.3.1.3.4	unclassified	1e-07	1e-07	1e-07	1e-07	1e-07	1e-07	1e-07	1e-07	1e-07	1e-07	1e-07	1e-07	1e-07	1e-07	2.56608	1e-07	1e-07	1e-07	1e-07	1e-07	1e-07	1e-07	1e-07	1e-07	1e-07	1e-07	1e-07	1e-07	1e-07	1e-07	1e-07	1e-07	1e-07	1e-07	1e-07	1e-07	1e-07	1e-07	1e-07	1e-07	1e-07	1e-07	1e-07	1e-07	1e-07	1e-07	1e-07
Acetivibrio;Ruminococcaceae;Clostridiales;Clostridia;Firmicutes;Bacteria	0.2.30.2.1.26.2	Acetivibrio	1e-07	1e-07	1e-07	1e-07	1e-07	1e-07	1e-07	1e-07	1e-07	1e-07	1e-07	1e-07	1e-07	1e-07	1e-07	2.29727	1e-07	1e-07	1e-07	1e-07	1e-07	1e-07	1e-07	1e-07	1e-07	1e-07	1e-07	1e-07	1e-07	1e-07	1e-07	1e-07	1e-07	1e-07	1e-07	1e-07	1e-07	1e-07	1e-07	1e-07	1e-07	1e-07	1e-07	1e-07	1e-07	1e-07	1e-07
unclassified;Hyphomicrobiaceae;Rhizobiales;Alphaproteobacteria;Proteobacteria;Bacteria	0.2.21.2.6.7.15	unclassified	1e-07	1e-07	1e-07	1e-07	1e-07	1e-07	1e-07	1e-07	1e-07	1e-07	1e-07	1e-07	1e-07	1e-07	1e-07	1e-07	1e-07	1e-07	1e-07	1e-07	1e-07	1e-07	1e-07	1e-07	1e-07	1e-07	1e-07	1e-07	1e-07	1e-07	1e-07	1e-07	1e-07	1e-07	1e-07	1e-07	1e-07	1e-07	1e-07	1e-07	1e-07	1e-07	1e-07	1e-07	1e-07	1e-07	1e-07
unclassified;Clostridiaceae_1;Clostridiales;Clostridia;Firmicutes;Bacteria	0.2.30.2.1.1.10	unclassified	1e-07	1e-07	1e-07	1e-07	1e-07	1e-07	1e-07	1e-07	1e-07	1e-07	1e-07	1e-07	1e-07	1e-07	1e-07	1e-07	1e-07	1e-07	1e-07	1e-07	1e-07	1e-07	1e-07	1e-07	1e-07	1e-07	1e-07	1e-07	1e-07	1e-07	1e-07	1e-07	1e-07	1e-07	1e-07	1e-07	1e-07	1e-07	1e-07	1e-07	1e-07	1e-07	1e-07	1e-07	1e-07	1e-07	1e-07
Peptostreptococcus;Peptostreptococcaceae;Clostridiales;Clostridia;Firmicutes;Bacteria	0.2.30.2.1.25.5	Peptostreptococcus	1e-07	1e-07	1e-07	1e-07	1e-07	1e-07	1e-07	1e-07	1e-07	1e-07	1e-07	1e-07	1e-07	1e-07	1e-07	1e-07	1e-07	1e-07	1e-07	1e-07	1e-07	1e-07	1e-07	1e-07	1e-07	1e-07	1e-07	1e-07	1e-07	1e-07	1e-07	1e-07	1e-07	1e-07	1e-07	1e-07	1e-07	1e-07	1e-07	1e-07	1e-07	1e-07	1e-07	1e-07	1e-07	1e-07	1e-07
[truncated: 28 more columns]
